# Supplementary material for: Hit-Gel: Streamlining in-gel protein digestion for high-throughput proteomics experiments
Source: Sci Rep. 2018 Jun 5;8:8582. doi: 10.1038/s41598-018-26639-3 (PMC5988721; doi:10.1038/s41598-018-26639-3)
Supplement: Supplementary file 3 — Supplementary Dataset 1 [file 41598_2018_26639_MOESM3_ESM.xlsx]

## Sheet: MS information
Supplementary Dataset 2. Summary of the MS (peak count), MS/MS (count) and signal intensity for each replicate, according to fraction, as analysed by the conventional method the and HiT-Gel method.
Method	Fraction	Replicate	MS (peak count)	MS/MS	Sig. Inten		Method	Fraction	Replicate	MS (peak count)	MS/MS	Sig. Inten
HiT-Gel	1	1	6,649,569	60.967	138400000000000		Conventional	1	1	6,040,260	61.535	185000000000000
		2	6,487,776	62.335	182800000000000				2	6,354,959	61.14	145100000000000
		3	5,480,160	61.339	263700000000000				3	6,306,951	62.432	188700000000000
	2	1	5,971,160	57.197	51280000000000			2	1	5,726,692	57.508	60790000000000
		2	5,735,185	56.376	55120000000000				2	5,739,184	57.712	56330000000000
		3	5,990,003	56.448	35090000000000				3	5,769,696	56.25	52480000000000
	3	1	5,964,172	56.51	66740000000000			3	1	5,716,674	56.767	64590000000000
		2	5,846,910	57.128	69300000000000				2	5,807,458	56.931	62520000000000
		3	5,903,687	56.953	64100000000000				3	5,840,088	57.036	65700000000000
	4	1	5,184,271	57.82	107800000000000			4	1	5,094,904	56.5	98630000000000
		2	5,166,702	56.179	94350000000000				2	5,152,718	56.43	95230000000000
		3	5,282,577	54.318	77830000000000				3	4,877,115	56.651	109000000000000
	5	1	5,833,233	57.984	108300000000000			5	1	5,704,349	57.454	98240000000000
		2	5,689,372	59.078	120000000000000				2	5,641,374	58.44	108700000000000
		3	5,750,788	57.147	103700000000000				3	5,591,292	58.402	112300000000000
	6	1	5,986,844	58.186	100200000000000			6	1	5,735,215	58.554	1139300000000000
		2	6,061,336	58.734	109600000000000				2	6,059,532	59.283	110100000000000
		3	5,785,694	57.187	103600000000000				3	5,736,717	59.218	115600000000000
	7	1	6,070,319	58.678	105900000000000			7	1	6,076,623	58.515	95270000000000
		2	5,892,537	58.907	113900000000000				2	5,933,356	58.989	107200000000000
		3	5,669,536	58.091	105300000000000				3	6,119,938	58.986	112100000000000
	8	1	5,954,904	61.209	183500000000000			8	1	5,873,840	61.093	173300000000000
		2	5,475,960	60.465	195300000000000				2	5,976,990	60.889	169400000000000
		3	5,450,252	60.229	204100000000000				3	5,350,386	60.449	197400000000000
