# Supplementary material for: Hit-Gel: Streamlining in-gel protein digestion for high-throughput proteomics experiments
Source: Sci Rep. 2018 Jun 5;8:8582. doi: 10.1038/s41598-018-26639-3 (PMC5988721; doi:10.1038/s41598-018-26639-3)
Supplement: Supplementary file 4 — Supplementary Dataset 2 [file 41598_2018_26639_MOESM4_ESM.xlsx]

## Sheet: Combined_proteins_HiT-Gel
Supplementary Dataset 2. Progenesis QI export of all proteins identified during the comparison of the conventional method and the HiT-Gel method.
							Normalized abundance
							Wild-Type
Accession	Peptide count	Unique peptides	Confidence score	Fractions	Occurrences	Description	Sample 1	Sample 2	Sample 3
AT2G39730.1	78	28	9029.09	1;2;3;4;5;6;7;8	8	| Symbols: RCA | rubisco activase | chr2:16570951-16573345 REVERSE LENGTH=474	3.72149e+08	2.64471e+08	2.6179e+08
AT2G39730.2	78	1	8873.99	1;2;3;4;5;6;7	7	| Symbols: RCA | rubisco activase | chr2:16571046-16573345 REVERSE LENGTH=446	5.14029e+07	5.45474e+07	5.95224e+07
AT2G39730.3	75	0	8703.46	1;2;3;5;6;7	6	| Symbols: RCA | rubisco activase | chr2:16571174-16573345 REVERSE LENGTH=441
AT5G50920.1	95	38	8295.08	1;2;3;4;5;6;8	7	| Symbols: CLPC, ATHSP93-V, HSP93-V, DCA1, CLPC1 | CLPC homologue 1 | chr5:20715710-20719800 REVERSE LENGTH=929	3.6563e+08	3.6884e+08	1.1328e+09
ATCG00480.1	63	61	7964.3	1;2;3;4;5;6;7;8	8	| Symbols: ATPB, PB | ATP synthase subunit beta | chrC:52660-54156 REVERSE LENGTH=498	3.18898e+10	9.0112e+09	9.7971e+09
AT5G04140.1	91	77	7696.85	1;2;3;5;6;7	6	| Symbols: GLU1, GLS1, GLUS, FD-GOGAT | glutamate synthase 1 | chr5:1130031-1138186 FORWARD LENGTH=1622	8.40443e+08	4.52551e+08	1.5178e+09
AT1G56070.1	86	57	6637.03	1;2;3;4;5;6;7;8	8	| Symbols: LOS1 | Ribosomal protein S5/Elongation factor G/III/V family protein | chr1:20968245-20971077 REVERSE LENGTH=843	8.91313e+08	6.78264e+08	2.56041e+09
ATCG00490.1	64	55	6369.04	1;2;3;4;5;6;7;8	8	| Symbols: RBCL | ribulose-bisphosphate carboxylases | chrC:54958-56397 FORWARD LENGTH=479	2.0497e+11	6.55861e+10	9.31288e+10
AT5G02500.1	74	1	6056.17	1;2;3;4;5;6;7	7	| Symbols: HSC70-1, HSP70-1, AT-HSC70-1, HSC70 | heat shock cognate protein 70-1 | chr5:554055-556334 REVERSE LENGTH=651	478084	528028	268374
AT5G17920.1	72	36	5912.44	1;2;3;4;5;6;7;8	8	| Symbols: ATCIMS, ATMETS, ATMS1 | Cobalamin-independent synthase family protein | chr5:5935771-5939195 FORWARD LENGTH=765	8.68551e+08	2.75983e+09	1.10789e+09
AT5G56030.1	72	0	5726.09	1;2;3	3	| Symbols: HSP81-2, ERD8, HSP90.2, AtHsp90.2 | heat shock protein 81-2 | chr5:22686923-22689433 FORWARD LENGTH=699
AT1G55490.1	58	17	5700.76	1;2;3;4;5;6;7;8	8	| Symbols: CPN60B, LEN1 | chaperonin 60 beta | chr1:20715717-20718673 REVERSE LENGTH=600	3.09316e+08	6.40371e+08	2.17072e+08
AT3G48870.1	69	16	5658.56	1;2;3;4;5;6;7;8	8	| Symbols: ATCLPC, ATHSP93-III, HSP93-III | Clp ATPase | chr3:18122363-18126008 REVERSE LENGTH=952	1.21661e+07	1.47831e+07	5.581e+07
AT5G56010.1	71	4	5519.99	1;2;3	3	| Symbols: HSP81-3, Hsp81.3, AtHsp90-3, AtHsp90.3 | heat shock protein 81-3 | chr5:22681410-22683911 FORWARD LENGTH=699	447547	1.44111e+06	350389
AT5G56030.2	70	0	5462.06	1;2;3;4;5	5	| Symbols: HSP81-2 | heat shock protein 81-2 | chr5:22686923-22689433 FORWARD LENGTH=728
AT4G33010.1	70	3	5412.63	1;2;3;4;5;6;7;8	8	| Symbols: AtGLDP1, GLDP1 | glycine decarboxylase P-protein 1 | chr4:15926852-15931150 REVERSE LENGTH=1037	9.34815e+06	6.728e+06	2.00103e+07
AT3G13470.1	55	15	5355.3	1;2;3;4;5;6;7;8	8	| Symbols: | TCP-1/cpn60 chaperonin family protein | chr3:4389685-4392624 FORWARD LENGTH=596	4.91666e+07	1.12666e+08	3.61414e+07
AT5G02500.2	65	0	5351.57	1;2;3;4;5;6;7	7	| Symbols: HSC70-1, HSP70-1, AT-HSC70-1, HSC70 | heat shock cognate protein 70-1 | chr5:554055-556334 REVERSE LENGTH=521
AT1G23310.1	56	8	5291.02	1;2;3;4;5;6;7;8	8	| Symbols: GGT1, AOAT1, GGAT1 | glutamate:glyoxylate aminotransferase | chr1:8268720-8271329 REVERSE LENGTH=481	3.89183e+08	7.57995e+07	9.2543e+07
AT5G13630.1	74	13	5143.63	1;2;3;6	4	| Symbols: GUN5, CCH, CHLH, CCH1, ABAR | magnesium-chelatase subunit chlH, chloroplast, putative / Mg-protoporphyrin IX chelatase, putative (CHLH) | chr5:4387567-4392082 REVERSE LENGTH=1381	4.35744e+06	4.59908e+06	1.91331e+07
AT1G06950.1	62	60	5111.27	1;2;3	3	| Symbols: ATTIC110, TIC110 | translocon at the inner envelope membrane of chloroplasts 110 | chr1:2130303-2135563 REVERSE LENGTH=1016	2.7691e+08	1.87088e+08	7.52693e+08
AT2G42600.1	74	48	5110.59	1;2;3;7	4	| Symbols: ATPPC2, PPC2 | phosphoenolpyruvate carboxylase 2 | chr2:17734541-17738679 REVERSE LENGTH=963	2.25947e+08	1.88431e+08	6.88236e+08
AT3G19170.1	72	4	5106.84	1;2;3;5	4	| Symbols: ATPREP1, ATZNMP, PREP1 | presequence protease 1 | chr3:6625578-6631874 REVERSE LENGTH=1080	1.01954e+07	9.34075e+06	3.65854e+07
AT4G33010.2	65	0	5058.99	1;2;3;4;5;6;7	7	| Symbols: AtGLDP1, GLDP1 | glycine decarboxylase P-protein 1 | chr4:15927133-15931150 REVERSE LENGTH=976
AT3G09440.1	58	21	4989.93	1;2;3;4;5;6;7;8	8	| Symbols: | Heat shock protein 70 (Hsp 70) family protein | chr3:2903434-2905632 REVERSE LENGTH=649	6.64853e+07	2.09173e+08	6.9693e+07
AT3G19170.2	68	0	4775.21	1;2;3	3	| Symbols: PREP1 | presequence protease 1 | chr3:6625578-6631874 REVERSE LENGTH=1069
AT3G14415.1	46	3	4718.18	1;2;3;4;5;6;7;8	8	| Symbols: | Aldolase-type TIM barrel family protein | chr3:4818667-4820748 FORWARD LENGTH=367	1.87688e+06	1.7704e+06	1.99738e+06
AT2G26080.1	63	23	4713.53	1;2;3;4;5;6;7	7	| Symbols: AtGLDP2, GLDP2 | glycine decarboxylase P-protein 2 | chr2:11109330-11113786 REVERSE LENGTH=1044	1.43739e+08	1.20301e+08	4.03684e+08
AT5G13630.2	67	0	4708.1	1;2	2	| Symbols: GUN5, CCH, CHLH, CCH1, ABAR | magnesium-chelatase subunit chlH, chloroplast, putative / Mg-protoporphyrin IX chelatase, putative (CHLH) | chr5:4387920-4392082 REVERSE LENGTH=1263
CON_Q8N175	45	9	4695.76	1;2;3;4;5;6;7;8	8	| | Keratin 10 - Homo sapiens (Human).	2.31651e+07	2.24005e+07	2.54042e+07
AT2G28000.1	43	40	4657.91	1;2;3;4;5;6;7;8	8	| Symbols: CPN60A, CH-CPN60A, SLP | chaperonin-60alpha | chr2:11926603-11929184 FORWARD LENGTH=586	1.15641e+09	3.08604e+09	9.41449e+08
AT4G24280.1	59	23	4557.57	1;2;3;4;5;6;7;8	8	| Symbols: cpHsc70-1 | chloroplast heat shock protein 70-1 | chr4:12590094-12593437 FORWARD LENGTH=718	1.1065e+08	3.41077e+08	9.49535e+07
AT1G62750.1	52	52	4531.18	1;2;3;4;5;6;7	7	| Symbols: ATSCO1, ATSCO1/CPEF-G, SCO1 | Translation elongation factor EFG/EF2 protein | chr1:23233622-23236321 REVERSE LENGTH=783	3.73207e+08	6.79683e+08	9.10767e+08
AT3G45140.1	53	53	4526.52	1;2;3;4;5;6;7;8	8	| Symbols: LOX2, ATLOX2 | lipoxygenase 2 | chr3:16525437-16529233 FORWARD LENGTH=896	1.0635e+09	9.11346e+08	3.75328e+09
AT1G78900.1	51	50	4523.55	1;2;3;4;5;6;8	7	| Symbols: VHA-A | vacuolar ATP synthase subunit A | chr1:29660463-29664575 FORWARD LENGTH=623	3.47511e+08	9.43386e+08	2.73226e+08
AT4G20360.1	45	44	4516.88	1;2;3;4;5;6;7;8	8	| Symbols: ATRAB8D, ATRABE1B, RABE1b | RAB GTPase homolog E1B | chr4:10990036-10991466 FORWARD LENGTH=476	1.49705e+09	1.49114e+09	1.83245e+09
AT3G11130.1	65	10	4476.39	1;2;3	3	| Symbols: | Clathrin, heavy chain | chr3:3482575-3491667 REVERSE LENGTH=1705	4.15275e+06	2.57616e+06	9.11173e+06
AT2G04030.1	53	44	4461.43	1;2;3;4;5;6;8	7	| Symbols: CR88, EMB1956, HSP90.5, Hsp88.1, AtHsp90.5 | Chaperone protein htpG family protein | chr2:1281983-1285909 FORWARD LENGTH=780	2.16218e+08	5.73561e+08	2.56465e+08
AT3G12780.1	40	20	4444.31	1;2;3;4;5;6;7;8	8	| Symbols: PGK1 | phosphoglycerate kinase 1 | chr3:4061127-4063140 REVERSE LENGTH=481	2.1325e+09	2.04829e+09	2.13137e+09
CON_P13645	43	0	4410.68	1;2;3;5;7	5	| | Keratin, type I cytoskeletal 10 (Cytokeratin 10) (K10) (CK 10) - Homo sapiens (Human).
AT3G03780.1	60	24	4400.4	1;2;3;4;5;6;7;8	8	| Symbols: ATMS2, MS2 | methionine synthase 2 | chr3:957602-960740 FORWARD LENGTH=765	7.80456e+07	1.91898e+08	8.86034e+07
AT3G14420.1	50	4	4389.47	1;2;3;4;5;6;7;8	8	| Symbols: | Aldolase-type TIM barrel family protein | chr3:4821804-4823899 FORWARD LENGTH=367	3.78074e+06	3.67529e+06	3.59785e+06
AT1G23310.2	47	0	4379.45	1;2;3;4;5;6;7;8	8	| Symbols: GGT1, AOAT1, GGAT1 | glutamate:glyoxylate aminotransferase | chr1:8268808-8271329 REVERSE LENGTH=441
AT2G30950.1	49	19	4361.63	1;2;3;4;5;6;7	7	| Symbols: VAR2, FTSH2 | FtsH extracellular protease family | chr2:13174692-13177064 FORWARD LENGTH=695	1.13416e+08	4.25551e+08	1.21267e+08
AT3G09840.1	62	15	4331.3	1;2;3;4	4	| Symbols: CDC48, ATCDC48, CDC48A | cell division cycle 48 | chr3:3019494-3022832 FORWARD LENGTH=809	2.34044e+07	1.61079e+07	8.48394e+07
AT5G42270.1	44	14	4321.85	1;2;3	3	| Symbols: VAR1, FTSH5 | FtsH extracellular protease family | chr5:16902659-16905102 FORWARD LENGTH=704	7.29666e+07	2.39798e+08	6.1111e+07
CON_Q6GSJ0	53	2	4312.95	1;2;3;4;5;6;7;8	8	| | Keratin 1 - Homo sapiens (Human).	4.97193e+07	4.88889e+07	3.12029e+07
AT3G08530.1	64	11	4296.06	1;2;3;5;6	5	| Symbols: | Clathrin, heavy chain | chr3:2587171-2595411 REVERSE LENGTH=1703	4.27003e+06	3.20054e+06	7.88411e+06
AT1G13440.1	46	4	4254.92	1;2;3;4;5;6;7;8	8	| Symbols: GAPC-2, GAPC2 | glyceraldehyde-3-phosphate dehydrogenase C2 | chr1:4608465-4610494 REVERSE LENGTH=338	3.00011e+07	2.81528e+07	6.6698e+07
AT5G49910.1	59	18	4246.01	1;2;3;4;5;6;7	7	| Symbols: CPHSC70-2EAT SHOCK PROTEIN 70-2, HSC70-7, cpHsc70-2 | chloroplast heat shock protein 70-2 | chr5:20303470-20306295 FORWARD LENGTH=718	8.24579e+07	2.74012e+08	7.01966e+07
CON_P04264	51	0	4207.94	1;2;3;4;5;6;7;8	8	| | Keratin, type II cytoskeletal 1 (Cytokeratin 1) (K1) (CK 1) (67 kDa cytokeratin) (Hair alpha protein) - Homo sapiens (Human).
AT5G56000.1	55	3	4203.7	1;2;3;4;5;6;7	7	| Symbols: Hsp81.4, AtHsp90.4 | HEAT SHOCK PROTEIN 81.4 | chr5:22677602-22680067 REVERSE LENGTH=699	1.02573e+06	1.29639e+06	1.16009e+06
AT4G29060.1	59	24	4159.84	1;2;3;4;5;6;7	7	| Symbols: emb2726 | elongation factor Ts family protein | chr4:14317744-14321315 FORWARD LENGTH=953	1.65762e+08	1.70309e+08	5.11392e+08
AT3G14420.3	48	0	4153.05	1;2;3;4;5;6;7	7	| Symbols: | Aldolase-type TIM barrel family protein | chr3:4821804-4823899 FORWARD LENGTH=367
AT4G38970.1	37	1	4144.18	1;2;3;4;5;6;7;8	8	| Symbols: FBA2 | fructose-bisphosphate aldolase 2 | chr4:18163714-18165659 REVERSE LENGTH=398	2.55069e+08	5.21084e+07	4.75428e+07
AT3G14420.4	47	0	4139.89	5;6	2	| Symbols: | Aldolase-type TIM barrel family protein | chr3:4821861-4823899 FORWARD LENGTH=348
AT3G04120.1	44	4	4130.26	2;5;6	3	| Symbols: GAPC, GAPC-1, GAPC1 | glyceraldehyde-3-phosphate dehydrogenase C subunit 1 | chr3:1081077-1083131 FORWARD LENGTH=338	5.95508e+07	3.5917e+07	3.97335e+07
AT4G37930.1	48	28	4087.54	1;2;3;4;5;6;7;8	8	| Symbols: SHM1, STM, SHMT1 | serine transhydroxymethyltransferase 1 | chr4:17831891-17834742 REVERSE LENGTH=517	3.57624e+09	1.2226e+09	1.1802e+09
AT1G63770.3	60	2	4033.2	1;2	2	| Symbols: | Peptidase M1 family protein | chr1:23657791-23664243 REVERSE LENGTH=987	3.58751e+06	2.90388e+06	1.64685e+07
CON_P35908	50	17	3963.58	1;2;3;4;5;6;7;8	8	| | Keratin, type II cytoskeletal 2 epidermal (Cytokeratin 2e) (K2e) (CK 2e) - Homo sapiens (Human).	1.60923e+07	1.51715e+07	1.74193e+07
AT3G26650.1	37	12	3953.21	1;2;3;4;5;6;7;8	8	| Symbols: GAPA, GAPA-1 | glyceraldehyde 3-phosphate dehydrogenase A subunit | chr3:9795226-9796848 FORWARD LENGTH=396	6.83649e+08	6.0745e+08	6.51208e+08
CON_Q4VAQ2	49	1	3938.77	1;5;6;7;8	5	| | Keratin 2a - Homo sapiens (Human).	1.93007e+06	1.52066e+06	402235
AT1G63770.5	59	1	3933.08	1;2	2	| Symbols: | Peptidase M1 family protein | chr1:23657791-23664243 REVERSE LENGTH=1013	3.81155e+06	2.2202e+06	5.76268e+06
AT4G24190.1	55	51	3928.57	1;2;3;6	4	| Symbols: SHD, HSP90.7, AtHsp90.7, AtHsp90-7 | Chaperone protein htpG family protein | chr4:12551902-12555851 REVERSE LENGTH=823	2.74962e+08	1.81825e+08	6.76968e+08
AT1G50250.1	44	20	3914.21	1;2;3;4;5;6;7;8	8	| Symbols: FTSH1 | FTSH protease 1 | chr1:18614398-18616930 REVERSE LENGTH=716	2.43112e+07	4.53598e+07	1.96429e+07
AT1G65930.1	51	38	3902.28	1;2;3;4;5;6;8	7	| Symbols: cICDH | cytosolic NADP+-dependent isocitrate dehydrogenase | chr1:24539088-24541861 FORWARD LENGTH=410	3.5286e+08	2.94169e+08	3.26792e+08
AT2G21330.1	37	1	3875.87	1;2;3;4;5;6;7;8	8	| Symbols: FBA1 | fructose-bisphosphate aldolase 1 | chr2:9128416-9130152 REVERSE LENGTH=399	2.42152e+06	2.57346e+06	2.56189e+06
AT2G21330.3	36	0	3834.01	1;2;5;6;7;8	6	| Symbols: FBA1 | fructose-bisphosphate aldolase 1 | chr2:9128416-9130152 REVERSE LENGTH=389
AT3G14420.5	45	0	3832.51	5;6	2	| Symbols: | Aldolase-type TIM barrel family protein | chr3:4821829-4823899 FORWARD LENGTH=360
AT3G14415.2	42	0	3821.57	1;2;3;5;6;7	6	| Symbols: | Aldolase-type TIM barrel family protein | chr3:4818667-4820748 FORWARD LENGTH=373
AT3G46970.1	47	45	3820.17	1;2;3	3	| Symbols: ATPHS2, PHS2 | alpha-glucan phosphorylase 2 | chr3:17301625-17306111 REVERSE LENGTH=841	1.17733e+08	1.56683e+08	3.57379e+08
AT1G42970.1	39	32	3796.2	1;2;3;4;5;6;7;8	8	| Symbols: GAPB | glyceraldehyde-3-phosphate dehydrogenase B subunit | chr1:16127552-16129584 FORWARD LENGTH=447	2.29008e+09	2.38187e+09	2.56795e+09
AT5G60600.1	54	0	3781.99	1;2;3	3	| Symbols: GCPE, ISPG, CSB3, CLB4, HDS | 4-hydroxy-3-methylbut-2-enyl diphosphate synthase | chr5:24359447-24363274 FORWARD LENGTH=741
ATCG00120.1	36	32	3751.13	1;2;3;4;5;6;7;8	8	| Symbols: ATPA | ATP synthase subunit alpha | chrC:9938-11461 REVERSE LENGTH=507	1.20966e+10	1.09179e+10	5.61161e+09
AT3G60750.1	43	29	3741.29	1;2;3;4;5;6;7;8	8	| Symbols: | Transketolase | chr3:22454004-22456824 FORWARD LENGTH=741	1.29948e+09	3.77723e+09	1.65897e+09
AT4G01800.1	50	5	3734.26	1;2;3;5;7	5	| Symbols: AGY1, AtcpSecA, SECA1 | Albino or Glassy Yellow 1 | chr4:770926-776131 REVERSE LENGTH=1022	6.20044e+06	4.97379e+06	1.33902e+07
AT5G60600.2	53	0	3727.36	1;2;3	3	| Symbols: GCPE, ISPG, CSB3, CLB4, HDS | 4-hydroxy-3-methylbut-2-enyl diphosphate synthase | chr5:24359447-24363274 FORWARD LENGTH=740
AT5G15450.1	53	44	3699.89	1;2;3	3	| Symbols: APG6, CLPB3, CLPB-P | casein lytic proteinase B3 | chr5:5014399-5018255 REVERSE LENGTH=968	9.17309e+07	6.70942e+07	2.54938e+08
AT1G56190.1	36	13	3685.97	1;2;3;4;5;6;7;8	8	| Symbols: | Phosphoglycerate kinase family protein | chr1:21028403-21030454 FORWARD LENGTH=478	1.37562e+08	1.41519e+08	1.43506e+08
AT1G63770.2	53	0	3638.06	1;2	2	| Symbols: | Peptidase M1 family protein | chr1:23658165-23664243 REVERSE LENGTH=945
AT5G62690.1	41	4	3601.24	1;2;3;4;5;6;8	7	| Symbols: TUB2 | tubulin beta chain 2 | chr5:25181560-25183501 FORWARD LENGTH=450	1.05925e+08	2.68931e+07	2.60541e+07
AT1G68010.1	41	20	3590.13	1;2;3;4;5;6;7;8	8	| Symbols: HPR, ATHPR1 | hydroxypyruvate reductase | chr1:25493418-25495720 FORWARD LENGTH=386	5.83027e+07	5.36924e+07	5.10259e+07
AT5G44340.1	41	4	3582.58	1;2;3;4;5;6;8	7	| Symbols: TUB4 | tubulin beta chain 4 | chr5:17859442-17860994 REVERSE LENGTH=444	1.27711e+08	3.07189e+07	3.29515e+07
AT1G53310.1	58	22	3565.27	1;2;3	3	| Symbols: ATPPC1, PEPC1, ATPEPC1, PPC1 | phosphoenolpyruvate carboxylase 1 | chr1:19884261-19888070 REVERSE LENGTH=967	2.05116e+07	2.01257e+07	7.87959e+07
AT5G42020.1	46	1	3553.54	1;2;3;4;5	5	| Symbols: BIP, BIP2 | Heat shock protein 70 (Hsp 70) family protein | chr5:16807697-16810480 REVERSE LENGTH=668	324216	343133	5107.85
AT4G20890.1	39	4	3519.85	1;2;3;4;5;6;7;8	8	| Symbols: TUB9 | tubulin beta-9 chain | chr4:11182218-11183840 FORWARD LENGTH=444	3.35924e+07	7.88346e+06	8.91076e+06
AT1G79920.1	52	9	3515.21	1;2;3	3	| Symbols: | Heat shock protein 70 (Hsp 70) family protein | chr1:30058935-30062224 REVERSE LENGTH=831	6.696e+06	1.017e+07	3.36857e+07
AT5G28540.1	45	4	3514.38	1;2;3;4;5;6;7	7	| Symbols: BIP1 | heat shock protein 70 (Hsp 70) family protein | chr5:10540665-10543274 REVERSE LENGTH=669	3.66736e+06	4.95522e+06	2.65068e+06
AT5G08670.1	35	33	3511.29	1;2;3;4;5;6;7;8	8	| Symbols: | ATP synthase alpha/beta family protein | chr5:2818395-2821149 REVERSE LENGTH=556	1.80539e+09	6.86838e+08	5.79495e+08
AT1G63770.1	51	5	3505.71	1;2;3;6	4	| Symbols: | Peptidase M1 family protein | chr1:23658250-23664243 REVERSE LENGTH=918	1.55504e+06	1.49677e+06	1.58682e+06
AT1G68010.2	39	0	3492.27	1;3;5;6;7	5	| Symbols: HPR | hydroxypyruvate reductase | chr1:25493418-25495720 FORWARD LENGTH=387
AT5G14740.2	33	2	3491.53	1;2;3;4;6;7;8	7	| Symbols: CA2, CA18, BETA CA2 | carbonic anhydrase 2 | chr5:4760536-4762382 FORWARD LENGTH=259	1.10979e+08	1.18298e+08	1.50854e+08
AT5G03340.1	52	1	3485.62	1;2	2	| Symbols: | ATPase, AAA-type, CDC48 protein | chr5:810091-813133 REVERSE LENGTH=810	0	4439.45	523973
AT4G38970.2	30	0	3476.73	1;2;3;4;5;6;7;8	8	| Symbols: FBA2 | fructose-bisphosphate aldolase 2 | chr4:18163769-18165659 REVERSE LENGTH=381
AT2G36530.1	36	35	3475.06	1;2;3;4;5;6;7;8	8	| Symbols: LOS2, ENO2 | Enolase | chr2:15321081-15323786 REVERSE LENGTH=444	2.47735e+09	6.15881e+08	7.22777e+08
AT3G12580.1	46	6	3429.31	1;2;3;4;5;6;7	7	| Symbols: HSP70, ATHSP70 | heat shock protein 70 | chr3:3991487-3993689 REVERSE LENGTH=650	3.52994e+06	5.43232e+06	3.36429e+06
AT3G23990.1	46	23	3427.74	1;3	2	| Symbols: HSP60, HSP60-3B | heat shock protein 60 | chr3:8669013-8672278 FORWARD LENGTH=577	3.30279e+07	1.00186e+08	2.7795e+07
AT4G01800.2	47	0	3408.15	1;2;3;7	4	| Symbols: AGY1, SECA1 | Albino or Glassy Yellow 1 | chr4:770926-776134 REVERSE LENGTH=1042
AT5G60600.3	50	0	3347.18	1;2;3	3	| Symbols: GCPE, ISPG, CSB3, CLB4, HDS | 4-hydroxy-3-methylbut-2-enyl diphosphate synthase | chr5:24359447-24363019 FORWARD LENGTH=717
AT1G79930.1	49	3	3323.58	1;2	2	| Symbols: HSP91 | heat shock protein 91 | chr1:30063781-30067067 REVERSE LENGTH=831	325042	221042	1.17253e+07
AT1G12900.1	32	1	3322.95	1;2;3;4;5;6;7;8	8	| Symbols: GAPA-2 | glyceraldehyde 3-phosphate dehydrogenase A subunit 2 | chr1:4392634-4394283 REVERSE LENGTH=399	1.73525e+08	1.46759e+08	1.77992e+08
AT3G09630.1	40	6	3294.37	1;2;3;4;5;6;7	7	| Symbols: | Ribosomal protein L4/L1 family | chr3:2953813-2955444 FORWARD LENGTH=406	2.45837e+07	2.29458e+07	2.17159e+07
AT5G02490.1	42	2	3273.93	1;2;3;4;5;6;7	7	| Symbols: | Heat shock protein 70 (Hsp 70) family protein | chr5:550296-552565 REVERSE LENGTH=653	181047	448461	248929
AT5G42020.2	42	0	3241.91	1;2;3;7	4	| Symbols: BIP | Heat shock protein 70 (Hsp 70) family protein | chr5:16807697-16810480 REVERSE LENGTH=613
AT5G66190.1	39	9	3234.99	1;2;3;4;5;6;7;8	8	| Symbols: ATLFNR1, FNR1 | ferredoxin-NADP(+)-oxidoreductase 1 | chr5:26451203-26453012 REVERSE LENGTH=360	1.06361e+08	9.57116e+07	9.00081e+07
AT3G01500.1	32	12	3218.65	1;2;3;4;5;6;7;8	8	| Symbols: CA1, ATBCA1, SABP3, ATSABP3 | carbonic anhydrase 1 | chr3:194853-196716 REVERSE LENGTH=270	1.65141e+08	1.69551e+08	2.21257e+08
AT1G74470.1	43	42	3215.75	1;2;3;4;5;6;7;8	8	| Symbols: | Pyridine nucleotide-disulphide oxidoreductase family protein | chr1:27991248-27992845 FORWARD LENGTH=467	5.36212e+08	3.30894e+08	4.14611e+08
AT5G14740.1	31	0	3208.91	1;2;3;4;5;6;7;8	8	| Symbols: CA2, CA18, BETA CA2 | carbonic anhydrase 2 | chr5:4758257-4762382 FORWARD LENGTH=331
AT2G15620.1	45	44	3196.83	1;2;3;4;5;6;8	7	| Symbols: NIR1, NIR, ATHNIR | nitrite reductase 1 | chr2:6810552-6812666 FORWARD LENGTH=586	1.71346e+08	5.02867e+08	1.70921e+08
AT1G13440.2	39	0	3192.51	1;2;3;4;5;6;7;8	8	| Symbols: GAPC-2, GAPC2 | glyceraldehyde-3-phosphate dehydrogenase C2 | chr1:4608465-4610494 REVERSE LENGTH=310
CON_P35527	42	41	3180.21	1;2;3;4;5;6;7;8	8	| | Keratin, type I cytoskeletal 9 (Cytokeratin 9) (K9) (CK 9) - Homo sapiens (Human).	2.705e+08	2.98535e+08	1.65284e+08
AT2G29550.1	39	2	3179.27	1;2;3;4;5;6;8	7	| Symbols: TUB7 | tubulin beta-7 chain | chr2:12644258-12645932 REVERSE LENGTH=449	1.7771e+07	5.02083e+06	5.21375e+06
AT3G09630.2	39	0	3168.77	3;5	2	| Symbols: | Ribosomal protein L4/L1 family | chr3:2953813-2955444 FORWARD LENGTH=405
CON_Q14664	30	1	3167.37	1;2;3;4;5;6;7;8	8	| | Keratin 10 - Homo sapiens (Human).	1.27152e+06	1.87531e+06	4.47388e+06
AT5G26742.1	42	5	3163.24	1;2;3;4;5;6;7	7	| Symbols: emb1138 | DEAD box RNA helicase (RH3) | chr5:9285540-9288871 REVERSE LENGTH=747	430913	832274	634830
AT2G21330.2	27	0	3159.89	1;2;3;4;5;6;7;8	8	| Symbols: FBA1 | fructose-bisphosphate aldolase 1 | chr2:9128762-9130152 REVERSE LENGTH=311
AT5G02870.1	40	6	3156.38	1;2;3;4;5;6;7	7	| Symbols: | Ribosomal protein L4/L1 family | chr5:657830-659526 FORWARD LENGTH=407	1.43448e+07	1.53609e+07	1.50834e+07
AT4G04640.1	35	34	3149.68	1;2;3;4;5;6;7;8	8	| Symbols: ATPC1 | ATPase, F1 complex, gamma subunit protein | chr4:2350761-2351882 REVERSE LENGTH=373	1.51918e+09	1.53741e+09	1.44675e+09
AT1G11860.1	34	34	3122.88	1;2;3;4;5;6;7;8	8	| Symbols: | Glycine cleavage T-protein family | chr1:4001801-4003245 FORWARD LENGTH=408	9.18921e+08	9.91354e+08	1.03628e+09
AT5G26742.2	42	0	3120.88	1;3	2	| Symbols: emb1138 | DEAD box RNA helicase (RH3) | chr5:9285540-9288871 REVERSE LENGTH=748
AT4G35830.1	48	4	3119.41	1;2;3	3	| Symbols: ACO1 | aconitase 1 | chr4:16973007-16977949 REVERSE LENGTH=898	1.42537e+07	9.94027e+06	5.10967e+07
AT5G23860.1	37	1	3112.95	1;3;4;8	4	| Symbols: TUB8 | tubulin beta 8 | chr5:8042962-8044528 FORWARD LENGTH=449	4.48587e+06	1.13397e+06	1.08068e+06
AT1G48030.1	42	25	3108.85	1;2;3;4;5;6;7;8	8	| Symbols: mtLPD1 | mitochondrial lipoamide dehydrogenase 1 | chr1:17717432-17719141 REVERSE LENGTH=507	3.58752e+08	2.60676e+08	1.82701e+08
AT4G34450.1	45	42	3084.56	1;2;3	3	| Symbols: | coatomer gamma-2 subunit, putative / gamma-2 coat protein, putative / gamma-2 COP, putative | chr4:16471956-16476795 FORWARD LENGTH=886	7.26448e+07	7.71392e+07	2.5277e+08
AT3G01500.3	29	0	3063.5	7;8	2	| Symbols: CA1 | carbonic anhydrase 1 | chr3:195173-197873 REVERSE LENGTH=336
AT2G05710.1	42	26	3055.42	1;2;3;5;6;7;8	7	| Symbols: ACO3 | aconitase 3 | chr2:2141591-2146350 FORWARD LENGTH=990	6.17163e+07	5.34654e+07	2.04776e+08
AT4G14880.1	31	19	3025.41	1;2;3;5;6;7;8	7	| Symbols: OASA1, OLD3, CYTACS1 | O-acetylserine (thiol) lyase (OAS-TL) isoform A1 | chr4:8518209-8520050 REVERSE LENGTH=322	1.68791e+08	1.76093e+08	1.61611e+08
AT1G20010.1	36	7	3022.33	1;2;3;4;5;6;7;8	8	| Symbols: TUB5 | tubulin beta-5 chain | chr1:6938033-6940481 REVERSE LENGTH=449	1.04613e+08	2.37963e+07	2.98981e+07
AT1G79930.2	43	0	3012.53	2	1	| Symbols: HSP91 | heat shock protein 91 | chr1:30063924-30067067 REVERSE LENGTH=789
AT5G55220.1	41	41	3012.32	1;3;4;5	4	| Symbols: | trigger factor type chaperone family protein | chr5:22397677-22400678 FORWARD LENGTH=547	6.21505e+08	2.59081e+08	1.99326e+08
AT5G14740.3	30	0	3002.59	1;2;3;4;5;6;7;8	8	| Symbols: CA2, CA18, BETA CA2 | carbonic anhydrase 2 | chr5:4758257-4762382 FORWARD LENGTH=330
AT1G04820.1	33	2	2987.46	1;2;3;4;5;6;7;8	8	| Symbols: TUA4, TOR2 | tubulin alpha-4 chain | chr1:1356421-1358266 REVERSE LENGTH=450	1.05941e+08	2.19655e+07	1.38613e+07
ATCG00680.1	29	29	2972.4	1;2;3;4;5;6;7;8	8	| Symbols: PSBB | photosystem II reaction center protein B | chrC:72371-73897 FORWARD LENGTH=508	9.12187e+08	9.62632e+08	1.85272e+09
AT1G09620.1	47	46	2968.04	1;2	2	| Symbols: | ATP binding;leucine-tRNA ligases;aminoacyl-tRNA ligases;nucleotide binding;ATP binding;aminoacyl-tRNA ligases | chr1:3113077-3116455 REVERSE LENGTH=1091	4.54596e+07	4.79314e+07	1.77467e+08
AT5G02870.2	38	0	2967.36	5	1	| Symbols: | Ribosomal protein L4/L1 family | chr5:657830-659526 FORWARD LENGTH=406
AT1G29900.1	47	46	2962	1;2;3	3	| Symbols: CARB | carbamoyl phosphate synthetase B | chr1:10468164-10471976 FORWARD LENGTH=1187	8.46903e+07	7.4928e+07	2.69215e+08
AT3G46780.1	31	31	2955.09	1;2;3;4;5;6;7;8	8	| Symbols: PTAC16 | plastid transcriptionally active 16 | chr3:17228766-17231021 FORWARD LENGTH=510	1.24472e+09	5.21841e+08	4.68595e+08
AT4G14960.2	32	1	2952.7	1;2;4;5	4	| Symbols: TUA6 | Tubulin/FtsZ family protein | chr4:8548769-8550319 REVERSE LENGTH=450	538654	363354	373844
AT3G55800.1	35	35	2946.56	1;2;3;4;5;6;7;8	8	| Symbols: SBPASE | sedoheptulose-bisphosphatase | chr3:20709640-20711421 FORWARD LENGTH=393	1.60946e+09	1.58505e+09	1.47726e+09
AT4G13940.1	40	3	2939.26	1;2;3;4;5;6;7;8	8	| Symbols: HOG1, EMB1395, SAHH1, MEE58, ATSAHH1 | S-adenosyl-L-homocysteine hydrolase | chr4:8054931-8056676 FORWARD LENGTH=485	851059	1.78422e+06	2.42985e+06
AT1G08520.1	46	46	2935.96	1;2;3	3	| Symbols: ALB1, ALB-1V, V157, PDE166, CHLD | ALBINA 1 | chr1:2696538-2700819 FORWARD LENGTH=760	1.09289e+08	1.12369e+08	3.32782e+08
AT5G53460.1	57	54	2931.34	1;2	2	| Symbols: GLT1 | NADH-dependent glutamate synthase 1 | chr5:21700518-21709629 FORWARD LENGTH=2208	4.04473e+07	1.53588e+07	3.1869e+07
AT5G66190.2	34	0	2927.45	1;2;3;4;5;6;7	7	| Symbols: ATLFNR1 | ferredoxin-NADP(+)-oxidoreductase 1 | chr5:26451203-26452616 REVERSE LENGTH=262
ATMG01190.2	39	7	2913.96	1;2;3;4;6;7;8	7	| Symbols: | edited ATP1	3.23356e+08	1.41407e+08	1.12004e+08
AT5G26742.3	38	0	2907.41	1;2;3;6	4	| Symbols: emb1138 | DEAD box RNA helicase (RH3) | chr5:9285540-9288618 REVERSE LENGTH=655
AT3G29320.1	43	41	2906.58	1;2;3;5	4	| Symbols: | Glycosyl transferase, family 35 | chr3:11252871-11257587 FORWARD LENGTH=962	7.64885e+07	6.10942e+07	2.48728e+08
AT1G07920.1	37	0	2904.22	1;2;3;4;5;6;7;8	8	| Symbols: | GTP binding Elongation factor Tu family protein | chr1:2455559-2457001 FORWARD LENGTH=449
AT4G37910.1	37	26	2891.33	1;3;4;5	4	| Symbols: mtHsc70-1 | mitochondrial heat shock protein 70-1 | chr4:17825368-17828099 REVERSE LENGTH=682	6.32783e+07	1.47723e+08	5.04447e+07
AT3G13920.1	37	0	2890.36	1;2;4;5;6	5	| Symbols: EIF4A1, RH4, TIF4A1 | eukaryotic translation initiation factor 4A1 | chr3:4592635-4594128 REVERSE LENGTH=412
AT1G20020.1	35	8	2855.99	1;2;3;4;5;6;7;8	8	| Symbols: ATLFNR2, FNR2 | ferredoxin-NADP(+)-oxidoreductase 2 | chr1:6942851-6944868 FORWARD LENGTH=369	2.29307e+07	2.67478e+07	3.65251e+07
AT3G53230.1	42	0	2848.95	1;2;3	3	| Symbols: | ATPase, AAA-type, CDC48 protein | chr3:19723416-19726489 FORWARD LENGTH=815
AT1G06430.1	38	8	2829.32	1;2;3;4;5;6;7	7	| Symbols: FTSH8 | FTSH protease 8 | chr1:1960214-1962525 REVERSE LENGTH=685	1.46152e+07	3.74724e+07	1.73982e+07
AT1G54270.1	36	1	2828.8	1;2;3;4;5;6;7;8	8	| Symbols: EIF4A-2 | eif4a-2 | chr1:20260495-20262018 FORWARD LENGTH=412	237308	152733	271423
AT1G12900.2	28	0	2820.14	1;2;3;4;5;6;7;8	8	| Symbols: GAPA-2 | glyceraldehyde 3-phosphate dehydrogenase A subunit 2 | chr1:4392634-4393747 REVERSE LENGTH=317
AT2G43750.1	35	30	2811.56	1;2;3;5;6;7;8	7	| Symbols: OASB, ACS1, CPACS1, ATCS-B | O-acetylserine (thiol) lyase B | chr2:18129604-18132322 REVERSE LENGTH=392	2.43567e+08	2.28257e+08	2.11072e+08
AT3G13920.2	35	0	2804.98	4;5	2	| Symbols: EIF4A1, RH4, TIF4A1 | eukaryotic translation initiation factor 4A1 | chr3:4592586-4594128 REVERSE LENGTH=415
AT3G63490.1	37	11	2804.81	1;2;6;7	4	| Symbols: | Ribosomal protein L1p/L10e family | chr3:23444269-23446020 FORWARD LENGTH=346	1.43989e+08	1.35214e+08	1.26742e+08
AT1G43170.1	46	9	2791.53	1;2;3;4;5;6;7;8	8	| Symbols: ARP1, emb2207, RPL3A, RP1 | ribosomal protein 1 | chr1:16266992-16268631 FORWARD LENGTH=389	3.21011e+07	2.98574e+07	3.80395e+07
AT3G13920.3	36	0	2790.05	4;5	2	| Symbols: EIF4A1, RH4, TIF4A1 | eukaryotic translation initiation factor 4A1 | chr3:4592635-4594094 REVERSE LENGTH=402
AT5G54770.1	26	26	2786.93	1;2;3;4;5;6;7;8	8	| Symbols: THI1, TZ, THI4 | thiazole biosynthetic enzyme, chloroplast (ARA6) (THI1) (THI4) | chr5:22246634-22247891 FORWARD LENGTH=349	3.09504e+08	3.84365e+08	3.82356e+08
AT3G16000.1	38	37	2783.55	1;2;3	3	| Symbols: MFP1 | MAR binding filament-like protein 1 | chr3:5431041-5433613 REVERSE LENGTH=726	3.99115e+07	1.24162e+08	3.88422e+07
AT5G35630.1	30	25	2778.5	1;2;3;4;5;6;7;8	8	| Symbols: GS2, GLN2, ATGSL1 | glutamine synthetase 2 | chr5:13831220-13833239 FORWARD LENGTH=430	1.39069e+09	1.39858e+09	1.38413e+09
AT4G28080.1	49	36	2776.08	1;2;3	3	| Symbols: | Tetratricopeptide repeat (TPR)-like superfamily protein | chr4:13948993-13957840 REVERSE LENGTH=1819	2.92632e+07	2.25373e+07	4.65321e+07
AT5G22800.1	40	39	2760.06	1;2	2	| Symbols: EMB86, EMB1030, EMB263 | Alanyl-tRNA synthetase, class IIc | chr5:7616221-7619961 REVERSE LENGTH=978	5.72267e+07	5.1494e+07	1.88245e+08
AT5G42650.1	37	37	2759.19	1;2;3;4;5;6	6	| Symbols: AOS, CYP74A, DDE2 | allene oxide synthase | chr5:17097803-17099359 REVERSE LENGTH=518	1.01799e+09	1.86922e+08	2.48477e+08
AT1G20020.3	34	0	2740.21	6	1	| Symbols: ATLFNR2 | ferredoxin-NADP(+)-oxidoreductase 2 | chr1:6942851-6944868 FORWARD LENGTH=369
AT4G13940.3	38	0	2736.03	1;3;4	3	| Symbols: HOG1, SAHH1 | S-adenosyl-L-homocysteine hydrolase | chr4:8054931-8056676 FORWARD LENGTH=440
AT3G13920.4	36	0	2727.79	1;2;3;4;5;6;8	7	| Symbols: EIF4A1 | eukaryotic translation initiation factor 4A1 | chr3:4592635-4594128 REVERSE LENGTH=407
AT1G09340.1	33	33	2723.1	1;2;3;4;5;6;7;8	8	| Symbols: CRB, CSP41B, HIP1.3 | chloroplast RNA binding | chr1:3015473-3018035 FORWARD LENGTH=378	1.27321e+09	1.18499e+09	1.34198e+09
AT3G23810.1	37	10	2718.88	1;2;3;4;5;6;7;8	8	| Symbols: SAHH2, ATSAHH2 | S-adenosyl-l-homocysteine (SAH) hydrolase 2 | chr3:8588013-8589671 REVERSE LENGTH=485	1.06794e+08	2.81146e+07	3.62357e+07
AT1G20020.2	34	0	2714.6	6	1	| Symbols: ATLFNR2 | ferredoxin-NADP(+)-oxidoreductase 2 | chr1:6942851-6944868 FORWARD LENGTH=350
AT5G23060.1	27	27	2695.46	1;2;3;4;5;6;7;8	8	| Symbols: CaS | calcium sensing receptor | chr5:7736760-7738412 REVERSE LENGTH=387	4.62165e+08	4.74099e+08	4.49776e+08
AT3G52930.1	30	18	2688.52	1;2;3;4;5;6;7;8	8	| Symbols: | Aldolase superfamily protein | chr3:19627383-19628874 REVERSE LENGTH=358	3.27098e+08	3.27081e+08	3.09335e+08
AT3G03250.1	36	19	2678.94	1;2;3;4;5;6;7;8	8	| Symbols: UGP, UGP1, AtUGP1 | UDP-GLUCOSE PYROPHOSPHORYLASE 1 | chr3:749761-754014 REVERSE LENGTH=469	4.41687e+08	8.26655e+07	1.00883e+08
AT1G54270.2	35	0	2666.23	1;2;3;4;5;6;8	7	| Symbols: EIF4A-2 | eif4a-2 | chr1:20260495-20262018 FORWARD LENGTH=407
AT1G79550.1	30	25	2652.89	1;2;3;4;5;6;7;8	8	| Symbols: PGK | phosphoglycerate kinase | chr1:29924347-29926295 REVERSE LENGTH=401	2.32275e+08	2.28758e+08	2.50124e+08
AT5G26000.1	34	32	2638.57	1;2;3;4;5;6	6	| Symbols: TGG1, BGLU38 | thioglucoside glucohydrolase 1 | chr5:9079678-9082347 REVERSE LENGTH=541	5.07638e+08	1.75613e+09	4.32743e+08
AT1G70730.1	38	2	2636.4	1;2;3;4;5;6;7;8	8	| Symbols: PGM2 | Phosphoglucomutase/phosphomannomutase family protein | chr1:26669020-26672726 REVERSE LENGTH=585	7.96077e+06	2.54899e+07	8.69812e+06
AT5G61780.1	40	23	2635.08	1;2	2	| Symbols: Tudor2, AtTudor2, TSN2 | TUDOR-SN protein 2 | chr5:24822012-24826641 FORWARD LENGTH=985	2.60246e+07	2.27785e+07	6.89871e+07
AT3G08580.1	35	18	2634.38	1;2;3;4;5;6;7;8	8	| Symbols: AAC1 | ADP/ATP carrier 1 | chr3:2605706-2607030 REVERSE LENGTH=381	2.88297e+08	2.69288e+08	2.99331e+08
AT3G01500.2	27	0	2632.24	7	1	| Symbols: CA1 | carbonic anhydrase 1 | chr3:194853-197873 REVERSE LENGTH=347
AT1G70580.1	30	4	2626.04	1;2;3;4;5;6;7;8	8	| Symbols: AOAT2, GGT2 | alanine-2-oxoglutarate aminotransferase 2 | chr1:26613222-26615845 FORWARD LENGTH=481	1.40803e+07	6.41804e+06	2.82596e+06
AT5G19770.1	32	8	2619.5	1;2;3;4;5;6;7;8	8	| Symbols: TUA3 | tubulin alpha-3 | chr5:6682761-6684474 REVERSE LENGTH=450	3.82621e+08	7.78069e+07	9.62771e+07
AT5G09660.1	29	6	2619.32	1;2;3;4;5;6;7;8	8	| Symbols: PMDH2 | peroxisomal NAD-malate dehydrogenase 2 | chr5:2993645-2995551 REVERSE LENGTH=354	1.91763e+08	1.85596e+08	1.95357e+08
AT4G29060.2	40	0	2603.53	1;2;3;5;7	5	| Symbols: emb2726 | elongation factor Ts family protein | chr4:14317744-14321315 FORWARD LENGTH=709
AT2G30110.1	39	30	2582.04	1;2;3	3	| Symbols: ATUBA1, MOS5, UBA1 | ubiquitin-activating enzyme 1 | chr2:12852632-12857369 REVERSE LENGTH=1080	5.03707e+07	3.66296e+07	1.37969e+08
AT5G13650.1	38	38	2575.33	1;2;3;5	4	| Symbols: | elongation factor family protein | chr5:4397821-4402364 FORWARD LENGTH=675	1.17245e+08	2.28635e+08	1.04148e+08
AT3G50820.1	27	13	2572.35	1;2;3;4;5;6;7;8	8	| Symbols: PSBO2, PSBO-2, OEC33 | photosystem II subunit O-2 | chr3:18891008-18892311 REVERSE LENGTH=331	4.62973e+08	4.26141e+08	5.5216e+08
AT2G24270.1	34	21	2565.83	1;2;3;4;5	5	| Symbols: ALDH11A3 | aldehyde dehydrogenase 11A3 | chr2:10327325-10329601 REVERSE LENGTH=496	3.57318e+08	3.18594e+07	3.08538e+07
AT5G19220.1	35	34	2549.35	1;2;3;4;5;7	6	| Symbols: ADG2, APL1 | ADP glucose pyrophosphorylase large subunit 1 | chr5:6463931-6466775 REVERSE LENGTH=522	5.13439e+08	1.05301e+08	1.24685e+08
AT3G03710.1	40	36	2543.67	1;2	2	| Symbols: RIF10, PNP | polyribonucleotide nucleotidyltransferase, putative | chr3:919542-924906 FORWARD LENGTH=922	5.60029e+07	5.03982e+07	1.7137e+08
AT2G38040.1	40	40	2540.58	1;2;3	3	| Symbols: CAC3 | acetyl Co-enzyme a carboxylase carboxyltransferase alpha subunit | chr2:15917612-15920749 FORWARD LENGTH=769	6.03699e+07	1.60703e+08	7.30743e+07
AT4G09000.1	30	9	2539.51	1;2;6;7	4	| Symbols: GRF1, GF14 CHI | general regulatory factor 1 | chr4:5775387-5777157 FORWARD LENGTH=267	1.10731e+08	1.27589e+08	1.16969e+08
AT1G32060.1	28	28	2539.33	1;2;3;4;5;6;7;8	8	| Symbols: PRK | phosphoribulokinase | chr1:11532668-11534406 FORWARD LENGTH=395	1.42122e+09	1.54654e+09	1.54358e+09
AT1G75780.1	29	0	2535.99	1;2;3;4;5;6	6	| Symbols: TUB1 | tubulin beta-1 chain | chr1:28451378-28453602 REVERSE LENGTH=447
AT3G54050.1	22	22	2530.07	1;2;3;4;5;6;7;8	8	| Symbols: HCEF1 | high cyclic electron flow 1 | chr3:20016951-20018527 FORWARD LENGTH=417	5.3061e+08	3.93553e+08	4.64689e+08
AT4G23600.1	26	0	2527.5	5	1	| Symbols: CORI3, JR2 | Tyrosine transaminase family protein | chr4:12310657-12312885 FORWARD LENGTH=422
ATCG00540.1	26	26	2515.09	1;2;3;4;5;6;7;8	8	| Symbols: PETA | photosynthetic electron transfer A | chrC:61657-62619 FORWARD LENGTH=320	1.66107e+09	1.52834e+09	1.58774e+09
AT1G56410.1	28	0	2503.77	1;2;3;4;5;6;7;8	8	| Symbols: ERD2, HSP70T-1 | heat shock protein 70 (Hsp 70) family protein | chr1:21117147-21119241 FORWARD LENGTH=617
AT1G70730.2	37	0	2492.92	1;3;4;5;6;8	6	| Symbols: PGM2 | Phosphoglucomutase/phosphomannomutase family protein | chr1:26669020-26673166 REVERSE LENGTH=605
AT4G18480.1	34	16	2485.4	1;2;3;5;6;7	6	| Symbols: CHLI1, CH42, CH-42, CHL11, CHLI-1 | P-loop containing nucleoside triphosphate hydrolases superfamily protein | chr4:10201897-10203361 REVERSE LENGTH=424	1.56035e+08	1.55427e+08	1.38349e+08
AT4G30190.1	39	6	2483.01	1;2	2	| Symbols: AHA2, PMA2, HA2 | H(+)-ATPase 2 | chr4:14770820-14775920 REVERSE LENGTH=948	5.43381e+06	4.68961e+06	7.57755e+06
AT4G35830.2	40	0	2469.48	1;2;3;5;7;8	6	| Symbols: ACO1 | aconitase 1 | chr4:16973007-16977278 REVERSE LENGTH=795
AT5G12250.1	34	3	2464.91	1;2;3;4;5;6;8	7	| Symbols: TUB6 | beta-6 tubulin | chr5:3961317-3962971 REVERSE LENGTH=449	2.71257e+07	5.20055e+06	6.82718e+06
AT2G24270.4	33	0	2459.75	4	1	| Symbols: ALDH11A3 | aldehyde dehydrogenase 11A3 | chr2:10327109-10329601 REVERSE LENGTH=503
AT2G18960.1	39	8	2455.5	1;2;3	3	| Symbols: AHA1, PMA, OST2, HA1 | H(+)-ATPase 1 | chr2:8221858-8227268 FORWARD LENGTH=949	8.14839e+06	7.92174e+06	2.23927e+07
AT1G20260.1	33	11	2453.6	1;2;3;4;5;6;8	7	| Symbols: | ATPase, V1 complex, subunit B protein | chr1:7016971-7020290 FORWARD LENGTH=487	1.04394e+08	7.14978e+07	4.11517e+07
AT4G33090.1	40	39	2443.49	1;2;3	3	| Symbols: APM1, ATAPM1 | aminopeptidase M1 | chr4:15965915-15970418 REVERSE LENGTH=879	6.67828e+07	5.07267e+07	1.69209e+08
AT4G27440.1	29	12	2439.07	1;2;3;4;5;6;7;8	8	| Symbols: PORB | protochlorophyllide oxidoreductase B | chr4:13725648-13727107 FORWARD LENGTH=401	7.94184e+07	6.8285e+07	7.33002e+07
AT5G30510.1	35	34	2422.38	1;2;3;4;5;6;7	7	| Symbols: RPS1, ARRPS1 | ribosomal protein S1 | chr5:11619262-11621223 REVERSE LENGTH=416	4.13008e+08	4.38052e+08	4.24207e+08
AT4G02510.1	33	33	2421.9	1;2;3	3	| Symbols: TOC159, TOC86, PPI2, TOC160, ATTOC159 | translocon at the outer envelope membrane of chloroplasts 159 | chr4:1104766-1109360 FORWARD LENGTH=1503	5.7149e+07	4.34841e+07	1.3694e+08
AT5G48300.1	30	30	2416.86	1;2;3;4;5;6;7;8	8	| Symbols: ADG1, APS1 | ADP glucose pyrophosphorylase 1 | chr5:19570326-19572557 FORWARD LENGTH=520	3.34251e+08	1.36479e+08	1.82029e+08
AT1G55480.1	33	31	2407.44	6;7	2	| Symbols: ZKT | protein containing PDZ domain, a K-box domain, and a TPR region | chr1:20713822-20715351 FORWARD LENGTH=335	1.78753e+08	1.85156e+08	1.63802e+08
AT3G22890.1	36	16	2405.04	1;2;3;4;5;6;7	7	| Symbols: APS1 | ATP sulfurylase 1 | chr3:8112837-8114734 FORWARD LENGTH=463	7.86793e+07	8.3773e+07	8.51975e+07
AT1G01320.1	44	31	2400.38	1;2;3	3	| Symbols: | Tetratricopeptide repeat (TPR)-like superfamily protein | chr1:121582-130099 REVERSE LENGTH=1797	1.57477e+07	1.26028e+07	2.69439e+07
AT4G35090.1	33	9	2395.69	1;2;3;4;5;6;7;8	8	| Symbols: CAT2 | catalase 2 | chr4:16700937-16703215 REVERSE LENGTH=492	5.35255e+07	5.50044e+07	5.77593e+07
AT5G09810.1	32	8	2392.87	1;2;3;4;5;6;7;8	8	| Symbols: ACT7 | actin 7 | chr5:3052809-3054220 FORWARD LENGTH=377	6.40785e+07	6.44546e+07	6.82685e+07
AT3G14940.1	37	0	2391.34	1;2;3	3	| Symbols: ATPPC3, PPC3 | phosphoenolpyruvate carboxylase 3 | chr3:5025584-5029476 FORWARD LENGTH=968
AT3G58610.1	25	24	2390.84	1;2;3;4;5;6;7;8	8	| Symbols: | ketol-acid reductoisomerase | chr3:21671561-21674639 FORWARD LENGTH=591	6.39646e+08	6.16455e+08	2.9592e+08
AT5G07350.1	41	26	2390.62	1;2;3;5;7	5	| Symbols: Tudor1, AtTudor1, TSN1 | TUDOR-SN protein 1 | chr5:2320344-2324892 REVERSE LENGTH=991	3.65845e+07	3.237e+07	1.08385e+08
AT5G25980.1	31	21	2389.77	1;2;3;4;5;6	6	| Symbols: TGG2, BGLU37 | glucoside glucohydrolase 2 | chr5:9072730-9075143 FORWARD LENGTH=467	3.58967e+07	5.13378e+08	2.88216e+07
AT1G07890.1	26	23	2383.82	1;2;3;4;5;6;7;8	8	| Symbols: APX1, MEE6, CS1, ATAPX1, ATAPX01 | ascorbate peroxidase 1 | chr1:2438005-2439435 FORWARD LENGTH=250	3.45984e+08	3.82306e+08	4.55777e+08
AT5G45930.1	33	14	2364.96	1;2;5;6;7	5	| Symbols: CHLI2, CHL I2, CHLI-2 | magnesium chelatase i2 | chr5:18628095-18629565 FORWARD LENGTH=418	3.70871e+07	3.70869e+07	3.91979e+07
AT1G10760.1	34	28	2356.91	1;2	2	| Symbols: SEX1, SOP1, SOP, GWD1, GWD | Pyruvate phosphate dikinase, PEP/pyruvate binding domain | chr1:3581210-3590043 REVERSE LENGTH=1399	4.49161e+07	4.00276e+07	7.62483e+07
AT5G19820.1	43	42	2351.59	1;2;3	3	| Symbols: emb2734 | ARM repeat superfamily protein | chr5:6695731-6701247 REVERSE LENGTH=1116	6.49123e+07	5.46766e+07	2.08073e+08
AT1G29880.1	37	34	2344.36	1;2;3;4;7	5	| Symbols: | glycyl-tRNA synthetase / glycine--tRNA ligase | chr1:10459662-10462781 REVERSE LENGTH=729	8.29276e+07	2.16554e+08	1.00692e+08
AT2G40840.1	41	37	2340.81	1;2	2	| Symbols: DPE2 | disproportionating enzyme 2 | chr2:17045368-17050779 FORWARD LENGTH=955	5.21254e+07	4.54905e+07	1.54176e+08
AT5G66570.1	27	9	2337.13	1;2;3;5;6;7;8	7	| Symbols: PSBO-1, OEE1, OEE33, OE33, PSBO1, MSP-1 | PS II oxygen-evolving complex 1 | chr5:26568744-26570124 FORWARD LENGTH=332	7.0016e+08	8.31384e+08	7.66134e+08
AT1G23740.1	29	26	2334.84	2;5;6;7;8	5	| Symbols: | Oxidoreductase, zinc-binding dehydrogenase family protein | chr1:8398245-8399656 REVERSE LENGTH=386	2.57631e+08	2.53537e+08	2.23268e+08
AT1G57720.1	33	18	2327.98	1;2;3;4;5	5	| Symbols: | Translation elongation factor EF1B, gamma chain | chr1:21377873-21380114 FORWARD LENGTH=413	4.25357e+08	1.00355e+08	1.22672e+08
AT1G17220.1	36	36	2324.82	1;2;3;7	4	| Symbols: FUG1 | Translation initiation factor 2, small GTP-binding protein | chr1:5885383-5890165 FORWARD LENGTH=1026	4.81163e+07	4.8202e+07	1.5346e+08
AT1G49240.1	30	3	2320.66	1;2;3;4;5;6;7;8	8	| Symbols: ACT8 | actin 8 | chr1:18216539-18217947 FORWARD LENGTH=377	3.82317e+07	3.57836e+07	3.27304e+07
AT1G65260.1	29	28	2320.48	6;7;8	3	| Symbols: PTAC4, VIPP1 | plastid transcriptionally active 4 | chr1:24236329-24240428 FORWARD LENGTH=330	1.02579e+08	1.0507e+08	9.44096e+07
AT4G20850.1	42	41	2319.91	1;2;5	3	| Symbols: TPP2 | tripeptidyl peptidase ii | chr4:11160935-11169889 REVERSE LENGTH=1380	5.25537e+07	4.17836e+07	1.36654e+08
AT2G07698.1	31	7	2316.49	1;2;3;4;5;6;7;8	8	| Symbols: | ATPase, F1 complex, alpha subunit protein | chr2:3361474-3364028 FORWARD LENGTH=777	4.21371e+06	2.24416e+06	9.92515e+06
AT3G09820.1	28	9	2309.95	1;2;3;5;6;7;8	7	| Symbols: ADK1, ATADK1 | adenosine kinase 1 | chr3:3012122-3014624 FORWARD LENGTH=344	7.27638e+06	4.90238e+06	6.48253e+06
AT5G09590.1	34	16	2307.96	1;2;3;4;5;6;8	7	| Symbols: MTHSC70-2, HSC70-5 | mitochondrial HSO70 2 | chr5:2975721-2978508 FORWARD LENGTH=682	1.58497e+07	4.47861e+07	1.68471e+07
AT1G50200.1	41	3	2305.7	1;2;3	3	| Symbols: ALATS, ACD | Alanyl-tRNA synthetase | chr1:18591429-18598311 REVERSE LENGTH=1003	3.3694e+06	3.15142e+06	1.30614e+07
AT2G20580.1	37	25	2305.52	1;2;3	3	| Symbols: RPN1A, ATRPN1A | 26S proteasome regulatory subunit S2 1A | chr2:8859211-8864699 FORWARD LENGTH=891	2.61881e+07	1.77865e+07	8.23586e+07
AT1G07930.2	30	0	2300.89	1;2;3;4;5;6;7;8	8	| Symbols: | GTP binding Elongation factor Tu family protein | chr1:2459014-2460458 FORWARD LENGTH=372
AT3G47520.1	23	19	2294.7	1;2;3;5;6;7	6	| Symbols: MDH | malate dehydrogenase | chr3:17513657-17514868 FORWARD LENGTH=403	1.23107e+08	1.25288e+08	1.1658e+08
AT3G01480.1	26	8	2291.63	5;6;7	3	| Symbols: CYP38, ATCYP38 | cyclophilin 38 | chr3:188569-190674 FORWARD LENGTH=437	4.24711e+07	4.55505e+07	4.75343e+07
AT3G25520.1	27	6	2289.78	1;2;3;4;5;6;7;8	8	| Symbols: ATL5, PGY3, OLI5, RPL5A | ribosomal protein L5 | chr3:9269573-9271327 REVERSE LENGTH=301	3.71011e+06	3.60146e+06	5.15624e+06
AT5G25980.2	31	2	2285.77	3	1	| Symbols: TGG2, BGLU37 | glucoside glucohydrolase 2 | chr5:9072730-9075477 FORWARD LENGTH=547	6.82113e+06	6.85209e+06	5.50608e+06
AT4G35090.2	31	0	2284.96	1;4	2	| Symbols: CAT2 | catalase 2 | chr4:16701105-16703215 REVERSE LENGTH=474
AT3G63140.1	28	27	2280.57	1;2;3;4;5;6;7;8	8	| Symbols: CSP41A | chloroplast stem-loop binding protein of 41 kDa | chr3:23327006-23328620 REVERSE LENGTH=406	5.35791e+08	5.05744e+08	4.83001e+08
AT2G33210.1	36	17	2276.61	1;2;3;4;5;6;7;8	8	| Symbols: HSP60-2 | heat shock protein 60-2 | chr2:14075093-14078568 REVERSE LENGTH=585	1.59777e+07	4.13327e+07	2.20718e+07
AT1G23190.1	33	15	2273.32	1;2;3;4;5;6;7;8	8	| Symbols: PGM3 | Phosphoglucomutase/phosphomannomutase family protein | chr1:8219946-8224186 FORWARD LENGTH=583	4.72686e+07	1.38262e+08	4.84107e+07
AT1G50200.2	40	0	2249.96	1;2	2	| Symbols: ALATS | Alanyl-tRNA synthetase | chr1:18591429-18598167 REVERSE LENGTH=963
AT1G43170.4	37	0	2249.7	1;2;3;4;5	5	| Symbols: ARP1, RPL3A, RP1 | ribosomal protein 1 | chr1:16267519-16268631 FORWARD LENGTH=306
AT1G78300.1	31	11	2249.4	2;6;7	3	| Symbols: GRF2, 14-3-3OMEGA, GF14 OMEGA | general regulatory factor 2 | chr1:29461883-29463052 FORWARD LENGTH=259	4.53497e+07	5.49839e+07	4.41833e+07
AT1G53240.1	23	14	2245.24	1;2;3;5;6;7	6	| Symbols: mMDH1 | Lactate/malate dehydrogenase family protein | chr1:19854966-19856802 REVERSE LENGTH=341	1.30238e+08	1.36898e+08	1.29979e+08
AT1G10290.1	35	16	2236.74	1;2;3	3	| Symbols: ADL6, DRP2A | dynamin-like protein 6 | chr1:3370774-3377120 FORWARD LENGTH=914	6.93354e+06	6.49899e+06	2.35345e+07
AT4G38510.1	30	4	2230.68	1;2;3;4;5	5	| Symbols: | ATPase, V1 complex, subunit B protein | chr4:18011155-18014789 REVERSE LENGTH=487	1.43128e+07	6.72594e+06	3.67865e+06
AT2G21170.1	25	24	2222.43	1;2;7;8	4	| Symbols: TIM, PDTPI | triosephosphate isomerase | chr2:9071047-9073106 REVERSE LENGTH=315	2.03843e+08	1.92005e+08	1.86886e+08
AT4G25080.1	26	26	2219.95	1;2;7	3	| Symbols: CHLM | magnesium-protoporphyrin IX methyltransferase | chr4:12877015-12878128 FORWARD LENGTH=312	1.36745e+08	1.33817e+08	1.48697e+08
AT2G36460.1	28	4	2212.75	1;2;3;4;5;6;7;8	8	| Symbols: | Aldolase superfamily protein | chr2:15296929-15298387 REVERSE LENGTH=358	2.00319e+07	2.17594e+07	1.5732e+07
AT4G13930.1	26	24	2196.06	1;2;3;4;5;6;7	7	| Symbols: SHM4 | serine hydroxymethyltransferase 4 | chr4:8048013-8050021 REVERSE LENGTH=471	7.19383e+08	1.99188e+08	2.35274e+08
AT1G35160.1	29	7	2194.43	2;6;7	3	| Symbols: GRF4, 14-3-3PHI, GF14 PHI | GF14 protein phi chain | chr1:12867264-12868514 FORWARD LENGTH=267	2.97114e+07	3.46272e+07	2.73816e+07
AT5G36700.1	25	6	2189.58	1;2;3;5;6;7;8	7	| Symbols: ATPGLP1, PGLP1 | 2-phosphoglycolate phosphatase 1 | chr5:14421929-14424430 REVERSE LENGTH=362	9.09966e+07	1.13898e+08	1.03523e+08
AT5G23120.1	23	23	2189.27	2;5;6;7;8	5	| Symbols: HCF136 | photosystem II stability/assembly factor, chloroplast (HCF136) | chr5:7778154-7780463 FORWARD LENGTH=403	2.1604e+08	2.03837e+08	1.95095e+08
AT3G14210.1	24	24	2185.6	1;2;3;4;5;6;7	7	| Symbols: ESM1 | epithiospecifier modifier 1 | chr3:4729886-4731562 FORWARD LENGTH=392	1.14975e+09	1.09803e+09	1.13227e+09
AT5G17310.2	32	6	2179.26	1;4;5	3	| Symbols: UGP2 | UDP-glucose pyrophosphorylase 2 | chr5:5696955-5700845 REVERSE LENGTH=470	5.65433e+07	1.19481e+07	7.67441e+06
AT5G60390.2	30	0	2171.17	1;2;3;4;5;6;7;8	8	| Symbols: | GTP binding Elongation factor Tu family protein | chr5:24289226-24290577 FORWARD LENGTH=400
AT5G09660.3	24	0	2168.93	1;2;3;5;6;7;8	7	| Symbols: PMDH2 | peroxisomal NAD-malate dehydrogenase 2 | chr5:2993691-2995169 REVERSE LENGTH=342
AT3G56940.1	30	3	2165.39	1;2;3;5;6	5	| Symbols: CRD1, CHL27, ACSF | dicarboxylate diiron protein, putative (Crd1) | chr3:21076594-21078269 FORWARD LENGTH=409	2.40915e+07	2.42672e+07	2.87788e+07
AT4G14960.1	24	1	2160.49	1;3;4;5;6;7	6	| Symbols: TUA6 | Tubulin/FtsZ family protein | chr4:8548753-8550319 REVERSE LENGTH=427	666015	1.17254e+06	956029
AT5G39740.1	26	5	2160.42	1;2;6	3	| Symbols: OLI7, RPL5B | ribosomal protein L5 B | chr5:15903365-15905185 FORWARD LENGTH=301	1.12786e+07	1.10093e+07	1.05214e+07
AT4G11150.1	35	21	2160.06	1;2;6;7	4	| Symbols: TUF, emb2448, TUFF, VHA-E1 | vacuolar ATP synthase subunit E1 | chr4:6800091-6801696 FORWARD LENGTH=230	6.78219e+07	6.48071e+07	9.23142e+07
AT4G10340.1	22	22	2137.41	1;2;3;4;5;6;7;8	8	| Symbols: LHCB5 | light harvesting complex of photosystem II 5 | chr4:6408200-6409496 FORWARD LENGTH=280	1.53427e+09	1.31766e+09	1.72777e+09
AT4G13940.4	26	0	2137.34	1;2;3;4;5;6	6	| Symbols: HOG1, SAHH1 | S-adenosyl-L-homocysteine hydrolase | chr4:8054931-8056763 FORWARD LENGTH=325
AT3G09820.2	25	0	2135.02	1;3;5;6;7	5	| Symbols: ADK1 | adenosine kinase 1 | chr3:3012645-3014624 FORWARD LENGTH=302
AT5G62790.1	28	2	2133.96	5	1	| Symbols: DXR, PDE129 | 1-deoxy-D-xylulose 5-phosphate reductoisomerase | chr5:25214358-25217292 REVERSE LENGTH=477	1.28232e+06	1.50959e+06	1.75124e+06
AT3G17390.1	26	13	2132.8	1;2;3;4;5;6;7;8	8	| Symbols: MTO3, SAMS3, MAT4 | S-adenosylmethionine synthetase family protein | chr3:5952484-5953665 REVERSE LENGTH=393	2.16678e+08	1.92872e+08	2.09155e+08
AT4G18440.1	32	19	2122.32	1;2;3;4;5;6	6	| Symbols: | L-Aspartase-like family protein | chr4:10186385-10188832 REVERSE LENGTH=536	1.26411e+08	5.01477e+07	4.80967e+07
AT5G01410.1	25	12	2121.13	1;2;6;7;8	5	| Symbols: PDX1, ATPDX1.3, RSR4, PDX1.3, ATPDX1 | Aldolase-type TIM barrel family protein | chr5:172576-173505 REVERSE LENGTH=309	7.87971e+07	9.30297e+07	8.29575e+07
AT4G26530.1	22	19	2117	1;2;3;5;6;7;8	7	| Symbols: | Aldolase superfamily protein | chr4:13391566-13392937 FORWARD LENGTH=358	2.02919e+08	2.18985e+08	2.09256e+08
AT1G09640.1	27	3	2116	1;2;3;4;5	5	| Symbols: | Translation elongation factor EF1B, gamma chain | chr1:3120162-3122152 FORWARD LENGTH=414	5.67547e+07	1.21978e+07	2.28609e+07
AT4G31990.1	31	11	2115.76	1;2;3;5;6;8	6	| Symbols: ASP5, AAT3, ATAAT1 | aspartate aminotransferase 5 | chr4:15471074-15473521 REVERSE LENGTH=453	8.25969e+06	9.92292e+06	1.55196e+07
AT4G09010.1	22	21	2111.28	1;2;6;7;8	5	| Symbols: APX4, TL29 | ascorbate peroxidase 4 | chr4:5777502-5779338 REVERSE LENGTH=349	2.00563e+08	1.996e+08	2.4161e+08
AT2G13360.1	21	21	2103.84	1;2;3;4;5;6;7;8	8	| Symbols: AGT, AGT1, SGAT | alanine:glyoxylate aminotransferase | chr2:5539417-5540902 REVERSE LENGTH=401	5.31363e+08	5.30776e+08	5.93592e+08
AT2G38230.1	27	14	2100.81	1;2;6;7	4	| Symbols: ATPDX1.1, PDX1.1 | pyridoxine biosynthesis 1.1 | chr2:16011475-16012404 FORWARD LENGTH=309	1.05747e+08	1.16891e+08	1.04327e+08
AT4G09650.1	20	20	2099.57	1;2;3;5;6;7;8	7	| Symbols: ATPD | ATP synthase delta-subunit gene | chr4:6100799-6101503 FORWARD LENGTH=234	3.27618e+08	4.01109e+08	4.01864e+08
AT5G58420.1	32	2	2096.96	1;2;3;5;7;8	6	| Symbols: | Ribosomal protein S4 (RPS4A) family protein | chr5:23619599-23620896 FORWARD LENGTH=262	6.53986e+06	7.63099e+06	5.47884e+06
AT5G07090.1	32	0	2086.64	7	1	| Symbols: | Ribosomal protein S4 (RPS4A) family protein | chr5:2202410-2203805 FORWARD LENGTH=262
AT2G33150.1	25	23	2081.43	5;7	2	| Symbols: PKT3, PED1, KAT2 | peroxisomal 3-ketoacyl-CoA thiolase 3 | chr2:14047814-14050983 REVERSE LENGTH=462	6.62838e+07	7.13303e+07	6.34964e+07
AT3G59970.3	32	14	2079.18	1;2;3;5	4	| Symbols: MTHFR1 | methylenetetrahydrofolate reductase 1 | chr3:22151303-22154323 FORWARD LENGTH=592	4.02254e+07	1.11353e+08	3.71955e+07
AT2G20420.1	33	33	2078.22	1;2;5;7;8	5	| Symbols: | ATP citrate lyase (ACL) family protein | chr2:8805574-8807858 FORWARD LENGTH=421	1.26729e+08	1.36034e+08	1.34883e+08
AT2G32240.1	40	37	2066.4	1;2	2	| Symbols: | FUNCTIONS IN: molecular_function unknown; INVOLVED IN: response to cadmium ion; LOCATED IN: plasma membrane; EXPRESSED IN: 25 plant structures; EXPRESSED DURING: 13 growth stages; CONTAINS InterPro DOMAIN/s: Prefoldin (InterPro:IPR0090	1.63864e+07	1.02233e+07	2.34156e+07
AT1G35720.1	28	27	2066.08	1;2;5;6	4	| Symbols: ANNAT1, OXY5, ATOXY5 | annexin 1 | chr1:13225304-13226939 FORWARD LENGTH=317	1.80816e+08	1.87516e+08	1.66842e+08
AT3G18780.1	28	0	2063.96	1;2;5;6;7	5	| Symbols: ACT2, DER1, LSR2, ENL2 | actin 2 | chr3:6475535-6476728 FORWARD LENGTH=371
AT5G10450.1	23	8	2062.87	1;6;7	3	| Symbols: GRF6, AFT1, 14-3-3lambda | G-box regulating factor 6 | chr5:3284452-3286261 REVERSE LENGTH=248	5.63553e+07	6.27619e+07	6.20215e+07
AT2G31610.1	30	11	2052.75	1;2;3;5;6;7;8	7	| Symbols: | Ribosomal protein S3 family protein | chr2:13450384-13451669 FORWARD LENGTH=250	1.21624e+07	8.13803e+06	8.30882e+06
AT5G38480.1	29	8	2049.15	6;7	2	| Symbols: GRF3, RCI1 | general regulatory factor 3 | chr5:15410277-15411285 FORWARD LENGTH=255	6.96524e+07	6.98163e+07	6.37248e+07
AT5G26780.1	30	4	2041.31	1;2;3;4;5;6;7;8	8	| Symbols: SHM2 | serine hydroxymethyltransferase 2 | chr5:9418299-9421725 FORWARD LENGTH=517	9.50758e+06	580468	2.23033e+06
AT3G53870.1	31	5	2041.15	1;2;6;7	4	| Symbols: | Ribosomal protein S3 family protein | chr3:19951547-19952782 FORWARD LENGTH=249	2.24205e+07	2.46419e+07	1.6588e+07
AT3G15730.1	31	22	2033.25	1;2;3;5	4	| Symbols: PLDALPHA1, PLD | phospholipase D alpha 1 | chr3:5330835-5333474 FORWARD LENGTH=810	4.74131e+07	1.05156e+08	1.03853e+08
AT3G48730.1	24	14	2029.05	1;2;3;4;5;6;7;8	8	| Symbols: GSA2 | glutamate-1-semialdehyde 2,1-aminomutase 2 | chr3:18049697-18051550 FORWARD LENGTH=472	1.20455e+08	1.20216e+08	1.14904e+08
AT4G31990.3	30	0	2022.86	5	1	| Symbols: ASP5, AAT3, ATAAT1 | aspartate aminotransferase 5 | chr4:15470876-15473521 REVERSE LENGTH=462
AT3G04840.1	24	13	2021.77	1;2;3;4;5;6;7	7	| Symbols: | Ribosomal protein S3Ae | chr3:1329751-1331418 FORWARD LENGTH=262	9.44122e+07	1.41516e+08	1.23048e+08
AT3G55410.1	35	23	2018.85	1;2;3	3	| Symbols: | 2-oxoglutarate dehydrogenase, E1 component | chr3:20541897-20545728 FORWARD LENGTH=1017	2.04618e+07	1.89599e+07	5.92627e+07
ATMG01190.1	31	0	2011.05	3;4	2	| Symbols: ATP1 | ATP synthase subunit 1 | chrM:302166-303689 REVERSE LENGTH=507
AT1G04410.1	27	10	2008.58	1;2;3;4;5;6;7;8	8	| Symbols: | Lactate/malate dehydrogenase family protein | chr1:1189418-1191267 REVERSE LENGTH=332	2.40626e+08	2.1597e+08	2.23526e+08
AT5G26570.1	33	10	2006.87	1;2;3	3	| Symbols: PWD, OK1, ATGWD3 | catalytics;carbohydrate kinases;phosphoglucan, water dikinases | chr5:9261580-9267526 FORWARD LENGTH=1196	1.52089e+07	1.69947e+07	4.34379e+07
AT1G22300.1	25	1	2001.21	3;6;7	3	| Symbols: GRF10, 14-3-3EPSILON, GF14 EPSILON | general regulatory factor 10 | chr1:7879146-7881103 REVERSE LENGTH=254	340282	0	0
AT1G21750.1	30	15	1997.71	1;3;4;5	4	| Symbols: ATPDIL1-1, ATPDI5, PDI5, PDIL1-1 | PDI-like 1-1 | chr1:7645767-7648514 FORWARD LENGTH=501	1.05627e+07	8.07161e+07	5.54382e+06
AT1G65960.2	25	8	1994.84	1;3;4	3	| Symbols: GAD2 | glutamate decarboxylase 2 | chr1:24552094-24557253 FORWARD LENGTH=494	1.50987e+08	2.58304e+07	2.86339e+07
AT5G56500.1	23	2	1993.54	1;2;3;4;5;6;7;8	8	| Symbols: | TCP-1/cpn60 chaperonin family protein | chr5:22874058-22876966 FORWARD LENGTH=597	292900	268024	309040
AT1G43670.1	23	23	1985.54	1;2;3;4;5;6;7;8	8	| Symbols: | Inositol monophosphatase family protein | chr1:16468184-16470347 FORWARD LENGTH=341	1.67885e+08	1.62446e+08	1.56624e+08
CON_O43790	31	4	1983.72	5	1	| | Keratin, type II cuticular Hb6 (Hair keratin, type II Hb6) (ghHb6) - Homo sapiens (Human).	282176	266694	143953
AT1G80410.1	36	33	1977.93	1;2	2	| Symbols: EMB2753 | tetratricopeptide repeat (TPR)-containing protein | chr1:30227963-30234832 REVERSE LENGTH=897	5.14369e+07	3.02092e+07	1.06884e+08
AT3G44310.1	25	8	1975.92	1;2;3;4;5;6;7	7	| Symbols: NIT1, ATNIT1, NITI | nitrilase 1 | chr3:15986901-15988841 FORWARD LENGTH=346	1.13059e+08	1.19379e+08	1.29088e+08
AT4G23600.3	22	0	1974.33	5	1	| Symbols: CORI3, JR2 | Tyrosine transaminase family protein | chr4:12310657-12312733 FORWARD LENGTH=380
AT1G09780.1	34	21	1972.88	1;2;3;4;5;6	6	| Symbols: | Phosphoglycerate mutase, 2,3-bisphosphoglycerate-independent | chr1:3165550-3167812 REVERSE LENGTH=557	5.84058e+07	1.4581e+08	5.59431e+07
AT3G55440.1	21	20	1972.63	1;2;3;5;6;7;8	7	| Symbols: ATCTIMC, TPI, CYTOTPI | triosephosphate isomerase | chr3:20553794-20556078 FORWARD LENGTH=254	5.56731e+08	3.17765e+08	3.43032e+08
AT4G01310.1	30	30	1968.96	1;2;3;4;5;6;7;8	8	| Symbols: | Ribosomal L5P family protein | chr4:544166-545480 REVERSE LENGTH=262	2.83792e+08	2.79041e+08	3.49794e+08
AT3G06650.1	29	9	1964.74	1;2;3	3	| Symbols: ACLB-1 | ATP-citrate lyase B-1 | chr3:2079247-2082633 REVERSE LENGTH=608	8.48701e+06	3.14578e+07	9.97527e+06
AT1G59610.1	28	8	1964.68	1;2	2	| Symbols: ADL3, CF1, DRP2B, DL3 | dynamin-like 3 | chr1:21893413-21900780 FORWARD LENGTH=920	6.93461e+06	6.66638e+06	1.63121e+07
AT5G16050.1	30	5	1964.38	6;7	2	| Symbols: GRF5, GF14 UPSILON | general regulatory factor 5 | chr5:5244008-5245402 REVERSE LENGTH=268	1.2971e+07	1.49921e+07	1.21753e+07
AT1G20620.1	28	3	1962.63	1;2;3;4;5;6;7;8	8	| Symbols: CAT3, SEN2, ATCAT3 | catalase 3 | chr1:7143142-7146193 FORWARD LENGTH=492	8.48473e+06	9.98841e+06	9.48913e+06
AT5G62790.2	26	0	1959.72	5	1	| Symbols: DXR | 1-deoxy-D-xylulose 5-phosphate reductoisomerase | chr5:25214358-25217289 REVERSE LENGTH=497
AT5G04590.1	32	30	1954.16	1;2;3;5;6;7;8	7	| Symbols: SIR | sulfite reductase | chr5:1319404-1322298 FORWARD LENGTH=642	8.39465e+07	2.98596e+08	8.76359e+07
AT3G46740.1	30	29	1953.18	1;2;3	3	| Symbols: TOC75-III, MAR1 | translocon at the outer envelope membrane of chloroplasts 75-III | chr3:17216104-17219296 REVERSE LENGTH=818	3.9278e+07	1.22843e+08	4.09583e+07
AT3G02520.1	28	5	1952.9	1;3;6;7	4	| Symbols: GRF7, GF14 NU | general regulatory factor 7 | chr3:526800-527915 REVERSE LENGTH=265	7.788e+06	9.86663e+06	1.00409e+07
AT3G25530.1	22	6	1950.25	6;7	2	| Symbols: GHBDH, ATGHBDH, GLYR1, GR1 | glyoxylate reductase 1 | chr3:9271949-9273514 REVERSE LENGTH=289	6.46258e+06	8.20136e+06	6.40122e+06
AT5G08280.1	24	24	1942.22	1;2;3;4;5;6;7;8	8	| Symbols: HEMC | hydroxymethylbilane synthase | chr5:2663763-2665596 REVERSE LENGTH=382	2.86946e+08	2.94718e+08	2.77958e+08
AT5G47210.1	32	2	1941.63	5;6	2	| Symbols: | Hyaluronan / mRNA binding family | chr5:19169222-19171012 REVERSE LENGTH=357	1.00593e+07	1.54191e+07	1.5187e+07
AT1G22300.2	23	0	1936.82	7	1	| Symbols: GRF10, GF14 EPSILON | general regulatory factor 10 | chr1:7879244-7881103 REVERSE LENGTH=254
AT1G50480.1	31	25	1935.47	1;2;3	3	| Symbols: THFS | 10-formyltetrahydrofolate synthetase | chr1:18702064-18704687 FORWARD LENGTH=634	2.70585e+07	8.83808e+07	3.10774e+07
AT4G10480.1	17	16	1932.91	6;7	2	| Symbols: | Nascent polypeptide-associated complex (NAC), alpha subunit family protein | chr4:6478089-6479079 REVERSE LENGTH=212	5.29703e+07	6.31283e+07	5.43472e+07
AT5G36700.3	22	0	1932.6	1;2;3;6;7	5	| Symbols: ATPGLP1, PGLP1 | 2-phosphoglycolate phosphatase 1 | chr5:14422120-14424430 REVERSE LENGTH=332
ATCG00280.1	22	22	1931	1;2;3;4;5;6;7;8	8	| Symbols: PSBC | photosystem II reaction center protein C | chrC:33720-35141 FORWARD LENGTH=473	1.19321e+09	8.9701e+08	1.66717e+09
AT5G37510.1	29	16	1927.58	1;2;3	3	| Symbols: EMB1467, CI76 | NADH-ubiquinone dehydrogenase, mitochondrial, putative | chr5:14897490-14900352 FORWARD LENGTH=745	3.74066e+07	5.97709e+07	1.41113e+07
AT1G69830.1	28	27	1927.54	1;2;3	3	| Symbols: ATAMY3, AMY3 | alpha-amylase-like 3 | chr1:26288518-26293003 REVERSE LENGTH=887	5.16961e+07	5.08885e+07	2.08006e+08
AT3G08590.1	32	20	1916.57	1;2;3	3	| Symbols: | Phosphoglycerate mutase, 2,3-bisphosphoglycerate-independent | chr3:2608683-2611237 REVERSE LENGTH=560	3.63518e+07	1.07734e+08	3.37434e+07
AT2G43030.1	23	23	1916.12	1;2;3;4;5;6;7;8	8	| Symbols: | Ribosomal protein L3 family protein | chr2:17894898-17895713 FORWARD LENGTH=271	2.60808e+08	2.45187e+08	3.27753e+08
AT3G56940.2	26	0	1908.55	1;2;3;5;6	5	| Symbols: CRD1 | dicarboxylate diiron protein, putative (Crd1) | chr3:21076825-21078269 FORWARD LENGTH=332
AT1G56500.1	34	34	1906.66	1;2;3;7;8	5	| Symbols: | haloacid dehalogenase-like hydrolase family protein | chr1:21159775-21167092 FORWARD LENGTH=1055	4.182e+07	4.08992e+07	1.06471e+08
AT4G21280.1	19	5	1906.16	1;2;3;4;5;6;7;8	8	| Symbols: PSBQ, PSBQA, PSBQ-1 | photosystem II subunit QA | chr4:11334446-11335587 FORWARD LENGTH=223	1.05899e+08	1.2519e+08	1.00193e+08
AT4G34670.1	28	15	1904.66	1;2;5;6;7	5	| Symbols: | Ribosomal protein S3Ae | chr4:16548724-16550222 FORWARD LENGTH=262	5.50995e+07	8.98902e+07	7.24001e+07
AT1G69740.1	26	24	1904.14	1;2;3;5;6	5	| Symbols: HEMB1 | Aldolase superfamily protein | chr1:26232197-26234713 FORWARD LENGTH=430	2.17428e+08	2.47698e+08	2.38346e+08
AT5G35360.1	26	2	1902.97	1;2;3;4;5;6	6	| Symbols: CAC2 | acetyl Co-enzyme a carboxylase biotin carboxylase subunit | chr5:13584300-13588268 FORWARD LENGTH=537	4.22704e+07	1.28926e+07	1.43592e+07
AT5G46800.1	27	27	1900.44	1;7	2	| Symbols: BOU | Mitochondrial substrate carrier family protein | chr5:18988779-18989810 REVERSE LENGTH=300	7.44259e+07	8.60868e+07	9.4169e+07
AT5G10470.1	33	3	1898.04	1;2;3	3	| Symbols: KCA1, KAC1 | kinesin like protein for actin based chloroplast movement 1 | chr5:3290121-3297248 REVERSE LENGTH=1273	233947	271666	626002
AT4G11420.1	36	35	1897.64	1;2	2	| Symbols: EIF3A, ATEIF3A-1, EIF3A-1, ATTIF3A1, TIF3A1 | eukaryotic translation initiation factor 3A | chr4:6947834-6952053 REVERSE LENGTH=987	5.37988e+07	5.69869e+07	1.85936e+08
AT4G13940.2	27	0	1894.18	1;2;3;4;5;8	6	| Symbols: HOG1, SAHH1 | S-adenosyl-L-homocysteine hydrolase | chr4:8055176-8056676 FORWARD LENGTH=364
AT5G03940.1	29	29	1894	1;3;4;6	4	| Symbols: FFC, 54CP, CPSRP54, SRP54CP | chloroplast signal recognition particle 54 kDa subunit | chr5:1060265-1063257 REVERSE LENGTH=564	2.24013e+08	7.68828e+07	7.82117e+07
AT3G12915.1	29	0	1879.07	1;2;3;4;5;6;7	7	| Symbols: | Ribosomal protein S5/Elongation factor G/III/V family protein | chr3:4112999-4115708 FORWARD LENGTH=820
AT5G03300.1	21	7	1877.47	1;5;6;7;8	5	| Symbols: ADK2 | adenosine kinase 2 | chr5:796573-798997 FORWARD LENGTH=345	1.08862e+07	1.19851e+07	1.06223e+07
AT2G21870.1	26	25	1875.4	7	1	| Symbols: MGP1 | copper ion binding;cobalt ion binding;zinc ion binding | chr2:9320456-9322618 REVERSE LENGTH=240	4.75665e+07	4.5615e+07	5.02425e+07
AT3G16470.1	23	5	1874.72	3;4;5	3	| Symbols: JR1 | Mannose-binding lectin superfamily protein | chr3:5596096-5597709 REVERSE LENGTH=451	8.50379e+06	8.98858e+06	8.09877e+06
AT3G63490.2	27	0	1873.79	1;6;7	3	| Symbols: | Ribosomal protein L1p/L10e family | chr3:23444269-23445777 FORWARD LENGTH=291
AT3G63460.1	29	5	1851.23	1;2;3;6;7;8	6	| Symbols: | transducin family protein / WD-40 repeat family protein | chr3:23431009-23437241 REVERSE LENGTH=1104	1.87705e+06	1.79072e+06	2.21374e+06
AT5G19760.1	24	23	1848.66	2;3;6;7	4	| Symbols: | Mitochondrial substrate carrier family protein | chr5:6679591-6681845 REVERSE LENGTH=298	1.45339e+08	1.81452e+08	1.72335e+08
AT1G03630.1	25	19	1847.78	1;2;3;4;5;6;7;8	8	| Symbols: POR C, PORC | protochlorophyllide oxidoreductase C | chr1:907699-909245 FORWARD LENGTH=401	1.04223e+08	9.39186e+07	9.58076e+07
AT1G16080.1	22	22	1840.27	6;7	2	| Symbols: | unknown protein; LOCATED IN: apoplast, chloroplast stroma, chloroplast, chloroplast envelope; EXPRESSED IN: 23 plant structures; EXPRESSED DURING: 14 growth stages; Has 81 Blast hits to 81 proteins in 28 species: Archae - 0; Bacteria -	1.24356e+08	1.29981e+08	1.55418e+08
AT1G51980.1	27	5	1839.8	1;2;4;5;6	5	| Symbols: | Insulinase (Peptidase family M16) protein | chr1:19323692-19326771 REVERSE LENGTH=503	2.42835e+07	9.72667e+06	1.05168e+07
AT1G72150.1	33	28	1839.29	1;2;3;5	4	| Symbols: PATL1 | PATELLIN 1 | chr1:27148558-27150652 FORWARD LENGTH=573	7.15709e+07	5.86606e+07	2.07009e+08
AT1G20620.5	25	0	1831.07	1;4	2	| Symbols: CAT3, SEN2, ATCAT3 | catalase 3 | chr1:7143142-7146193 FORWARD LENGTH=485
AT3G25860.1	22	16	1829.8	1;4;5;6;7	5	| Symbols: LTA2, PLE2 | 2-oxoacid dehydrogenases acyltransferase family protein | chr3:9460632-9462585 FORWARD LENGTH=480	2.54838e+08	5.50056e+07	6.90888e+07
AT5G51820.1	28	27	1828.88	1;2;3;5;6;7;8	7	| Symbols: PGM, ATPGMP, PGM1, STF1 | phosphoglucomutase | chr5:21063531-21067933 REVERSE LENGTH=623	8.83716e+07	2.48351e+08	8.472e+07
AT5G20720.1	20	20	1827.88	1;2;3;5;6;7;8	7	| Symbols: CPN20, CPN10, CHCPN10, ATCPN21, CPN21 | chaperonin 20 | chr5:7015015-7016354 FORWARD LENGTH=253	3.43652e+08	3.61019e+08	3.87732e+08
AT1G22300.3	22	0	1822	7	1	| Symbols: GRF10, GF14 EPSILON | general regulatory factor 10 | chr1:7879601-7881103 REVERSE LENGTH=251
AT5G10470.2	31	0	1819.45	1;2	2	| Symbols: KAC1 | kinesin like protein for actin based chloroplast movement 1 | chr5:3290121-3297248 REVERSE LENGTH=1274
AT5G26780.2	27	0	1817.01	4	1	| Symbols: SHM2 | serine hydroxymethyltransferase 2 | chr5:9418299-9421725 FORWARD LENGTH=533
AT5G11670.1	25	13	1811.62	1;2;3	3	| Symbols: ATNADP-ME2, NADP-ME2 | NADP-malic enzyme 2 | chr5:3754456-3758040 FORWARD LENGTH=588	2.57892e+07	1.04279e+08	3.13799e+07
AT5G58330.1	25	4	1811.57	1;2;3;4;5;6	6	| Symbols: | lactate/malate dehydrogenase family protein | chr5:23580010-23582287 REVERSE LENGTH=443	6.80325e+06	8.8906e+06	1.30496e+07
AT5G65620.1	30	10	1810.79	1;2;3	3	| Symbols: | Zincin-like metalloproteases family protein | chr5:26221951-26225784 FORWARD LENGTH=791	1.56644e+07	4.10726e+07	1.57833e+07
AT3G25530.2	20	0	1808.51	7	1	| Symbols: GHBDH, ATGHBDH, GLYR1, GR1 | glyoxylate reductase 1 | chr3:9271949-9273514 REVERSE LENGTH=278
AT5G35530.1	28	3	1807.67	1;2;3;6;7	5	| Symbols: | Ribosomal protein S3 family protein | chr5:13710355-13712192 REVERSE LENGTH=248	9.73685e+06	1.11787e+07	9.57371e+06
AT4G26970.1	31	25	1792.07	1;2;3	3	| Symbols: ACO2 | aconitase 2 | chr4:13543077-13548427 FORWARD LENGTH=995	2.44518e+07	2.18237e+07	8.21178e+07
AT1G21750.2	27	0	1788.68	3	1	| Symbols: ATPDIL1-1, PDIL1-1 | PDI-like 1-1 | chr1:7645767-7648695 FORWARD LENGTH=487
AT3G12110.1	26	2	1787.64	1;2;3;4;5;6;7	7	| Symbols: ACT11 | actin-11 | chr3:3858116-3859609 FORWARD LENGTH=377	3.77131e+06	3.97617e+06	3.98073e+06
AT5G65430.1	21	4	1787.39	6;7	2	| Symbols: GRF8, 14-3-3KAPPA, GF14 KAPPA | general regulatory factor 8 | chr5:26148546-26150255 REVERSE LENGTH=248	2.5705e+07	2.64777e+07	2.99239e+07
AT3G52880.1	24	23	1786.54	1;2;3;5	4	| Symbols: ATMDAR1, MDAR1 | monodehydroascorbate reductase 1 | chr3:19601477-19604366 REVERSE LENGTH=434	1.23086e+08	9.21235e+07	1.38604e+08
AT1G34430.1	27	21	1784.6	1;4;5;6;7	5	| Symbols: EMB3003 | 2-oxoacid dehydrogenases acyltransferase family protein | chr1:12588027-12590084 REVERSE LENGTH=465	1.46271e+08	4.19408e+07	3.88551e+07
AT1G02500.1	28	11	1784.32	1;2;3;4;5;6;7;8	8	| Symbols: SAM1, SAM-1, MAT1, AtSAM1 | S-adenosylmethionine synthetase 1 | chr1:519037-520218 FORWARD LENGTH=393	2.55983e+07	1.86925e+07	2.90318e+07
AT1G72370.1	23	13	1783.13	1;2;3;4;5;6;7;8	8	| Symbols: P40, AP40, RP40, RPSAA | 40s ribosomal protein SA | chr1:27243148-27244842 REVERSE LENGTH=298	2.52193e+08	2.45819e+08	2.52134e+08
AT2G37660.1	21	18	1780.2	1;2;6;7;8	5	| Symbols: | NAD(P)-binding Rossmann-fold superfamily protein | chr2:15795481-15796977 REVERSE LENGTH=325	2.12156e+08	2.25475e+08	3.02302e+08
AT5G42390.1	35	34	1779.94	1;2;3	3	| Symbols: | Insulinase (Peptidase family M16) family protein | chr5:16945308-16952647 FORWARD LENGTH=1265	3.90486e+07	3.47492e+07	1.20768e+08
AT5G35360.2	24	0	1776.16	1;2;3;4;5;6	6	| Symbols: CAC2 | acetyl Co-enzyme a carboxylase biotin carboxylase subunit | chr5:13584300-13587827 FORWARD LENGTH=499
AT3G11830.1	28	7	1774.79	1;3;4	3	| Symbols: | TCP-1/cpn60 chaperonin family protein | chr3:3732734-3736156 FORWARD LENGTH=557	6.57681e+06	7.41901e+06	1.21106e+07
AT3G02090.1	28	8	1774.11	1;2;3;4;6	5	| Symbols: MPPBETA | Insulinase (Peptidase family M16) protein | chr3:365624-368526 FORWARD LENGTH=531	6.6518e+06	1.16255e+07	4.34802e+06
AT3G59780.1	26	24	1769.88	1;3;4	3	| Symbols: | Rhodanese/Cell cycle control phosphatase superfamily protein | chr3:22086906-22090324 FORWARD LENGTH=686	3.51498e+07	9.58546e+07	2.67003e+07
AT1G20620.2	23	0	1768.68	1;4;5;8	4	| Symbols: CAT3, SEN2, ATCAT3 | catalase 3 | chr1:7143142-7145807 FORWARD LENGTH=427
AT3G03960.1	26	26	1761.35	1;2;3;4	4	| Symbols: | TCP-1/cpn60 chaperonin family protein | chr3:1024432-1027604 FORWARD LENGTH=549	2.66428e+07	7.51266e+07	2.2263e+07
AT2G29630.1	28	27	1757.58	1;3;5	3	| Symbols: PY, THIC | thiaminC | chr2:12667395-12669569 FORWARD LENGTH=644	5.80022e+07	1.51157e+08	6.58524e+07
AT1G74050.1	23	7	1753.18	1;2;3;6;7;8	6	| Symbols: | Ribosomal protein L6 family protein | chr1:27847256-27848680 REVERSE LENGTH=233	5.864e+06	7.27801e+06	1.67485e+07
AT1G74260.1	32	32	1747.93	1;2	2	| Symbols: PUR4 | purine biosynthesis 4 | chr1:27923005-27927764 REVERSE LENGTH=1407	2.91119e+07	2.75724e+07	9.40474e+07
AT2G47390.1	30	30	1734.63	1;2;3;6	4	| Symbols: | Prolyl oligopeptidase family protein | chr2:19442278-19446253 REVERSE LENGTH=961	3.91846e+08	2.60975e+08	5.13503e+08
AT1G04420.1	25	25	1731.04	5;6	2	| Symbols: | NAD(P)-linked oxidoreductase superfamily protein | chr1:1191634-1193699 FORWARD LENGTH=412	9.15246e+07	9.414e+07	8.31074e+07
AT3G09200.1	19	0	1729.11	6;7;8	3	| Symbols: | Ribosomal protein L10 family protein | chr3:2823364-2825020 REVERSE LENGTH=320
AT4G33680.1	19	19	1728.81	1;2;3;5;6;7;8	7	| Symbols: AGD2 | Pyridoxal phosphate (PLP)-dependent transferases superfamily protein | chr4:16171847-16174630 REVERSE LENGTH=461	1.36214e+08	1.35206e+08	1.53125e+08
AT2G33800.1	24	23	1728	1;2;3;5;6;7;8	7	| Symbols: | Ribosomal protein S5 family protein | chr2:14300925-14302352 REVERSE LENGTH=303	2.43313e+08	2.65024e+08	2.56711e+08
AT4G23100.1	29	5	1725.47	1;2;3;4;5	5	| Symbols: RML1, PAD2, GSH1, CAD2, ATECS1, GSHA | glutamate-cysteine ligase | chr4:12103458-12106751 REVERSE LENGTH=522	8.54106e+07	4.38363e+07	5.03939e+07
AT2G27680.1	22	22	1724.41	2;6	2	| Symbols: | NAD(P)-linked oxidoreductase superfamily protein | chr2:11803981-11805965 REVERSE LENGTH=384	6.81143e+07	7.40734e+07	6.68811e+07
AT4G24620.1	26	2	1721.98	1;3;4	3	| Symbols: PGI1, PGI | phosphoglucose isomerase 1 | chr4:12708972-12712610 REVERSE LENGTH=613	4.33232e+06	5.29808e+06	2.56491e+06
AT4G02770.1	21	2	1720.12	8	1	| Symbols: PSAD-1 | photosystem I subunit D-1 | chr4:1229247-1229873 REVERSE LENGTH=208	7.70277e+06	7.82306e+06	7.62308e+06
AT3G63460.3	27	0	1717.96	1;2	2	| Symbols: | transducin family protein / WD-40 repeat family protein | chr3:23431009-23437241 REVERSE LENGTH=1094
AT1G03130.1	21	13	1715.55	1;2;3;4;5;6;7;8	8	| Symbols: PSAD-2 | photosystem I subunit D-2 | chr1:753528-754142 REVERSE LENGTH=204	7.04283e+07	9.02592e+07	1.1564e+08
AT1G49760.1	24	20	1713.75	1;2;3;6	4	| Symbols: PAB8, PABP8 | poly(A) binding protein 8 | chr1:18416740-18419753 FORWARD LENGTH=671	3.65481e+07	1.06997e+08	3.42068e+07
AT4G31700.1	22	4	1708.94	1;2;3;4;5;6;7	7	| Symbols: RPS6, RPS6A | ribosomal protein S6 | chr4:15346306-15347714 REVERSE LENGTH=250	5.99989e+06	6.08186e+06	1.11727e+07
AT3G02360.1	27	19	1708.36	1;4;5	3	| Symbols: | 6-phosphogluconate dehydrogenase family protein | chr3:482498-483958 FORWARD LENGTH=486	1.13443e+08	2.84946e+07	3.18721e+07
AT3G24503.1	29	29	1707.44	1;3;4	3	| Symbols: ALDH2C4, ALDH1A, REF1 | aldehyde dehydrogenase 2C4 | chr3:8919732-8923029 REVERSE LENGTH=501	1.11158e+08	3.09479e+07	3.5269e+07
AT1G74060.1	22	1	1706.51	7	1	| Symbols: | Ribosomal protein L6 family protein | chr1:27850033-27851299 REVERSE LENGTH=233	305945	416678	1.28617e+06
AT1G12840.1	26	24	1705.22	1;5;6	3	| Symbols: DET3, ATVHA-C | vacuolar ATP synthase subunit C (VATC) / V-ATPase C subunit / vacuolar proton pump C subunit (DET3) | chr1:4375584-4378220 FORWARD LENGTH=375	1.00653e+08	9.97025e+07	1.0125e+08
AT4G21280.2	18	0	1703.97	1;2;3;7;8	5	| Symbols: PSBQ, PSBQA, PSBQ-1 | photosystem II subunit QA | chr4:11334446-11335587 FORWARD LENGTH=224
AT5G46290.1	23	8	1702.61	1;2;3;4;5;6;7	7	| Symbols: KASI, KAS1 | 3-ketoacyl-acyl carrier protein synthase I | chr5:18774439-18776629 REVERSE LENGTH=473	3.45268e+07	1.65825e+07	9.73384e+06
AT4G34110.1	26	21	1699.56	1;3;5	3	| Symbols: PAB2, PABP2, ATPAB2 | poly(A) binding protein 2 | chr4:16336732-16339892 FORWARD LENGTH=629	2.30463e+07	5.40976e+07	2.01531e+07
AT5G58330.3	23	0	1699.39	5	1	| Symbols: | lactate/malate dehydrogenase family protein | chr5:23580010-23581751 REVERSE LENGTH=334
AT5G63570.1	19	6	1698.2	1;2;4;5;6;7;8	7	| Symbols: GSA1 | glutamate-1-semialdehyde-2,1-aminomutase | chr5:25451957-25453620 FORWARD LENGTH=474	6.48195e+07	6.12401e+07	6.58953e+07
AT3G02090.2	27	0	1697.19	1;3;4	3	| Symbols: MPPBETA | Insulinase (Peptidase family M16) protein | chr3:365624-368534 FORWARD LENGTH=535
AT2G44060.1	25	25	1695.01	5;6;7	3	| Symbols: | Late embryogenesis abundant protein, group 2 | chr2:18226922-18227988 FORWARD LENGTH=325	6.87458e+07	6.75804e+07	6.88919e+07
AT4G05180.1	17	14	1692.93	1;2;3;5;6;7;8	7	| Symbols: PSBQ, PSBQ-2, PSII-Q | photosystem II subunit Q-2 | chr4:2672093-2673170 REVERSE LENGTH=230	6.18207e+08	6.82216e+08	5.63924e+08
ATCG00830.1	21	21	1684.17	1;2;3;5;6;7	6	| Symbols: RPL2.1 | ribosomal protein L2 | chrC:84337-85843 REVERSE LENGTH=274	1.88215e+08	2.10753e+08	2.31653e+08
AT5G10360.1	22	8	1682.1	1;2;6;7;8	5	| Symbols: EMB3010, RPS6B | Ribosomal protein S6e | chr5:3258734-3260142 REVERSE LENGTH=249	2.24948e+07	2.06721e+07	2.0012e+07
AT1G63940.1	23	11	1681.43	1;2;3;4;5;6;7;8	8	| Symbols: MDAR6 | monodehydroascorbate reductase 6 | chr1:23730206-23733534 FORWARD LENGTH=486	9.45359e+07	2.68874e+07	3.53956e+07
AT2G37620.1	26	3	1678.47	1;2;3;4;5;6;7;8	8	| Symbols: ACT1, AAc1 | actin 1 | chr2:15779761-15781241 FORWARD LENGTH=377	7.60018e+06	6.99343e+06	8.30335e+06
AT5G37510.2	27	0	1677.1	3	1	| Symbols: EMB1467, CI76 | NADH-ubiquinone dehydrogenase, mitochondrial, putative | chr5:14897490-14900447 FORWARD LENGTH=748
AT4G21150.1	27	17	1674.18	1;3;5	3	| Symbols: HAP6 | ribophorin II (RPN2) family protein | chr4:11278646-11283599 FORWARD LENGTH=691	3.79981e+06	6.79508e+07	8.07645e+06
AT4G01850.1	23	7	1667.91	1;2;4;5	4	| Symbols: SAM-2, MAT2, SAM2, AtSAM2 | S-adenosylmethionine synthetase 2 | chr4:796298-797479 REVERSE LENGTH=393	1.31072e+07	1.72857e+07	2.48928e+07
AT3G12915.2	25	0	1660.46	1;2;3;4;5;6	6	| Symbols: | Ribosomal protein S5/Elongation factor G/III/V family protein | chr3:4112999-4115708 FORWARD LENGTH=767
AT3G63460.2	26	0	1657.61	1;2	2	| Symbols: | transducin family protein / WD-40 repeat family protein | chr3:23431009-23437241 REVERSE LENGTH=1102
AT4G08390.1	21	3	1657.54	6;7	2	| Symbols: SAPX | stromal ascorbate peroxidase | chr4:5314999-5317071 FORWARD LENGTH=372	9.12767e+06	8.60609e+06	7.65333e+06
AT1G33120.1	20	12	1657.46	1;2;3;5;6;7;8	7	| Symbols: | Ribosomal protein L6 family | chr1:12010986-12012223 FORWARD LENGTH=194	7.12246e+07	7.38259e+07	9.85423e+07
AT5G57350.1	25	7	1655.37	1;2	2	| Symbols: AHA3, ATAHA3, HA3 | H(+)-ATPase 3 | chr5:23231208-23236381 REVERSE LENGTH=949	785466	151117	557101
ATCG00130.1	20	20	1653.46	1;2;3;4;5;6;7;8	8	| Symbols: ATPF | ATPase, F0 complex, subunit B/B', bacterial/chloroplast | chrC:11529-12798 REVERSE LENGTH=184	4.34555e+08	4.83716e+08	5.55834e+08
AT1G78570.1	31	15	1650.48	1;2;3;6;7	5	| Symbols: RHM1, ROL1, ATRHM1 | rhamnose biosynthesis 1 | chr1:29550110-29552207 FORWARD LENGTH=669	2.35959e+07	3.79814e+07	2.29336e+07
AT1G15690.1	21	8	1649.47	1;2;3	3	| Symbols: AVP1, ATAVP3, AVP-3, AtVHP1;1 | Inorganic H pyrophosphatase family protein | chr1:5399115-5402185 FORWARD LENGTH=770	1.79726e+07	2.69647e+07	3.10658e+07
AT4G23600.2	19	0	1646.58	5	1	| Symbols: CORI3, JR2 | Tyrosine transaminase family protein | chr4:12311379-12312885 FORWARD LENGTH=318
AT1G18540.1	27	16	1645.07	2;3;5;6;7	5	| Symbols: | Ribosomal protein L6 family protein | chr1:6377448-6378548 REVERSE LENGTH=233	9.99831e+07	1.03828e+08	1.04233e+08
AT3G04790.1	25	25	1641.39	1;2;3;5;6;7;8	7	| Symbols: | Ribose 5-phosphate isomerase, type A protein | chr3:1313365-1314195 FORWARD LENGTH=276	2.30063e+08	1.82631e+08	2.46659e+08
CON_P78386	32	11	1640.52	2;5	2	| | Keratin, type II cuticular Hb5 (Hair keratin, type II Hb5) - Homo sapiens (Human).	1.60314e+06	1.09711e+06	1.72983e+06
AT5G19990.1	28	1	1636.68	5	1	| Symbols: RPT6A, ATSUG1 | regulatory particle triple-A ATPase 6A | chr5:6752144-6754918 FORWARD LENGTH=419	533078	474851	502051
AT5G20000.1	28	1	1636.4	5	1	| Symbols: | AAA-type ATPase family protein | chr5:6756915-6759550 FORWARD LENGTH=419	313921	280702	167953
AT1G59870.1	35	15	1632.42	1;2;3	3	| Symbols: PEN3, PDR8, ATPDR8, ABCG36, ATABCG36 | ABC-2 and Plant PDR ABC-type transporter family protein | chr1:22034661-22039844 FORWARD LENGTH=1469	8.96576e+06	8.83551e+06	8.12704e+06
AT5G49460.1	23	2	1629.23	1;3	2	| Symbols: ACLB-2 | ATP citrate lyase subunit B 2 | chr5:20055048-20058195 FORWARD LENGTH=608	1.57663e+06	6.76507e+06	2.23023e+06
AT1G03475.1	24	20	1625.29	1;2;6	3	| Symbols: LIN2, HEMF1, ATCPO-I | Coproporphyrinogen III oxidase | chr1:869302-871175 REVERSE LENGTH=386	1.32697e+08	1.34107e+08	1.16205e+08
AT3G16470.3	20	2	1624.32	1;2;5	3	| Symbols: JR1 | Mannose-binding lectin superfamily protein | chr3:5596096-5597709 REVERSE LENGTH=297	1.34721e+06	386693	1.13851e+06
AT2G24200.1	25	4	1623.89	1;2;3;4;5;6;8	7	| Symbols: | Cytosol aminopeptidase family protein | chr2:10287017-10289450 REVERSE LENGTH=520	5.79258e+07	1.45013e+07	2.24055e+07
AT1G17290.1	27	17	1621.2	1;3;4;6	4	| Symbols: AlaAT1 | alanine aminotransferas | chr1:5922771-5926093 FORWARD LENGTH=543	1.89978e+08	5.54934e+07	6.46221e+07
AT1G01090.1	22	22	1621.15	1;3;4;5;6	5	| Symbols: PDH-E1 ALPHA | pyruvate dehydrogenase E1 alpha | chr1:47705-49166 REVERSE LENGTH=428	7.68562e+07	7.62843e+07	7.01715e+07
AT2G42590.1	30	1	1619.74	1;2;6;7	4	| Symbols: GRF9, GF14 MU | general regulatory factor 9 | chr2:17732118-17733775 REVERSE LENGTH=263	288016	1.36977e+06	1.98065e+06
AT3G17240.1	25	9	1619.52	1;2;3;4;5;6;7	7	| Symbols: mtLPD2 | lipoamide dehydrogenase 2 | chr3:5890278-5892166 REVERSE LENGTH=507	2.12401e+07	1.12649e+07	6.17104e+06
AT2G01250.1	30	7	1619.25	1;2;3;5;7;8	6	| Symbols: | Ribosomal protein L30/L7 family protein | chr2:132943-134264 REVERSE LENGTH=242	5.69545e+07	4.90266e+07	5.83089e+07
AT4G24620.2	24	0	1604.78	1;3;4	3	| Symbols: PGI1, PGI | phosphoglucose isomerase 1 | chr4:12709097-12712610 REVERSE LENGTH=570
AT4G10320.1	30	26	1603.13	1;2	2	| Symbols: | tRNA synthetase class I (I, L, M and V) family protein | chr4:6397526-6404509 REVERSE LENGTH=1190	3.07185e+07	1.96572e+07	6.47016e+07
AT1G62180.1	20	4	1600.59	2;5	2	| Symbols: APR2, APSR, PRH43, PRH, ATAPR2 | 5'adenylylphosphosulfate reductase 2 | chr1:22975794-22977465 REVERSE LENGTH=454	7.04011e+06	6.68816e+06	6.88226e+06
CON_Q14533	27	0	1600.05	5	1	| | Keratin, type II cuticular Hb1 (Hair keratin, type II Hb1) (ghHKb1) (ghHb1) (MLN 137) - Homo sapiens (Human).
AT3G56150.1	29	25	1598.43	1;2;3	3	| Symbols: EIF3C, ATEIF3C-1, EIF3C-1, ATTIF3C1, TIF3C1 | eukaryotic translation initiation factor 3C | chr3:20833790-20836820 REVERSE LENGTH=900	3.68205e+07	3.90724e+07	8.73459e+07
AT5G47210.3	28	0	1598.25	5;6	2	| Symbols: | Hyaluronan / mRNA binding family | chr5:19169388-19171012 REVERSE LENGTH=301
CON_Q9UE12	21	0	1597.93	5	1	| | Type I hair keratin 1 - Homo sapiens (Human).
CON_P02538	26	2	1592.44	1;2;3;4;5;6;7	7	| | Keratin, type II cytoskeletal 6A (Cytokeratin 6A) (CK 6A) (K6a keratin) - Homo sapiens (Human).	1.05466e+06	385464	235500
AT1G18500.1	25	7	1589.63	1;2;3	3	| Symbols: MAML-4, IPMS1 | methylthioalkylmalate synthase-like 4 | chr1:6369347-6372861 FORWARD LENGTH=631	4.0265e+06	1.01356e+07	3.67884e+06
AT3G11830.2	25	0	1589.21	1;3	2	| Symbols: | TCP-1/cpn60 chaperonin family protein | chr3:3732734-3736156 FORWARD LENGTH=555
AT1G80380.2	22	7	1587.26	1;2;3;4;5;6;7	7	| Symbols: | P-loop containing nucleoside triphosphate hydrolases superfamily protein | chr1:30217332-30219784 FORWARD LENGTH=456	3.73609e+07	4.26184e+07	3.74989e+07
AT1G51980.2	21	0	1580	1;4;5	3	| Symbols: | Insulinase (Peptidase family M16) protein | chr1:19323929-19326771 REVERSE LENGTH=451
AT4G02930.1	27	25	1578.99	1;2;3;5;6	5	| Symbols: | GTP binding Elongation factor Tu family protein | chr4:1295751-1298354 REVERSE LENGTH=454	4.94319e+07	5.26548e+07	4.74583e+07
AT4G39080.1	20	11	1574.59	1;2;3	3	| Symbols: VHA-A3 | vacuolar proton ATPase A3 | chr4:18209513-18214752 FORWARD LENGTH=821	1.03775e+07	8.49588e+06	3.02638e+07
AT3G22960.1	27	26	1574.4	1;3;4	3	| Symbols: PKP1, PKP-ALPHA | Pyruvate kinase family protein | chr3:8139369-8141771 FORWARD LENGTH=596	4.73735e+07	1.07636e+08	4.02338e+07
AT5G38420.1	18	0	1572.49	1;2;3;4;5;7;8	7	| Symbols: | Ribulose bisphosphate carboxylase (small chain) family protein | chr5:15381203-15381978 REVERSE LENGTH=181
AT3G25520.2	20	0	1572.43	2;5;6	3	| Symbols: ATL5 | ribosomal protein L5 | chr3:9269573-9270434 REVERSE LENGTH=190
AT3G18890.1	21	21	1565.29	1;2;3;4;5;6;7	7	| Symbols: | NAD(P)-binding Rossmann-fold superfamily protein | chr3:6511169-6514729 FORWARD LENGTH=641	8.19569e+07	9.51862e+07	2.4774e+08
AT3G57610.1	24	24	1564.33	1;4;5;6	4	| Symbols: ADSS | adenylosuccinate synthase | chr3:21334519-21336603 REVERSE LENGTH=490	1.09048e+08	7.56163e+07	8.59991e+07
AT1G67090.1	17	5	1561.56	1;2;3;4;5;6;7;8	8	| Symbols: RBCS1A | ribulose bisphosphate carboxylase small chain 1A | chr1:25048465-25049249 REVERSE LENGTH=180	1.03899e+09	1.19909e+09	1.26939e+09
AT3G48110.1	26	26	1558.06	1;2	2	| Symbols: EDD1, EDD | glycine-tRNA ligases | chr3:17763111-17770964 FORWARD LENGTH=1067	1.80688e+07	2.11288e+07	9.32997e+07
AT3G48420.1	20	20	1556.08	7	1	| Symbols: | Haloacid dehalogenase-like hydrolase (HAD) superfamily protein | chr3:17929743-17931551 FORWARD LENGTH=319	1.16024e+08	1.15688e+08	1.28427e+08
AT1G06680.1	13	11	1552.86	1;2;3;4;5;6;7;8	8	| Symbols: PSBP-1, OEE2, PSII-P, OE23 | photosystem II subunit P-1 | chr1:2047940-2049186 FORWARD LENGTH=263	7.51639e+08	7.27187e+08	8.4378e+08
AT5G17310.1	24	0	1549.14	1;2;3;4;5	5	| Symbols: UGP2, AtUGP2 | UDP-glucose pyrophosphorylase 2 | chr5:5696955-5699671 REVERSE LENGTH=390
AT2G42590.3	28	0	1546.95	7	1	| Symbols: GRF9, GF14 MU | general regulatory factor 9 | chr2:17732164-17733775 REVERSE LENGTH=276
CON_Q6ZZB9	22	0	1542.69	5	1	| | Keratin hHa3-I - Homo sapiens (Human).
AT2G36880.1	23	13	1542.11	1;2;3;4;5;6;7;8	8	| Symbols: MAT3 | methionine adenosyltransferase 3 | chr2:15479721-15480893 REVERSE LENGTH=390	1.38494e+08	1.05954e+08	1.29259e+08
AT4G22890.1	16	3	1542.03	6;7;8	3	| Symbols: PGR5-LIKE A | PGR5-LIKE A | chr4:12007157-12009175 FORWARD LENGTH=324	4.6389e+06	5.11739e+06	5.92294e+06
AT3G61440.1	25	10	1541.66	1;2;5;6;7	5	| Symbols: ATCYSC1, ARATH;BSAS3;1, CYSC1 | cysteine synthase C1 | chr3:22735885-22737792 FORWARD LENGTH=368	4.76622e+07	4.59144e+07	4.50253e+07
AT2G41840.1	22	9	1541.08	1;2;3;5;6;7	6	| Symbols: | Ribosomal protein S5 family protein | chr2:17460016-17461398 REVERSE LENGTH=285	9.6379e+07	1.18556e+08	1.2426e+08
AT4G39330.1	26	11	1539.48	1;2;5;6;7	5	| Symbols: ATCAD9, CAD9 | cinnamyl alcohol dehydrogenase 9 | chr4:18291268-18292772 FORWARD LENGTH=360	8.76122e+06	1.0796e+07	1.06144e+07
CON_Q6NT21	28	3	1539.29	2;5	2	| | Keratin, hair, basic, 3 - Homo sapiens (Human).	63460	684238	39830
AT5G61790.1	26	14	1535.76	1;2;3	3	| Symbols: CNX1, ATCNX1 | calnexin 1 | chr5:24827394-24829642 REVERSE LENGTH=530	4.18911e+07	1.0989e+08	3.50883e+07
AT4G21150.2	26	0	1533.85	3	1	| Symbols: HAP6 | ribophorin II (RPN2) family protein | chr4:11278649-11283599 FORWARD LENGTH=678
CON_Q15323	20	0	1531.1	5	1	| | Keratin, type I cuticular Ha1 (Hair keratin, type I Ha1) - Homo sapiens (Human).
AT5G20290.1	17	10	1528.73	1;2;3;5;6;7;8	7	| Symbols: | Ribosomal protein S8e family protein | chr5:6851695-6853012 REVERSE LENGTH=222	1.16303e+08	1.19301e+08	1.5096e+08
AT2G21390.1	27	12	1526.41	1;2	2	| Symbols: | Coatomer, alpha subunit | chr2:9152428-9156577 FORWARD LENGTH=1218	1.59743e+07	8.40691e+06	2.10991e+07
AT2G01140.1	20	16	1525.52	1;2;3;4;5;6;7;8	8	| Symbols: | Aldolase superfamily protein | chr2:95006-96491 REVERSE LENGTH=391	3.94634e+07	3.86556e+07	3.87348e+07
AT2G40490.1	23	23	1524.97	5;6	2	| Symbols: HEME2 | Uroporphyrinogen decarboxylase | chr2:16912961-16914988 FORWARD LENGTH=394	1.4707e+08	1.57574e+08	1.44464e+08
AT1G71695.1	15	15	1523.88	5;6	2	| Symbols: | Peroxidase superfamily protein | chr1:26964359-26966557 FORWARD LENGTH=358	3.95404e+07	3.62871e+07	4.33601e+07
AT2G37220.1	15	11	1521.73	1;2;6;7;8	5	| Symbols: | RNA-binding (RRM/RBD/RNP motifs) family protein | chr2:15634980-15636331 REVERSE LENGTH=289	2.45261e+08	2.15204e+08	3.33694e+08
AT2G44120.1	27	8	1518.94	1;2;7;8	4	| Symbols: | Ribosomal protein L30/L7 family protein | chr2:18249227-18250402 REVERSE LENGTH=242	3.86183e+07	3.00418e+07	4.3287e+07
CON_Q6PI71	31	1	1512.27	1;2;5;6;7	5	| | Keratin 5 - Homo sapiens (Human).	2.76004e+06	2.48739e+06	2.11409e+06
AT3G01480.2	20	0	1508.41	5;6	2	| Symbols: CYP38, ATCYP38 | cyclophilin 38 | chr3:188569-190252 FORWARD LENGTH=355
AT3G62120.1	18	17	1503.66	1;2;3	3	| Symbols: | Class II aaRS and biotin synthetases superfamily protein | chr3:23001227-23003849 REVERSE LENGTH=530	1.74102e+07	6.84967e+07	2.23885e+07
AT3G26060.1	18	18	1499.77	1;2;3;8	4	| Symbols: ATPRX Q | Thioredoxin superfamily protein | chr3:9524807-9526123 FORWARD LENGTH=216	1.32e+08	1.49905e+08	1.52878e+08
ATCG01110.1	24	22	1499.67	5;6	2	| Symbols: NDHH | NAD(P)H dehydrogenase subunit H | chrC:122011-123192 REVERSE LENGTH=393	6.33708e+07	6.34707e+07	6.68075e+07
AT1G29670.1	15	15	1494.33	6;7;8	3	| Symbols: | GDSL-like Lipase/Acylhydrolase superfamily protein | chr1:10375843-10377717 FORWARD LENGTH=363	4.53721e+07	4.95753e+07	4.14831e+07
AT2G42590.2	28	0	1494.08	7	1	| Symbols: GRF9, GF14 MU | general regulatory factor 9 | chr2:17732118-17733775 REVERSE LENGTH=262
AT4G32260.1	15	14	1492.37	1;2;3;5;6;7;8	7	| Symbols: | ATPase, F0 complex, subunit B/B', bacterial/chloroplast | chr4:15573859-15574586 REVERSE LENGTH=219	2.3646e+08	2.54428e+08	2.88731e+08
AT4G33510.1	21	2	1491.72	1;2;4;5	4	| Symbols: DHS2 | 3-deoxy-d-arabino-heptulosonate 7-phosphate synthase | chr4:16116496-16118549 FORWARD LENGTH=507	2.51233e+07	5.75042e+06	8.44277e+06
CON_Q6NTB9	21	0	1489.39	5	1	| | Type I hair keratin 3A - Homo sapiens (Human).
AT5G43940.1	24	4	1487.75	2;3;5;6;7	5	| Symbols: HOT5, ADH2, GSNOR, ATGSNOR1, PAR2 | GroES-like zinc-binding dehydrogenase family protein | chr5:17684265-17686379 FORWARD LENGTH=379	1.40285e+07	1.32388e+07	1.63711e+07
AT5G50850.1	18	17	1487.64	2;5;6;8	4	| Symbols: MAB1 | Transketolase family protein | chr5:20689671-20692976 FORWARD LENGTH=363	8.41477e+07	8.66729e+07	7.86439e+07
AT4G23100.2	25	0	1486.2	1;4;5	3	| Symbols: RML1, PAD2, GSH1, CAD2 | glutamate-cysteine ligase | chr4:12103779-12106751 REVERSE LENGTH=477
AT3G52960.1	14	14	1483.37	1;3;6;7;8	5	| Symbols: | Thioredoxin superfamily protein | chr3:19639699-19640403 FORWARD LENGTH=234	1.457e+08	1.64374e+08	1.69105e+08
AT4G01050.1	19	19	1482.71	1;2;3;4;5;6;7;8	8	| Symbols: TROL | thylakoid rhodanese-like | chr4:455874-458175 FORWARD LENGTH=466	3.26345e+08	2.60426e+08	1.55907e+08
AT1G64190.1	21	6	1481.71	1;2;3;4;5;6	6	| Symbols: | 6-phosphogluconate dehydrogenase family protein | chr1:23825549-23827012 REVERSE LENGTH=487	1.03821e+07	6.69959e+06	6.3647e+06
AT5G52920.1	23	20	1481.45	1;3;4	3	| Symbols: PKP1, PKP-BETA1, PKP2 | plastidic pyruvate kinase beta subunit 1 | chr5:21463680-21466612 FORWARD LENGTH=579	2.02933e+07	5.35375e+07	2.26265e+07
AT4G22890.4	15	0	1480.83	7	1	| Symbols: PGR5-LIKE A | PGR5-LIKE A | chr4:12007157-12009175 FORWARD LENGTH=321
AT1G48600.1	26	12	1480.52	1;3;4;5	4	| Symbols: PMEAMT, AtPMEAMT | S-adenosyl-L-methionine-dependent methyltransferases superfamily protein | chr1:17966448-17969077 FORWARD LENGTH=475	7.15735e+07	2.11451e+07	2.69661e+07
AT3G07770.1	21	11	1479.3	1;2;3	3	| Symbols: Hsp89.1, AtHsp90.6, AtHsp90-6 | HEAT SHOCK PROTEIN 89.1 | chr3:2479611-2483970 FORWARD LENGTH=799	6.51281e+06	9.51972e+06	1.90386e+07
CON_O76009	21	0	1475.86	2;5	2	| | Keratin, type I cuticular Ha3-I (Hair keratin, type I Ha3-I) - Homo sapiens (Human).
AT2G17360.2	23	0	1475.05	1;2;3;5;6;7;8	7	| Symbols: | Ribosomal protein S4 (RPS4A) family protein | chr2:7546598-7548041 FORWARD LENGTH=184
AT2G36460.2	21	0	1474.65	1;2;3;5;6;7;8	7	| Symbols: | Aldolase superfamily protein | chr2:15296929-15297732 REVERSE LENGTH=267
AT5G02240.1	18	14	1471	7;8	2	| Symbols: | NAD(P)-binding Rossmann-fold superfamily protein | chr5:451502-452984 FORWARD LENGTH=253	7.52928e+07	7.96515e+07	1.04818e+08
AT1G64740.1	19	4	1462.16	1;2;3;4;5;6;7;8	8	| Symbols: TUA1 | alpha-1 tubulin | chr1:24050114-24052296 FORWARD LENGTH=450	5.72721e+06	826621	832547
AT5G46290.2	21	0	1461.27	5	1	| Symbols: KASI, KAS1 | 3-ketoacyl-acyl carrier protein synthase I | chr5:18774439-18776629 REVERSE LENGTH=418
AT3G48560.1	21	21	1459.02	1;3	2	| Symbols: CSR1, ALS, AHAS, TZP5, IMR1 | chlorsulfuron/imidazolinone resistant 1 | chr3:18001530-18003542 REVERSE LENGTH=670	2.73553e+07	8.05389e+07	2.8235e+07
AT2G47610.1	22	6	1455.45	1;2;3;5;6;7	6	| Symbols: | Ribosomal protein L7Ae/L30e/S12e/Gadd45 family protein | chr2:19529854-19531401 FORWARD LENGTH=257	3.08604e+07	2.86219e+07	3.35574e+07
AT5G41670.1	22	7	1455.25	1;4;5	3	| Symbols: | 6-phosphogluconate dehydrogenase family protein | chr5:16665647-16667110 REVERSE LENGTH=487	4.91337e+07	9.41959e+06	9.87119e+06
CON_P13647	30	2	1453.43	1;2;3;4;5;6;7	7	| | Keratin, type II cytoskeletal 5 (Cytokeratin 5) (K5) (CK 5) (58 kDa cytokeratin) - Homo sapiens (Human).	219743	221676	116290
AT2G36250.1	18	12	1453.18	4;5;8	3	| Symbols: FTSZ2-1, ATFTSZ2-1 | Tubulin/FtsZ family protein | chr2:15197661-15199932 REVERSE LENGTH=478	2.1196e+07	1.64457e+07	2.01858e+07
AT3G62870.1	23	4	1453	1;2;3;6;7	5	| Symbols: | Ribosomal protein L7Ae/L30e/S12e/Gadd45 family protein | chr3:23242862-23244273 REVERSE LENGTH=256	4.05503e+07	3.90729e+07	4.60391e+07
AT4G30920.1	23	5	1452.46	1;2;3;4	4	| Symbols: | Cytosol aminopeptidase family protein | chr4:15046589-15049304 REVERSE LENGTH=583	2.8121e+07	9.43694e+06	1.40834e+07
AT1G52510.1	16	3	1450.38	6	1	| Symbols: | alpha/beta-Hydrolases superfamily protein | chr1:19563039-19565260 REVERSE LENGTH=380	1.10464e+07	1.0605e+07	9.85189e+06
AT1G52400.1	24	7	1448.66	1;2;3;5;6	5	| Symbols: BGL1, BGLU18, ATBG1 | beta glucosidase 18 | chr1:19515250-19517930 FORWARD LENGTH=528	5.63414e+06	2.00152e+07	6.40455e+06
AT1G62180.2	17	0	1447.56	5	1	| Symbols: APR2 | 5'adenylylphosphosulfate reductase 2 | chr1:22975794-22977465 REVERSE LENGTH=447
AT4G13430.1	22	22	1444.78	1;2;3;4;5;6	6	| Symbols: IIL1, ATLEUC1 | isopropyl malate isomerase large subunit 1 | chr4:7804194-7807789 REVERSE LENGTH=509	3.28978e+08	7.41713e+07	8.4853e+07
CON_P78385	25	0	1438.05	5	1	| | Keratin, type II cuticular Hb3 (Hair keratin, type II Hb3) - Homo sapiens (Human).
AT5G42080.1	27	6	1436.34	1;3	2	| Symbols: ADL1, ADL1A, AG68, DRP1A, RSW9, DL1 | dynamin-like protein | chr5:16820661-16824536 REVERSE LENGTH=610	3.74208e+06	6.74842e+06	4.00378e+06
AT1G20950.1	25	15	1436.28	1;2;3	3	| Symbols: | Phosphofructokinase family protein | chr1:7297467-7301336 REVERSE LENGTH=614	1.19455e+07	4.45828e+07	1.75427e+07
AT5G38410.1	16	0	1434.68	6;8	2	| Symbols: | Ribulose bisphosphate carboxylase (small chain) family protein | chr5:15377501-15378306 REVERSE LENGTH=181
AT3G62030.1	20	18	1434.6	1;2;3;4;5;6;7;8	8	| Symbols: ROC4 | rotamase CYP 4 | chr3:22973708-22975139 FORWARD LENGTH=260	5.6331e+08	5.90709e+08	5.95497e+08
AT1G08200.1	22	6	1432.05	1;2;3;5	4	| Symbols: AXS2 | UDP-D-apiose/UDP-D-xylose synthase 2 | chr1:2574259-2576609 REVERSE LENGTH=389	1.17007e+07	1.15151e+07	1.2468e+07
AT4G33510.2	20	0	1430.95	1;4;5	3	| Symbols: DHS2 | 3-deoxy-d-arabino-heptulosonate 7-phosphate synthase | chr4:16116496-16118233 FORWARD LENGTH=432
AT3G15020.1	14	2	1427.63	1;2;3;5;6;7;8	7	| Symbols: mMDH2 | Lactate/malate dehydrogenase family protein | chr3:5056139-5057941 FORWARD LENGTH=341	178019	177079	286004
AT5G38430.1	17	4	1426.75	1;2;3;4;5;6;7;8	8	| Symbols: | Ribulose bisphosphate carboxylase (small chain) family protein | chr5:15384350-15385155 REVERSE LENGTH=181	2.98709e+08	3.49435e+08	2.83529e+08
AT5G10540.1	25	7	1426.14	1;2;3	3	| Symbols: | Zincin-like metalloproteases family protein | chr5:3328119-3332462 FORWARD LENGTH=701	2.70336e+06	7.99299e+06	3.45682e+06
AT1G18080.1	21	17	1425.58	1;2;6;7	4	| Symbols: ATARCA, RACK1A_AT, RACK1A | Transducin/WD40 repeat-like superfamily protein | chr1:6222325-6223901 FORWARD LENGTH=327	9.02274e+07	7.17052e+07	7.14257e+07
AT1G09130.1	19	19	1423.95	7	1	| Symbols: | ATP-dependent caseinolytic (Clp) protease/crotonase family protein | chr1:2940063-2942217 REVERSE LENGTH=330	5.51279e+07	5.67467e+07	7.00918e+07
AT3G05530.1	21	11	1423.68	1;4;5	3	| Symbols: RPT5A, ATS6A.2 | regulatory particle triple-A ATPase 5A | chr3:1603540-1605993 FORWARD LENGTH=424	2.03716e+07	5.8568e+06	9.9781e+06
AT1G66430.1	18	17	1423.27	6	1	| Symbols: | pfkB-like carbohydrate kinase family protein | chr1:24778400-24780393 FORWARD LENGTH=384	2.90963e+07	3.23814e+07	2.89424e+07
AT5G43940.2	23	0	1423.21	5	1	| Symbols: HOT5 | GroES-like zinc-binding dehydrogenase family protein | chr5:17684265-17686379 FORWARD LENGTH=391
AT3G46520.1	22	0	1421.19	5;6;7	3	| Symbols: ACT12 | actin-12 | chr3:17128567-17129981 FORWARD LENGTH=377
ATCG00270.1	13	13	1420.62	1;2;3;4;5;6;7;8	8	| Symbols: PSBD | photosystem II reaction center protein D | chrC:32711-33772 FORWARD LENGTH=353	8.01215e+08	7.23179e+08	1.13462e+09
AT2G33040.1	21	21	1417.11	6;7	2	| Symbols: ATP3 | gamma subunit of Mt ATP synthase | chr2:14018978-14021047 REVERSE LENGTH=325	6.29633e+07	8.33245e+07	6.86357e+07
AT1G70410.2	20	2	1415.49	7	1	| Symbols: ATBCA4, BCA4 | beta carbonic anhydrase 4 | chr1:26534167-26537457 REVERSE LENGTH=280	4.24243e+06	4.61642e+06	4.84173e+06
AT3G23400.1	16	16	1415.22	1;2;6;7	4	| Symbols: FIB4 | Plastid-lipid associated protein PAP / fibrillin family protein | chr3:8376636-8378225 REVERSE LENGTH=284	2.0821e+08	1.6995e+08	2.41199e+08
AT1G77510.1	26	19	1413.6	1;3	2	| Symbols: ATPDIL1-2, PDI6, ATPDI6, PDIL1-2 | PDI-like 1-2 | chr1:29126742-29129433 FORWARD LENGTH=508	1.24961e+07	3.46109e+07	1.21205e+07
AT3G61220.1	22	18	1411.46	7	1	| Symbols: | NAD(P)-binding Rossmann-fold superfamily protein | chr3:22663025-22664316 FORWARD LENGTH=296	2.87418e+07	2.66919e+07	2.80397e+07
AT5G09650.1	20	19	1410.48	1;2;3;5;6;7;8	7	| Symbols: AtPPa6, PPa6 | pyrophosphorylase 6 | chr5:2991331-2993117 REVERSE LENGTH=300	1.68259e+08	1.87045e+08	1.95549e+08
CON_P02533	22	6	1407.62	1;2;3;4;5;6;7;8	8	| | Keratin, type I cytoskeletal 14 (Cytokeratin 14) (K14) (CK 14) - Homo sapiens (Human).	1.0985e+06	1.3473e+06	1.23331e+06
AT2G43710.1	23	11	1405.88	2;5;6	3	| Symbols: SSI2, FAB2 | Plant stearoyl-acyl-carrier-protein desaturase family protein | chr2:18120107-18122495 FORWARD LENGTH=401	1.23136e+07	6.83283e+06	8.50191e+06
CON_P08779	21	7	1405.55	1;2;5;7	4	| | Keratin, type I cytoskeletal 16 (Cytokeratin 16) (K16) (CK 16) - Homo sapiens (Human).	2.32605e+07	2.43203e+07	2.96422e+07
AT1G73060.1	16	15	1400.03	6	1	| Symbols: LPA3 | Low PSII Accumulation 3 | chr1:27479027-27481258 FORWARD LENGTH=358	2.72873e+07	3.05019e+07	2.99468e+07
AT1G20620.4	23	0	1398.29	1;2;3;4;5;6;7;8	8	| Symbols: CAT3, SEN2, ATCAT3 | catalase 3 | chr1:7144692-7146193 FORWARD LENGTH=377
AT5G67030.1	25	6	1398.07	1;3	2	| Symbols: ABA1, LOS6, NPQ2, ATABA1, ZEP, IBS3, ATZEP | zeaxanthin epoxidase (ZEP) (ABA1) | chr5:26753745-26757090 REVERSE LENGTH=667	1.36734e+07	2.59375e+07	7.98142e+06
AT1G09640.2	15	0	1395.61	1;2;3;4;5	5	| Symbols: | Translation elongation factor EF1B, gamma chain | chr1:3120162-3122152 FORWARD LENGTH=265
AT5G08540.1	21	21	1394.57	6	1	| Symbols: | unknown protein; FUNCTIONS IN: molecular_function unknown; INVOLVED IN: biological_process unknown; LOCATED IN: chloroplast thylakoid membrane, chloroplast, chloroplast envelope; EXPRESSED IN: 24 plant structures; EXPRESSED DURING: 13	2.58879e+07	2.76937e+07	2.48896e+07
AT5G57870.1	26	2	1390.89	1;3;8	3	| Symbols: eIFiso4G1 | MIF4G domain-containing protein / MA3 domain-containing protein | chr5:23439755-23443433 FORWARD LENGTH=780	1.91884e+06	6.07529e+06	2.50123e+06
AT3G47470.1	14	14	1390.67	1;2;3;4;5;6;7;8	8	| Symbols: LHCA4, CAB4 | light-harvesting chlorophyll-protein complex I subunit A4 | chr3:17493622-17494773 REVERSE LENGTH=251	4.04078e+08	3.39396e+08	3.91063e+08
AT5G26570.2	24	0	1389.27	1;2	2	| Symbols: PWD, OK1, ATGWD3 | catalytics;carbohydrate kinases;phosphoglucan, water dikinases | chr5:9261580-9266463 FORWARD LENGTH=865
AT4G24770.1	15	15	1388.28	1;3;5;6;7;8	6	| Symbols: RBP31, ATRBP31, CP31, ATRBP33 | 31-kDa RNA binding protein | chr4:12766223-12767952 REVERSE LENGTH=329	3.02856e+08	3.6483e+08	3.07538e+08
AT5G37830.1	23	23	1387.37	1;2	2	| Symbols: OXP1 | oxoprolinase 1 | chr5:15056635-15060525 REVERSE LENGTH=1266	9.6498e+06	1.04943e+07	4.04304e+07
AT1G47260.1	18	14	1386.83	7	1	| Symbols: APFI, GAMMA CA2 | gamma carbonic anhydrase 2 | chr1:17321384-17323347 REVERSE LENGTH=278	3.18721e+07	3.21444e+07	3.97017e+07
AT2G34430.1	12	3	1386.57	1;2;3;5;6;7;8	7	| Symbols: LHB1B1, LHCB1.4 | light-harvesting chlorophyll-protein complex II subunit B1 | chr2:14524818-14525618 FORWARD LENGTH=266	2.69005e+07	3.40343e+06	1.36951e+07
AT3G62530.1	18	18	1383.67	8	1	| Symbols: | ARM repeat superfamily protein | chr3:23132219-23133121 FORWARD LENGTH=221	4.6767e+07	5.17985e+07	5.08334e+07
AT4G08390.4	18	0	1382.4	7	1	| Symbols: SAPX | stromal ascorbate peroxidase | chr4:5314999-5317071 FORWARD LENGTH=346
AT5G26360.1	28	27	1382.14	1;3	2	| Symbols: | TCP-1/cpn60 chaperonin family protein | chr5:9255561-9258891 REVERSE LENGTH=555	3.46466e+07	7.43153e+07	3.12672e+07
AT1G14610.1	25	22	1380.18	1;2	2	| Symbols: TWN2, VALRS | valyl-tRNA synthetase / valine--tRNA ligase (VALRS) | chr1:5008502-5014486 REVERSE LENGTH=1108	2.54566e+07	1.75606e+07	5.23777e+07
AT2G21660.1	15	5	1378.03	1;2;3;6;7;8	6	| Symbols: ATGRP7, CCR2, GR-RBP7, GRP7 | cold, circadian rhythm, and rna binding 2 | chr2:9265477-9266316 REVERSE LENGTH=176	1.00914e+07	1.2435e+07	1.45117e+07
AT1G22530.1	23	19	1376.96	1;2;3;5;7	5	| Symbols: PATL2 | PATELLIN 2 | chr1:7955773-7958326 REVERSE LENGTH=683	2.31591e+07	1.53367e+07	3.64528e+07
AT2G41220.1	15	1	1376.39	1;2;3	3	| Symbols: GLU2 | glutamate synthase 2 | chr2:17177934-17188388 FORWARD LENGTH=1629	39737.7	1522.58	112263
AT3G11250.1	16	1	1375.65	6;7	2	| Symbols: | Ribosomal protein L10 family protein | chr3:3521453-3522826 FORWARD LENGTH=323	1.09039e+06	1.02377e+06	745264
AT3G58730.1	28	28	1374.9	7	1	| Symbols: | vacuolar ATP synthase subunit D (VATD) / V-ATPase D subunit / vacuolar proton pump D subunit (VATPD) | chr3:21718495-21719280 REVERSE LENGTH=261	6.99014e+07	6.84733e+07	7.73118e+07
AT1G03160.1	24	4	1374.59	1;2;3	3	| Symbols: FZL | FZO-like | chr1:761321-766053 FORWARD LENGTH=912	1.68645e+06	1.60917e+06	5.26849e+06
AT4G04020.1	14	14	1373.47	6;7;8	3	| Symbols: FIB | fibrillin | chr4:1932161-1933546 FORWARD LENGTH=318	7.85673e+07	8.06998e+07	8.7943e+07
AT1G05190.1	16	16	1371.42	1;2;6;7;8	5	| Symbols: emb2394 | Ribosomal protein L6 family | chr1:1502515-1503738 REVERSE LENGTH=223	1.22158e+08	1.33354e+08	1.50672e+08
AT1G44575.1	13	4	1370.78	1;2;3;4;5;6;7;8	8	| Symbols: NPQ4, PSBS | Chlorophyll A-B binding family protein | chr1:16871768-16873194 FORWARD LENGTH=265	1.38914e+08	1.35413e+08	1.26978e+08
AT2G18020.1	19	6	1370.03	1;2;3;4;5;6;7;8	8	| Symbols: EMB2296 | Ribosomal protein L2 family | chr2:7837151-7838160 FORWARD LENGTH=258	3.18178e+07	3.80531e+07	4.51379e+07
AT4G35000.1	23	18	1369.87	1;3;7	3	| Symbols: APX3 | ascorbate peroxidase 3 | chr4:16665007-16667541 REVERSE LENGTH=287	5.58478e+07	5.43147e+07	6.41325e+07
AT1G63940.3	18	0	1369.43	1;2;4;5	4	| Symbols: MDAR6 | monodehydroascorbate reductase 6 | chr1:23730206-23732917 FORWARD LENGTH=416
ATCG00020.1	13	13	1369.06	1;2;3;4;5;6;7;8	8	| Symbols: PSBA | photosystem II reaction center protein A | chrC:383-1444 REVERSE LENGTH=353	5.41966e+08	5.26328e+08	7.65303e+08
AT3G28270.1	20	20	1366.84	5;6	2	| Symbols: | Protein of unknown function (DUF677) | chr3:10538725-10539849 FORWARD LENGTH=374	5.69405e+07	5.47851e+07	5.95579e+07
AT3G12390.1	14	7	1365.75	6;7	2	| Symbols: | Nascent polypeptide-associated complex (NAC), alpha subunit family protein | chr3:3942344-3943595 FORWARD LENGTH=203	1.33761e+07	1.44204e+07	1.8914e+07
AT3G15520.1	20	20	1365.36	5;6	2	| Symbols: | Cyclophilin-like peptidyl-prolyl cis-trans isomerase family protein | chr3:5249739-5252432 REVERSE LENGTH=466	2.89663e+07	2.87035e+07	3.07481e+07
AT5G54190.1	15	0	1364.65	1;2;3;5;6	5	| Symbols: PORA | protochlorophyllide oxidoreductase A | chr5:21991183-21992773 REVERSE LENGTH=405
AT1G29910.1	11	4	1359.32	1;2;3;4;5;6;7;8	8	| Symbols: CAB3, AB180, LHCB1.2 | chlorophyll A/B binding protein 3 | chr1:10472443-10473246 REVERSE LENGTH=267	7.76863e+07	2.30919e+07	1.90269e+08
AT3G25920.1	18	18	1357.3	1;2;3;5;6;7;8	7	| Symbols: RPL15 | ribosomal protein L15 | chr3:9491268-9492558 REVERSE LENGTH=277	1.23445e+08	9.83245e+07	1.4944e+08
AT1G29150.1	22	22	1356.24	5	1	| Symbols: ATS9, RPN6 | non-ATPase subunit 9 | chr1:10181240-10182499 FORWARD LENGTH=419	2.61548e+07	2.74677e+07	2.90743e+07
AT5G16620.1	17	17	1355.21	5;7	2	| Symbols: PDE120, TIC40, ATTIC40 | hydroxyproline-rich glycoprotein family protein | chr5:5450808-5454256 FORWARD LENGTH=447	3.2072e+07	3.13604e+07	3.07208e+07
AT2G44160.1	24	13	1354.22	1;3;5	3	| Symbols: MTHFR2 | methylenetetrahydrofolate reductase 2 | chr2:18262301-18265185 FORWARD LENGTH=594	1.84507e+07	4.45516e+07	1.50787e+07
AT5G43330.1	21	4	1353.1	1;2;3;4;5;6;7;8	8	| Symbols: | Lactate/malate dehydrogenase family protein | chr5:17390552-17392449 FORWARD LENGTH=332	3.26311e+06	2.84766e+06	2.76905e+06
AT5G01530.1	16	7	1352.77	1;2;3;4;5;6;7;8	8	| Symbols: LHCB4.1 | light harvesting complex photosystem II | chr5:209084-210243 FORWARD LENGTH=290	1.01568e+09	8.97349e+08	1.10829e+09
AT1G58380.1	19	6	1350.69	1;2;3;4;5;6;7	7	| Symbols: XW6 | Ribosomal protein S5 family protein | chr1:21689115-21690085 FORWARD LENGTH=284	2.51545e+07	2.64455e+07	2.85054e+07
AT2G24200.3	22	0	1348.15	1;3;4;5;6	5	| Symbols: | Cytosol aminopeptidase family protein | chr2:10287017-10289450 REVERSE LENGTH=484
AT1G74040.1	21	2	1347.61	1;3;4	3	| Symbols: IMS1, MAML-3, IPMS2 | 2-isopropylmalate synthase 1 | chr1:27842258-27845566 FORWARD LENGTH=631	622662	530640	503899
AT5G22440.1	19	4	1347.54	7;8	2	| Symbols: | Ribosomal protein L1p/L10e family | chr5:7435328-7436486 REVERSE LENGTH=217	2.19306e+06	2.98263e+06	3.8882e+06
AT3G23940.1	25	24	1346.55	1;3	2	| Symbols: | dehydratase family | chr3:8648780-8652323 FORWARD LENGTH=608	3.51758e+07	1.25016e+08	3.71622e+07
AT2G41740.1	26	21	1345.78	1;2	2	| Symbols: VLN2, ATVLN2 | villin 2 | chr2:17410962-17416878 REVERSE LENGTH=976	4.28845e+07	1.36575e+07	4.08239e+07
AT1G76080.1	20	20	1344.27	2;3;5;7;8	5	| Symbols: ATCDSP32, CDSP32 | chloroplastic drought-induced stress protein of 32 kD | chr1:28548063-28549348 REVERSE LENGTH=302	1.10911e+08	9.6987e+07	1.1451e+08
AT3G08940.2	18	6	1343.4	1;2;3;4;5;6;7;8	8	| Symbols: LHCB4.2 | light harvesting complex photosystem II | chr3:2717717-2718665 FORWARD LENGTH=287	2.25403e+08	2.13759e+08	2.75083e+08
AT2G39800.1	23	2	1342.17	1;2;3	3	| Symbols: P5CS1, ATP5CS | delta1-pyrroline-5-carboxylate synthase 1 | chr2:16598516-16602939 REVERSE LENGTH=717	281945	661443	689535
AT1G49630.1	22	1	1340.24	1;2;3;5	4	| Symbols: ATPREP2, PREP2 | presequence protease 2 | chr1:18368405-18375336 REVERSE LENGTH=1080	1437.64	57101.2	66159.8
AT3G09200.2	14	0	1336.73	6;7	2	| Symbols: | Ribosomal protein L10 family protein | chr3:2823364-2825020 REVERSE LENGTH=287
AT5G66120.2	23	3	1336.54	5	1	| Symbols: | 3-dehydroquinate synthase, putative | chr5:26431516-26433649 REVERSE LENGTH=442	7.41786e+06	8.18714e+06	8.30882e+06
AT2G27530.1	18	5	1336.2	2;3;7;8	4	| Symbols: PGY1 | Ribosomal protein L1p/L10e family | chr2:11763443-11764570 REVERSE LENGTH=216	2.77649e+07	2.64006e+07	3.1749e+07
AT3G04550.1	19	19	1335.41	5	1	| Symbols: | unknown protein; INVOLVED IN: biological_process unknown; LOCATED IN: chloroplast stroma, chloroplast; EXPRESSED IN: 22 plant structures; EXPRESSED DURING: 13 growth stages; BEST Arabidopsis thaliana protein match is: unknown protein (	5.84871e+07	5.76479e+07	6.102e+07
AT1G37130.1	25	22	1335.4	1;2;3	3	| Symbols: NIA2, B29, NIA2-1, CHL3, NR, NR2, ATNR2 | nitrate reductase 2 | chr1:14158617-14161652 FORWARD LENGTH=917	2.38517e+07	2.10226e+07	8.138e+07
AT2G27860.1	22	5	1334.57	5	1	| Symbols: AXS1 | UDP-D-apiose/UDP-D-xylose synthase 1 | chr2:11864684-11866843 REVERSE LENGTH=389	9.29425e+06	7.99928e+06	7.66429e+06
AT4G14680.1	25	4	1333.93	1;4;5;7	4	| Symbols: APS3 | Pseudouridine synthase/archaeosine transglycosylase-like family protein | chr4:8413443-8415311 REVERSE LENGTH=465	3.78388e+06	4.337e+06	4.19871e+06
AT3G02760.1	28	26	1331.12	1;2	2	| Symbols: | Class II aaRS and biotin synthetases superfamily protein | chr3:597588-600650 REVERSE LENGTH=883	2.33942e+07	1.58746e+07	4.57037e+07
AT1G07320.1	21	21	1327.58	1;2;7	3	| Symbols: RPL4 | ribosomal protein L4 | chr1:2249190-2250189 FORWARD LENGTH=282	1.95736e+08	1.73365e+08	2.01694e+08
AT1G31180.1	19	13	1327.01	3;5;7	3	| Symbols: ATIMD3, IMD3, IPMDH1 | isopropylmalate dehydrogenase 3 | chr1:11142843-11144617 REVERSE LENGTH=404	2.80073e+07	2.9523e+07	3.08133e+07
AT4G29130.1	19	13	1326.48	1;4	2	| Symbols: ATHXK1, GIN2, HXK1 | hexokinase 1 | chr4:14352338-14354865 REVERSE LENGTH=496	4.63143e+07	1.3161e+07	1.28718e+07
AT1G80600.1	19	19	1324.95	1;2;5;6	4	| Symbols: WIN1 | HOPW1-1-interacting 1 | chr1:30298675-30300513 REVERSE LENGTH=457	7.33156e+07	7.78784e+07	7.67418e+07
AT3G57290.1	22	21	1324.38	1;4;5	3	| Symbols: EIF3E, TIF3E1, ATEIF3E-1, INT-6, ATINT6, INT6 | eukaryotic translation initiation factor 3E | chr3:21196786-21199073 REVERSE LENGTH=441	7.87924e+07	3.26017e+07	4.43019e+07
CON_P48666	24	0	1322.28	5	1	| | Keratin, type II cytoskeletal 6C (Cytokeratin 6C) (CK 6C) (K6c keratin) - Homo sapiens (Human).
AT1G64520.1	16	13	1320.46	7	1	| Symbols: RPN12a | regulatory particle non-ATPase 12A | chr1:23956459-23958120 FORWARD LENGTH=267	2.4484e+07	2.42107e+07	2.83026e+07
AT5G28840.1	20	20	1314.28	1;2;3;4;5;6;7;8	8	| Symbols: GME | GDP-D-mannose 3',5'-epimerase | chr5:10862472-10864024 REVERSE LENGTH=377	1.34404e+08	1.00271e+08	1.18664e+08
AT5G19550.1	21	14	1312.89	2;5;6	3	| Symbols: ASP2, AAT2 | aspartate aminotransferase 2 | chr5:6598201-6601597 FORWARD LENGTH=405	2.64933e+07	2.64148e+07	2.83478e+07
AT4G19710.2	22	2	1311.98	1;2;3	3	| Symbols: AK-HSDH II, AK-HSDH | aspartate kinase-homoserine dehydrogenase ii | chr4:10725229-10729536 FORWARD LENGTH=916	816467	2.34245e+06	2.57676e+06
AT3G11710.1	22	21	1309.67	1;2;3	3	| Symbols: ATKRS-1 | lysyl-tRNA synthetase 1 | chr3:3702359-3705613 REVERSE LENGTH=626	2.3175e+07	7.26872e+07	2.39931e+07
AT5G67500.1	19	1	1307.94	7	1	| Symbols: VDAC2, ATVDAC2 | voltage dependent anion channel 2 | chr5:26935223-26937123 FORWARD LENGTH=276	175961	94805.8	1.23704e+06
AT1G14810.1	17	17	1307.41	1;3;5;6;7	5	| Symbols: | semialdehyde dehydrogenase family protein | chr1:5102684-5104633 REVERSE LENGTH=375	8.80232e+07	8.02031e+07	8.18745e+07
AT4G08870.1	22	4	1307.38	6	1	| Symbols: | Arginase/deacetylase superfamily protein | chr4:5646654-5648693 REVERSE LENGTH=344	5.67242e+06	5.15252e+06	4.17877e+06
AT3G58140.1	20	19	1303.17	1;2;5;6	4	| Symbols: | phenylalanyl-tRNA synthetase class IIc family protein | chr3:21529988-21532386 REVERSE LENGTH=429	3.38381e+07	4.02037e+07	3.83118e+07
AT3G01280.1	17	13	1298.46	1;2;6;7;8	5	| Symbols: VDAC1, ATVDAC1 | voltage dependent anion channel 1 | chr3:85754-87612 FORWARD LENGTH=276	7.77329e+07	7.22649e+07	8.47043e+07
AT1G71500.1	16	15	1298.03	2;7;8	3	| Symbols: | Rieske (2Fe-2S) domain-containing protein | chr1:26936084-26937331 FORWARD LENGTH=287	1.08937e+08	8.88504e+07	1.20078e+08
AT1G08360.1	18	5	1296.92	1;2;3;5;7;8	6	| Symbols: | Ribosomal protein L1p/L10e family | chr1:2636231-2637694 FORWARD LENGTH=216	1.56766e+07	2.13961e+07	3.05885e+07
AT1G25490.1	21	13	1294.78	1;3	2	| Symbols: RCN1, REGA, ATB BETA BETA, EER1 | ARM repeat superfamily protein | chr1:8951700-8954899 FORWARD LENGTH=588	8.27152e+06	2.90656e+07	1.09135e+07
AT5G52640.1	23	6	1293.89	1;2;3;4;5;6;8	7	| Symbols: HSP81-1, ATHS83, HSP81.1, HSP83, ATHSP90.1, AtHsp90-1, HSP90.1 | heat shock protein 90.1 | chr5:21352542-21355147 FORWARD LENGTH=705	3.05377e+06	4.46399e+06	1.84129e+06
AT5G57870.2	25	0	1292.57	1;3	2	| Symbols: eIFiso4G1 | MIF4G domain-containing protein / MA3 domain-containing protein | chr5:23439755-23443433 FORWARD LENGTH=776
AT1G72730.1	17	1	1290.69	1;2;3;4;5;6;7;8	8	| Symbols: | DEA(D/H)-box RNA helicase family protein | chr1:27378040-27379593 REVERSE LENGTH=414	5.06299e+06	200451	38957
AT4G31180.1	23	18	1289.7	1;3	2	| Symbols: | Class II aminoacyl-tRNA and biotin synthetases superfamily protein | chr4:15156696-15159362 FORWARD LENGTH=558	1.01598e+07	2.60504e+07	1.18066e+07
AT4G34350.1	22	22	1289.24	1;4;5	3	| Symbols: CLB6, ISPH, HDR | 4-hydroxy-3-methylbut-2-enyl diphosphate reductase | chr4:16428681-16431038 REVERSE LENGTH=466	6.61812e+07	2.66457e+07	4.99492e+07
AT3G54660.1	22	22	1289.09	1;3;4;5	4	| Symbols: GR, EMB2360, ATGR2 | glutathione reductase | chr3:20230356-20233100 REVERSE LENGTH=565	1.52898e+08	4.68625e+07	4.91922e+07
AT5G14200.1	19	0	1289.06	5	1	| Symbols: ATIMD1, IMD1 | isopropylmalate dehydrogenase 1 | chr5:4576220-4578111 FORWARD LENGTH=409
ATCG00470.1	12	12	1285.88	1;3;7;8	4	| Symbols: ATPE | ATP synthase epsilon chain | chrC:52265-52663 REVERSE LENGTH=132	1.34001e+08	1.45508e+08	1.81852e+08
AT3G42050.1	20	19	1284.98	1;2;4;5	4	| Symbols: | vacuolar ATP synthase subunit H family protein | chr3:14228846-14232228 REVERSE LENGTH=441	7.80162e+07	4.30829e+07	4.94319e+07
AT3G11630.1	14	6	1283.49	1;2;3;5;6;7;8	7	| Symbols: | Thioredoxin superfamily protein | chr3:3672189-3673937 FORWARD LENGTH=266	1.04402e+08	1.16927e+08	1.11182e+08
AT3G20050.1	25	24	1279.42	1;3;4	3	| Symbols: ATTCP-1, TCP-1 | T-complex protein 1 alpha subunit | chr3:6998544-7002266 REVERSE LENGTH=545	2.31029e+07	5.2137e+07	2.07348e+07
AT3G52990.1	21	2	1279.22	1;2;3;4	4	| Symbols: | Pyruvate kinase family protein | chr3:19649046-19652237 FORWARD LENGTH=527	366133	476704	366635
AT5G62670.1	20	6	1278.83	1	1	| Symbols: AHA11, HA11 | H(+)-ATPase 11 | chr5:25159495-25164957 FORWARD LENGTH=956	1.79726e+06	318481	2.8344e+06
AT5G13030.1	23	23	1277.65	1;3	2	| Symbols: | unknown protein; FUNCTIONS IN: molecular_function unknown; INVOLVED IN: biological_process unknown; LOCATED IN: chloroplast; EXPRESSED IN: 23 plant structures; EXPRESSED DURING: 13 growth stages; CONTAINS InterPro DOMAIN/s: Uncharacter	1.75822e+07	5.71859e+07	2.08899e+07
AT5G15650.1	22	8	1277.29	5;6	2	| Symbols: RGP2, ATRGP2 | reversibly glycosylated polypeptide 2 | chr5:5092203-5094093 FORWARD LENGTH=360	1.40644e+07	1.16164e+07	1.29156e+07
AT3G02230.1	22	8	1276.53	5;6;7	3	| Symbols: RGP1, ATRGP1 | reversibly glycosylated polypeptide 1 | chr3:415463-417304 FORWARD LENGTH=357	1.51462e+07	8.77498e+06	9.14206e+06
AT2G47470.1	23	2	1276.35	5;6;7;8	4	| Symbols: ATPDIL2-1, UNE5, MEE30, PDI11, ATPDI11 | thioredoxin family protein | chr2:19481503-19483683 FORWARD LENGTH=361	77927.1	133239	56885.8
AT1G52400.2	21	0	1275.52	1;3	2	| Symbols: BGL1, BGLU18, ATBG1 | beta glucosidase 18 | chr1:19515250-19517646 FORWARD LENGTH=461
AT5G04430.1	22	22	1275.28	5;6;7	3	| Symbols: BTR1, BTR1S | binding to TOMV RNA 1L (long form) | chr5:1250602-1253523 REVERSE LENGTH=313	6.19483e+07	6.08644e+07	5.79475e+07
AT4G01690.1	17	13	1273.83	1;3;4	3	| Symbols: PPOX, HEMG1, PPO1 | Flavin containing amine oxidoreductase family | chr4:729929-732309 FORWARD LENGTH=537	1.13661e+07	1.40115e+07	9.56367e+06
AT3G53460.1	17	6	1272.77	1;2;6;7;8	5	| Symbols: CP29 | chloroplast RNA-binding protein 29 | chr3:19819738-19821423 REVERSE LENGTH=342	3.57006e+06	5.246e+06	9.45026e+06
AT1G70310.1	11	8	1271.94	2;5;6	3	| Symbols: SPDS2 | spermidine synthase 2 | chr1:26485497-26487352 REVERSE LENGTH=340	2.15031e+07	2.33946e+07	2.10224e+07
AT1G80560.1	17	10	1269.72	5	1	| Symbols: ATIMD2, IMD2 | isopropylmalate dehydrogenase 2 | chr1:30287833-30290126 FORWARD LENGTH=405	1.59567e+07	1.82829e+07	1.33876e+07
CON_P04259	23	0	1269.48	5	1	| | Keratin, type II cytoskeletal 6B (Cytokeratin 6B) (CK 6B) (K6b keratin) - Homo sapiens (Human).
AT5G28500.1	18	11	1267.56	1;4;5;6	4	| Symbols: | unknown protein; FUNCTIONS IN: molecular_function unknown; INVOLVED IN: biological_process unknown; LOCATED IN: chloroplast stroma, chloroplast; EXPRESSED IN: 23 plant structures; EXPRESSED DURING: 13 growth stages; BEST Arabidopsis th	1.4922e+07	8.81698e+06	9.79965e+06
AT5G38410.3	14	0	1265.98	1;2;3;4;5;8	6	| Symbols: | Ribulose bisphosphate carboxylase (small chain) family protein | chr5:15377501-15378306 REVERSE LENGTH=186
AT2G30200.1	17	4	1265.63	6;7	2	| Symbols: | catalytics;transferases;[acyl-carrier-protein] S-malonyltransferases;binding | chr2:12883162-12885482 REVERSE LENGTH=393	8.06718e+06	9.93017e+06	9.30884e+06
ATCG00340.1	15	15	1263.82	1;2;3;4;5;7;8	7	| Symbols: PSAB | Photosystem I, PsaA/PsaB protein | chrC:37375-39579 REVERSE LENGTH=734	3.08e+08	1.58645e+08	4.0924e+08
AT1G30580.1	21	20	1262.54	1;5;7	3	| Symbols: | GTP binding | chr1:10831953-10835454 REVERSE LENGTH=394	4.86321e+07	5.32249e+07	6.18896e+07
AT5G20280.1	27	17	1261.79	1;2	2	| Symbols: ATSPS1F, SPS1F | sucrose phosphate synthase 1F | chr5:6844994-6849997 REVERSE LENGTH=1043	2.05789e+07	1.28147e+07	3.99585e+07
AT2G47730.1	17	16	1260.62	1;5;8	3	| Symbols: ATGSTF8, ATGSTF5, GST6, GSTF8 | glutathione S-transferase phi 8 | chr2:19558213-19559266 FORWARD LENGTH=263	8.36449e+07	9.51511e+07	8.4485e+07
AT1G06690.1	20	18	1259.99	6	1	| Symbols: | NAD(P)-linked oxidoreductase superfamily protein | chr1:2049742-2052039 REVERSE LENGTH=377	3.79584e+07	3.54644e+07	3.40955e+07
AT5G16715.1	24	24	1259.66	1;2	2	| Symbols: EMB2247 | ATP binding;valine-tRNA ligases;aminoacyl-tRNA ligases;nucleotide binding;ATP binding;aminoacyl-tRNA ligases | chr5:5485353-5493229 FORWARD LENGTH=974	2.03161e+07	1.78451e+07	5.97039e+07
AT1G66970.1	18	1	1258.9	1;2	2	| Symbols: SVL2 | SHV3-like 2 | chr1:24992746-24996005 REVERSE LENGTH=763	95508.7	89469.2	1.16424e+06
AT2G34420.1	11	1	1258.04	1;7;8	3	| Symbols: LHB1B2, LHCB1.5 | photosystem II light harvesting complex gene B1B2 | chr2:14522716-14523513 REVERSE LENGTH=265	440594	454895	645532
AT4G29840.1	19	16	1256.72	1;3;4	3	| Symbols: MTO2, TS | Pyridoxal-5'-phosphate-dependent enzyme family protein | chr4:14599434-14601014 REVERSE LENGTH=526	1.2335e+08	5.84974e+07	5.58479e+07
AT5G15090.1	14	10	1255.93	7;8	2	| Symbols: VDAC3, ATVDAC3 | voltage dependent anion channel 3 | chr5:4889641-4891389 REVERSE LENGTH=274	1.00652e+08	9.57624e+07	9.71393e+07
AT1G77490.1	20	17	1255.77	5;6;7	3	| Symbols: TAPX | thylakoidal ascorbate peroxidase | chr1:29117688-29120046 FORWARD LENGTH=426	5.25008e+07	4.72131e+07	5.19066e+07
AT1G45000.1	22	1	1248.75	1;4;5	3	| Symbols: | AAA-type ATPase family protein | chr1:17009220-17011607 FORWARD LENGTH=399	9.37279e+06	3.47936e+07	8.37436e+06
AT5G10360.2	15	0	1248.45	7	1	| Symbols: EMB3010 | Ribosomal protein S6e | chr5:3258734-3260142 REVERSE LENGTH=197
AT1G23820.1	14	6	1246.24	1;2;3;5;6;7	6	| Symbols: SPDS1 | spermidine synthase 1 | chr1:8420278-8422724 FORWARD LENGTH=378	5.18248e+06	6.03986e+06	5.61517e+06
AT5G49030.1	26	9	1245.26	1;2;3;7	4	| Symbols: OVA2 | tRNA synthetase class I (I, L, M and V) family protein | chr5:19875091-19882291 REVERSE LENGTH=1093	3.48483e+06	4.16337e+06	8.19988e+06
AT5G65010.1	20	12	1244.91	1;2;3	3	| Symbols: ASN2 | asparagine synthetase 2 | chr5:25969224-25972278 FORWARD LENGTH=578	3.52668e+07	1.15808e+08	4.03056e+07
AT2G19940.1	19	19	1241.28	5;6	2	| Symbols: | oxidoreductases, acting on the aldehyde or oxo group of donors, NAD or NADP as acceptor;copper ion binding | chr2:8613168-8615649 FORWARD LENGTH=401	3.78152e+07	3.9724e+07	3.61527e+07
AT1G59900.1	21	13	1239.77	1;2;5;6	4	| Symbols: AT-E1 ALPHA, E1 ALPHA | pyruvate dehydrogenase complex E1 alpha subunit | chr1:22051368-22053660 FORWARD LENGTH=389	2.49765e+07	3.0479e+07	2.66438e+07
AT5G43010.1	22	2	1237.68	5	1	| Symbols: RPT4A | regulatory particle triple-A ATPase 4A | chr5:17248563-17251014 REVERSE LENGTH=399	620019	732229	757325
AT1G56340.1	16	6	1237.63	1;3;4	3	| Symbols: CRT1, CRT1a, AtCRT1a | calreticulin 1a | chr1:21090059-21092630 REVERSE LENGTH=425	2.57805e+07	5.41513e+07	7.79357e+06
AT1G53500.1	20	5	1236.79	1;3;7	3	| Symbols: MUM4, RHM2, ATRHM2, ATMUM4 | NAD-dependent epimerase/dehydratase family protein | chr1:19967157-19969239 REVERSE LENGTH=667	6.99543e+06	8.14609e+06	1.58041e+06
AT3G59760.1	20	2	1236.65	2;6;7;8	4	| Symbols: OASC, ATCS-C | O-acetylserine (thiol) lyase isoform C | chr3:22072119-22075345 REVERSE LENGTH=433	2.41657e+06	2.3436e+06	2.27292e+06
AT4G16390.1	19	19	1236.07	1;3	2	| Symbols: SVR7 | pentatricopeptide (PPR) repeat-containing protein | chr4:9257985-9260093 FORWARD LENGTH=702	1.68067e+07	4.58958e+07	1.5671e+07
AT1G49970.1	16	16	1234.57	6;7	2	| Symbols: CLPR1, NCLPP5, SVR2 | CLP protease proteolytic subunit 1 | chr1:18501936-18504462 REVERSE LENGTH=387	3.55711e+07	3.59411e+07	3.49944e+07
AT4G39960.1	19	11	1232.86	5;6	2	| Symbols: | Molecular chaperone Hsp40/DnaJ family protein | chr4:18534194-18536320 FORWARD LENGTH=447	9.29024e+06	6.75151e+06	8.8708e+06
AT1G70410.1	18	4	1232.84	1;2;6;7	4	| Symbols: ATBCA4, BCA4, CA4 | beta carbonic anhydrase 4 | chr1:26534167-26536505 REVERSE LENGTH=258	1.62781e+06	3.03802e+06	4.2897e+06
AT2G39800.2	21	0	1231.59	1;3	2	| Symbols: P5CS1, ATP5CS | delta1-pyrroline-5-carboxylate synthase 1 | chr2:16598516-16601976 REVERSE LENGTH=614
AT5G67500.2	18	0	1228.53	7	1	| Symbols: VDAC2 | voltage dependent anion channel 2 | chr5:26935223-26937123 FORWARD LENGTH=303
AT1G29930.1	11	1	1224.56	1;7	2	| Symbols: CAB1, AB140, CAB140, LHCB1.3 | chlorophyll A/B binding protein 1 | chr1:10478071-10478874 FORWARD LENGTH=267	5.46525e+06	5.72214e+06	6.25003e+06
CON_Q14525	19	4	1220.17	2;5	2	| | Keratin, type I cuticular Ha3-II (Hair keratin, type I Ha3-II) - Homo sapiens (Human).	33910.9	9281.75	27352.9
AT1G22410.1	16	6	1220.07	1;2;4;5	4	| Symbols: | Class-II DAHP synthetase family protein | chr1:7912120-7914742 FORWARD LENGTH=527	2.84062e+07	7.47235e+06	4.91179e+06
AT1G03160.2	21	0	1215.96	1;2	2	| Symbols: FZL | FZO-like | chr1:761321-765091 FORWARD LENGTH=740
AT4G39980.1	17	9	1215.75	1;2;4;5	4	| Symbols: DHS1 | 3-deoxy-D-arabino-heptulosonate 7-phosphate synthase 1 | chr4:18539654-18541832 FORWARD LENGTH=525	4.16152e+07	9.06618e+06	1.35985e+07
AT1G19920.1	23	16	1213.86	1;2;4;5	4	| Symbols: APS2, ASA1 | Pseudouridine synthase/archaeosine transglycosylase-like family protein | chr1:6914835-6916657 REVERSE LENGTH=476	2.52982e+07	1.74876e+07	3.86479e+07
AT1G11840.1	18	5	1212.97	6;7;8	3	| Symbols: ATGLX1, GLX1 | glyoxalase I homolog | chr1:3996045-3997518 FORWARD LENGTH=283	4.29827e+07	4.96901e+07	5.11952e+07
AT5G40770.1	17	4	1212.69	7	1	| Symbols: ATPHB3, PHB3 | prohibitin 3 | chr5:16315589-16316621 REVERSE LENGTH=277	1.39399e+07	1.44031e+07	1.76701e+07
AT1G09210.1	19	10	1212.18	1;3;4	3	| Symbols: CRT1b, AtCRT1b | calreticulin 1b | chr1:2973217-2976655 REVERSE LENGTH=424	3.41145e+07	9.55222e+06	1.48864e+07
AT3G51260.1	17	3	1211.1	6;7	2	| Symbols: PAD1 | 20S proteasome alpha subunit PAD1 | chr3:19031086-19032746 FORWARD LENGTH=250	2.36892e+06	2.27978e+06	2.12275e+06
AT3G57410.1	21	16	1210.53	1;2	2	| Symbols: VLN3, ATVLN3 | villin 3 | chr3:21243615-21249809 REVERSE LENGTH=965	7.82409e+06	9.15497e+06	3.20105e+07
AT3G15020.2	12	0	1210	6	1	| Symbols: mMDH2 | Lactate/malate dehydrogenase family protein | chr3:5056139-5057865 FORWARD LENGTH=316
AT1G62020.1	23	9	1203.56	1;2	2	| Symbols: | Coatomer, alpha subunit | chr1:22919814-22923728 FORWARD LENGTH=1216	3.61227e+06	1.24713e+06	5.64871e+06
AT1G80380.1	15	1	1203.07	1;2;3;5;6;7;8	7	| Symbols: | P-loop containing nucleoside triphosphate hydrolases superfamily protein | chr1:30217332-30219784 FORWARD LENGTH=362	65199.6	78035	3410.98
AT5G11170.1	21	5	1197.56	1;2;3;4;5	5	| Symbols: | DEAD/DEAH box RNA helicase family protein | chr5:3553334-3556646 FORWARD LENGTH=427	3.72095e+07	2.44168e+06	8.26127e+06
AT5G56680.1	22	17	1196.83	1;3	2	| Symbols: SYNC1, EMB2755, SYNC1 ARATH | Class II aminoacyl-tRNA and biotin synthetases superfamily protein | chr5:22936645-22938841 FORWARD LENGTH=572	2.04026e+07	5.07773e+07	1.9629e+07
AT1G63000.1	22	16	1195.38	1;3;6;7	4	| Symbols: NRS/ER, UER1 | nucleotide-rhamnose synthase/epimerase-reductase | chr1:23342510-23343859 FORWARD LENGTH=301	2.22937e+07	2.70362e+07	2.63718e+07
CON_P48667	20	0	1192.34	1;2;3;4;5;6;7;8	8	| | Keratin, type II cytoskeletal 6D (Cytokeratin 6D) (CK 6D) (K6d keratin) (Fragment) - Homo sapiens (Human).
AT2G05990.1	19	19	1191	2;6;7	3	| Symbols: MOD1, ENR1 | NAD(P)-binding Rossmann-fold superfamily protein | chr2:2322876-2324867 FORWARD LENGTH=390	8.69703e+07	8.46274e+07	7.97368e+07
AT5G13420.1	15	15	1190.54	5	1	| Symbols: | Aldolase-type TIM barrel family protein | chr5:4302080-4304212 REVERSE LENGTH=438	3.9282e+07	3.97088e+07	3.13894e+07
AT2G20890.1	17	17	1186.18	1;2;3;5;6;7;8	7	| Symbols: PSB29, THF1 | photosystem II reaction center PSB29 protein | chr2:8987783-8989185 FORWARD LENGTH=300	1.56906e+08	1.2802e+08	1.55295e+08
AT4G34200.1	20	13	1183.25	1;2;3;4;7	5	| Symbols: EDA9 | D-3-phosphoglycerate dehydrogenase | chr4:16374041-16376561 REVERSE LENGTH=603	3.33726e+07	9.98375e+07	3.16714e+07
AT3G52750.1	14	7	1179.43	5	1	| Symbols: FTSZ2-2 | Tubulin/FtsZ family protein | chr3:19549841-19552435 REVERSE LENGTH=473	8.78564e+06	7.62857e+06	8.7588e+06
AT1G44575.2	10	0	1178.06	1;2;3;5;6;7;8	7	| Symbols: NPQ4, PSBS | Chlorophyll A-B binding family protein | chr1:16871768-16872548 FORWARD LENGTH=205
AT3G14310.1	16	10	1177	1;2;6;7;8	5	| Symbols: ATPME3, PME3 | pectin methylesterase 3 | chr3:4772214-4775095 REVERSE LENGTH=592	3.93499e+07	4.65959e+07	4.74448e+07
AT5G27850.1	17	6	1175.71	3;8	2	| Symbols: | Ribosomal protein L18e/L15 superfamily protein | chr5:9873169-9874297 FORWARD LENGTH=187	1.79985e+07	2.31163e+07	2.80247e+07
AT5G13510.1	17	16	1175.5	8	1	| Symbols: | Ribosomal protein L10 family protein | chr5:4341294-4341956 FORWARD LENGTH=220	9.03875e+07	9.36924e+07	9.53256e+07
AT5G24300.1	17	16	1175.21	1;2;3	3	| Symbols: SSI1, SSI, ATSS1 | Glycogen/starch synthases, ADP-glucose type | chr5:8266934-8270860 FORWARD LENGTH=652	2.98983e+07	5.17893e+07	2.25093e+07
AT2G01250.2	23	0	1175.16	1;2;3;7;8	5	| Symbols: | Ribosomal protein L30/L7 family protein | chr2:133038-134264 REVERSE LENGTH=184
AT5G47200.1	15	2	1172.89	8	1	| Symbols: ATRABD2B, ATRAB1A, RAB1A | RAB GTPase homolog 1A | chr5:19167029-19168718 FORWARD LENGTH=202	1.80213e+06	2.04428e+06	1.55011e+06
AT1G66970.2	17	0	1172.52	1;2	2	| Symbols: SVL2 | SHV3-like 2 | chr1:24992746-24996005 REVERSE LENGTH=785
AT1G31230.1	20	13	1172.21	1;2;3	3	| Symbols: AK-HSDH I, AK-HSDH | aspartate kinase-homoserine dehydrogenase i | chr1:11158744-11163055 REVERSE LENGTH=911	6.80936e+06	7.03925e+06	1.20116e+07
AT1G73110.1	18	17	1171.8	5	1	| Symbols: | P-loop containing nucleoside triphosphate hydrolases superfamily protein | chr1:27494344-27496844 REVERSE LENGTH=432	1.27929e+07	1.31909e+07	1.10698e+07
CON_Q8IUT8	17	0	1170.26	5	1	| | Type I hair keratin 4 - Homo sapiens (Human).
AT5G20890.1	18	18	1170.06	1;3;4	3	| Symbols: | TCP-1/cpn60 chaperonin family protein | chr5:7087020-7089906 REVERSE LENGTH=527	3.7503e+07	3.93234e+07	1.93824e+07
AT2G47470.4	21	0	1168.02	5;6;8	3	| Symbols: ATPDIL2-1, UNE5, MEE30, PDI11, ATPDI11 | thioredoxin family protein | chr2:19481503-19483683 FORWARD LENGTH=335
AT1G45000.2	20	0	1167.93	5	1	| Symbols: | AAA-type ATPase family protein | chr1:17009220-17011607 FORWARD LENGTH=335
AT2G22780.1	17	15	1166.75	1;2;3;4;6;7;8	7	| Symbols: PMDH1 | peroxisomal NAD-malate dehydrogenase 1 | chr2:9689995-9691923 REVERSE LENGTH=354	1.73921e+07	1.73003e+07	1.58276e+07
AT1G67280.1	21	11	1165.9	6;7	2	| Symbols: | Glyoxalase/Bleomycin resistance protein/Dioxygenase superfamily protein | chr1:25188563-25190547 REVERSE LENGTH=350	8.60583e+06	1.92836e+07	9.7949e+06
AT3G53460.4	16	0	1165.69	7	1	| Symbols: CP29 | chloroplast RNA-binding protein 29 | chr3:19819738-19821423 REVERSE LENGTH=363
AT4G22240.1	13	12	1164.99	6;7	2	| Symbols: | Plastid-lipid associated protein PAP / fibrillin family protein | chr4:11766090-11767227 REVERSE LENGTH=310	2.54407e+07	2.33141e+07	3.2343e+07
AT5G03630.1	17	14	1163.63	1;4;5	3	| Symbols: ATMDAR2 | Pyridine nucleotide-disulphide oxidoreductase family protein | chr5:922378-924616 REVERSE LENGTH=435	2.64228e+07	2.51191e+07	3.22943e+07
AT3G49470.1	13	12	1162.15	6;7	2	| Symbols: NACA2 | nascent polypeptide-associated complex subunit alpha-like protein 2 | chr3:18341072-18342273 FORWARD LENGTH=217	3.31518e+07	3.90504e+07	3.37147e+07
AT5G14260.1	18	18	1160.97	1;2;4;5;8	5	| Symbols: | Rubisco methyltransferase family protein | chr5:4601139-4603873 FORWARD LENGTH=514	1.00406e+08	3.57197e+07	3.30124e+07
AT3G48990.1	18	17	1160.14	1;2;3;4;5;6;8	7	| Symbols: | AMP-dependent synthetase and ligase family protein | chr3:18159031-18161294 REVERSE LENGTH=514	4.97087e+07	1.29911e+08	4.35849e+07
AT4G39330.2	18	0	1159.65	5;6	2	| Symbols: ATCAD9, CAD9 | cinnamyl alcohol dehydrogenase 9 | chr4:18291268-18292740 FORWARD LENGTH=311
AT4G00570.1	20	20	1155.92	1;3	2	| Symbols: NAD-ME2 | NAD-dependent malic enzyme 2 | chr4:242817-246522 REVERSE LENGTH=607	1.07867e+07	3.06103e+07	1.00214e+07
AT4G32520.1	19	19	1155.51	1;4	2	| Symbols: SHM3, AtSHMT3 | serine hydroxymethyltransferase 3 | chr4:15689642-15692334 REVERSE LENGTH=529	8.83934e+07	1.79472e+07	2.33751e+07
AT2G47510.1	22	12	1155.1	1;3;4;5	4	| Symbols: FUM1 | fumarase 1 | chr2:19498614-19502020 FORWARD LENGTH=492	3.16565e+07	1.35657e+07	1.48981e+07
AT2G37270.1	17	17	1149.82	1;2;3;5;6;7;8	7	| Symbols: ATRPS5B, RPS5B | ribosomal protein 5B | chr2:15647883-15649042 REVERSE LENGTH=207	1.3201e+08	1.59772e+08	1.34251e+08
AT5G38410.2	13	0	1148.12	1;2;3;4;5;6;7;8	8	| Symbols: | Ribulose bisphosphate carboxylase (small chain) family protein | chr5:15377501-15378306 REVERSE LENGTH=174
AT5G14320.1	19	9	1145.74	6;7;8	3	| Symbols: | Ribosomal protein S13/S18 family | chr5:4617839-4618772 REVERSE LENGTH=169	2.25003e+07	2.75579e+07	2.31994e+07
AT1G15820.1	14	14	1144.82	1;2;3;4;5;6;7;8	8	| Symbols: LHCB6, CP24 | light harvesting complex photosystem II subunit 6 | chr1:5446685-5447676 REVERSE LENGTH=258	6.62859e+08	6.33247e+08	7.51556e+08
AT4G30190.2	20	0	1143.8	2	1	| Symbols: HA2 | H(+)-ATPase 2 | chr4:14770820-14775920 REVERSE LENGTH=981
AT2G46280.1	18	3	1143.78	6;7	2	| Symbols: TRIP-1, TIF3I1 | TGF-beta receptor interacting protein 1 | chr2:19003656-19005393 REVERSE LENGTH=328	7.61849e+06	9.22019e+06	8.99731e+06
AT1G01790.1	19	16	1143.03	1;2;6	3	| Symbols: KEA1, ATKEA1 | K+ efflux antiporter 1 | chr1:284781-290869 FORWARD LENGTH=1193	3.57334e+06	2.48039e+06	9.64856e+06
AT2G20360.1	16	16	1142.93	5;6	2	| Symbols: | NAD(P)-binding Rossmann-fold superfamily protein | chr2:8786070-8789098 FORWARD LENGTH=402	3.18288e+07	2.90724e+07	3.19155e+07
AT1G64790.1	27	26	1139.66	1	1	| Symbols: ILA | ILITYHIA | chr1:24065232-24081908 REVERSE LENGTH=2610	4.98198e+06	2.22781e+06	5.23119e+06
AT2G23350.1	19	17	1137.45	1;2;3	3	| Symbols: PAB4, PABP4 | poly(A) binding protein 4 | chr2:9943209-9946041 FORWARD LENGTH=662	2.07886e+07	5.85581e+07	2.11331e+07
AT4G17090.1	18	18	1135.62	1;3;4	3	| Symbols: CT-BMY, BAM3, BMY8 | chloroplast beta-amylase | chr4:9605266-9607250 REVERSE LENGTH=548	2.8558e+07	4.18529e+07	1.75235e+07
AT2G20140.1	17	15	1134.74	1;3;4	3	| Symbols: | AAA-type ATPase family protein | chr2:8692736-8694837 FORWARD LENGTH=443	1.16613e+08	3.66108e+07	3.13057e+07
AT2G34460.1	16	16	1134.08	6;7	2	| Symbols: | NAD(P)-binding Rossmann-fold superfamily protein | chr2:14529635-14530732 FORWARD LENGTH=280	3.67493e+07	4.18238e+07	4.10109e+07
AT4G29010.1	21	20	1131.79	1;3	2	| Symbols: AIM1 | Enoyl-CoA hydratase/isomerase family | chr4:14297312-14302016 REVERSE LENGTH=721	1.12967e+07	3.72799e+07	1.43207e+07
AT5G16970.1	17	10	1131.4	6	1	| Symbols: AT-AER, AER | alkenal reductase | chr5:5576291-5578001 REVERSE LENGTH=345	1.37589e+07	1.74437e+07	1.63834e+07
AT5G14200.3	16	0	1130.84	5	1	| Symbols: | isopropylmalate dehydrogenase 1 | chr5:4576220-4577962 FORWARD LENGTH=388
AT3G48000.1	20	19	1130.29	1;3;4;6	4	| Symbols: ALDH2B4, ALDH2, ALDH2A | aldehyde dehydrogenase 2B4 | chr3:17717082-17719843 REVERSE LENGTH=538	1.4389e+08	3.47969e+07	5.22079e+07
AT4G36130.1	19	4	1129.69	1;2;3;5;6;7	6	| Symbols: | Ribosomal protein L2 family | chr4:17097613-17098656 FORWARD LENGTH=258	4.87156e+06	5.87126e+06	7.74249e+06
AT1G53750.1	19	18	1129.63	1;4;5;7	4	| Symbols: RPT1A | regulatory particle triple-A 1A | chr1:20065921-20068324 REVERSE LENGTH=426	4.24483e+07	1.49057e+07	1.4196e+07
AT3G29360.1	18	6	1128.48	1;2;3;4;5	5	| Symbols: | UDP-glucose 6-dehydrogenase family protein | chr3:11267375-11268817 REVERSE LENGTH=480	3.44594e+07	1.0999e+07	1.03025e+07
AT5G13490.1	18	0	1126.59	1;3;5;6;7;8	6	| Symbols: AAC2 | ADP/ATP carrier 2 | chr5:4336034-4337379 FORWARD LENGTH=385
AT5G14780.1	23	21	1125.22	5;6	2	| Symbols: FDH | formate dehydrogenase | chr5:4777043-4779190 FORWARD LENGTH=384	4.42148e+07	4.54188e+07	4.08921e+07
AT1G10630.1	16	16	1124.87	1;2;3;5;6;7;8	7	| Symbols: ATARFA1F, ARFA1F | ADP-ribosylation factor A1F | chr1:3513189-3514230 REVERSE LENGTH=181	1.01769e+08	1.08329e+08	1.18655e+08
ATCG00190.1	22	22	1121.81	1;2	2	| Symbols: RPOB | RNA polymerase subunit beta | chrC:23111-26329 REVERSE LENGTH=1072	9.39262e+06	7.07157e+06	3.00209e+07
AT3G02530.1	21	15	1121.63	1;2;3	3	| Symbols: | TCP-1/cpn60 chaperonin family protein | chr3:528806-532457 REVERSE LENGTH=535	1.78605e+07	5.62962e+07	9.41811e+06
AT3G63410.1	11	11	1120.14	1;2;3;4;5;6;7	7	| Symbols: APG1, VTE3, IEP37, E37 | S-adenosyl-L-methionine-dependent methyltransferases superfamily protein | chr3:23415816-23417002 REVERSE LENGTH=338	8.29878e+07	7.40874e+07	7.99689e+07
AT3G13580.1	21	7	1119.7	2;7;8	3	| Symbols: | Ribosomal protein L30/L7 family protein | chr3:4433809-4435109 FORWARD LENGTH=244	9.37367e+06	1.11426e+07	1.19329e+07
AT1G04480.1	15	15	1112.76	1;2;3;6;7;8	6	| Symbols: | Ribosomal protein L14p/L23e family protein | chr1:1216110-1217257 FORWARD LENGTH=140	1.13809e+08	1.2785e+08	9.16676e+07
ATMG00280.1	9	0	1112.31	1;2;3;4;5;6;7	7	| Symbols: ORF110A | Ribulose bisphosphate carboxylase large chain, catalytic domain | chrM:77819-78151 REVERSE LENGTH=110
AT4G35250.1	16	15	1109.93	1;2;5;6;7	5	| Symbols: | NAD(P)-binding Rossmann-fold superfamily protein | chr4:16771401-16773269 REVERSE LENGTH=395	9.11143e+07	8.51925e+07	8.48209e+07
AT5G42740.1	19	19	1106.88	1;3;4	3	| Symbols: | Sugar isomerase (SIS) family protein | chr5:17136080-17140622 FORWARD LENGTH=560	2.4862e+07	6.45311e+07	1.9798e+07
AT4G35450.1	12	2	1106.17	5;6;8	3	| Symbols: AKR2, AFT, AKR2A | ankyrin repeat-containing protein 2 | chr4:16839862-16841759 FORWARD LENGTH=342	1.42982e+06	1.09993e+06	1.74342e+06
AT5G06290.1	12	3	1105.92	2;5;6;7;8	5	| Symbols: 2-Cys Prx B, 2CPB | 2-cysteine peroxiredoxin B | chr5:1919380-1921211 FORWARD LENGTH=273	3.22292e+07	3.40055e+07	3.67341e+07
AT4G14040.1	14	11	1104.41	1;2;3;4;5	5	| Symbols: EDA38, SBP2 | selenium-binding protein 2 | chr4:8100691-8102828 REVERSE LENGTH=487	1.17089e+08	2.74348e+07	3.43892e+07
AT5G19370.1	14	13	1102.85	7	1	| Symbols: | rhodanese-like domain-containing protein / PPIC-type PPIASE domain-containing protein | chr5:6524247-6526629 REVERSE LENGTH=299	2.1756e+07	2.14194e+07	2.53799e+07
AT5G53480.1	22	22	1101.28	1;2;3	3	| Symbols: | ARM repeat superfamily protein | chr5:21714016-21716709 FORWARD LENGTH=870	2.66734e+07	2.69285e+07	6.00191e+07
AT1G15690.2	13	0	1098.7	1;2;3	3	| Symbols: AVP1, ATAVP3, AVP-3, AtVHP1;1 | Inorganic H pyrophosphatase family protein | chr1:5399115-5402185 FORWARD LENGTH=642
AT3G51800.1	22	22	1097.95	1;2;3;4;5;6;7	7	| Symbols: ATG2, EBP1, ATEBP1 | metallopeptidase M24 family protein | chr3:19211261-19213568 REVERSE LENGTH=392	1.00037e+08	4.52679e+07	5.98106e+07
AT2G21660.2	12	0	1097.92	8	1	| Symbols: ATGRP7, CCR2 | cold, circadian rhythm, and rna binding 2 | chr2:9265477-9266316 REVERSE LENGTH=159
AT5G42790.1	15	4	1096.64	3;6	2	| Symbols: PAF1, ATPSM30, ARS5 | proteasome alpha subunit F1 | chr5:17159270-17160975 REVERSE LENGTH=278	4.2293e+06	4.72249e+06	3.99129e+06
AT5G26830.1	21	21	1096.07	1;2;3	3	| Symbols: | Threonyl-tRNA synthetase | chr5:9437351-9441568 FORWARD LENGTH=709	1.76743e+07	4.61408e+07	1.88326e+07
AT1G48520.1	21	6	1095.23	1;3;4	3	| Symbols: GATB | GLU-ADT subunit B | chr1:17940185-17942540 FORWARD LENGTH=550	3.95689e+06	6.53551e+06	1.99129e+06
AT3G14790.1	18	1	1095.14	1;3	2	| Symbols: RHM3, ATRHM3 | rhamnose biosynthesis 3 | chr3:4964791-4966875 FORWARD LENGTH=664	376249	393650	439895
ATMG00510.2	14	7	1094.25	5	1	| Symbols: | edited NAD7	1.00549e+07	1.14213e+07	1.01719e+07
AT4G31480.1	20	3	1092.95	1;2;4	3	| Symbols: | Coatomer, beta subunit | chr4:15264145-15267384 FORWARD LENGTH=948	969765	617278	3.51747e+06
AT1G60710.1	21	12	1091.83	5;6	2	| Symbols: ATB2 | NAD(P)-linked oxidoreductase superfamily protein | chr1:22355073-22356627 REVERSE LENGTH=345	1.43961e+07	1.30226e+07	1.42277e+07
ATCG00500.1	19	19	1090.53	1;2;3;4;5	5	| Symbols: ACCD | acetyl-CoA carboxylase carboxyl transferase subunit beta | chrC:57075-58541 FORWARD LENGTH=488	8.75585e+07	2.63071e+07	2.86354e+07
AT5G63400.1	17	7	1090.51	6;7	2	| Symbols: ADK1 | adenylate kinase 1 | chr5:25393274-25394817 REVERSE LENGTH=246	1.96136e+07	2.19276e+07	2.78864e+07
AT4G31490.1	21	2	1090.18	1;2	2	| Symbols: | Coatomer, beta subunit | chr4:15269460-15272693 FORWARD LENGTH=948	804503	962839	2.18718e+06
AT1G48630.1	18	7	1088.85	6;7	2	| Symbols: RACK1B_AT | receptor for activated C kinase 1B | chr1:17981977-17983268 REVERSE LENGTH=326	4.02373e+06	3.05578e+06	3.29091e+06
AT5G59290.1	20	4	1088.8	5;6	2	| Symbols: UXS3, ATUXS3 | UDP-glucuronic acid decarboxylase 3 | chr5:23915814-23917953 REVERSE LENGTH=342	3.03521e+06	3.4254e+06	3.68643e+06
AT1G20630.1	18	5	1088.75	1;2;3;4;5;6;7;8	8	| Symbols: CAT1 | catalase 1 | chr1:7146812-7149609 FORWARD LENGTH=492	2.25417e+07	4.56334e+06	4.82613e+06
AT1G52510.2	13	0	1087.65	6	1	| Symbols: | alpha/beta-Hydrolases superfamily protein | chr1:19563039-19564922 REVERSE LENGTH=288
AT5G46580.1	21	21	1086.12	1;3	2	| Symbols: | pentatricopeptide (PPR) repeat-containing protein | chr5:18897510-18899645 REVERSE LENGTH=711	1.38989e+07	3.83742e+07	1.25206e+07
AT5G58290.1	21	18	1085.56	1;4;5;6;7	5	| Symbols: RPT3 | regulatory particle triple-A ATPase 3 | chr5:23569155-23571116 FORWARD LENGTH=408	2.65748e+07	1.55543e+07	2.93033e+07
AT5G27380.1	20	19	1085.32	1;4;5	3	| Symbols: GSH2, GSHB | glutathione synthetase 2 | chr5:9668211-9670912 REVERSE LENGTH=539	3.25655e+07	8.50141e+06	8.23039e+06
AT2G46520.1	18	18	1084.41	1;2	2	| Symbols: | cellular apoptosis susceptibility protein, putative / importin-alpha re-exporter, putative | chr2:19096867-19099785 FORWARD LENGTH=972	1.25068e+07	1.06107e+07	4.23045e+07
AT1G32200.1	18	17	1082.85	5	1	| Symbols: ATS1, ACT1 | phospholipid/glycerol acyltransferase family protein | chr1:11602223-11605001 REVERSE LENGTH=459	3.31944e+07	2.98546e+07	2.99411e+07
AT1G30230.1	16	7	1082.74	6;7	2	| Symbols: | Glutathione S-transferase, C-terminal-like;Translation elongation factor EF1B/ribosomal protein S6 | chr1:10639286-10640515 FORWARD LENGTH=231	3.29963e+07	2.88941e+07	2.6251e+07
AT2G24060.1	17	14	1082.42	6;7	2	| Symbols: | Translation initiation factor 3 protein | chr2:10229453-10231390 FORWARD LENGTH=312	2.42475e+07	2.3285e+07	2.05767e+07
AT1G56050.1	14	14	1080.22	5	1	| Symbols: | GTP-binding protein-related | chr1:20963793-20966181 FORWARD LENGTH=421	2.62252e+07	2.18915e+07	2.32142e+07
AT3G18130.1	17	4	1080.16	6	1	| Symbols: RACK1C_AT | receptor for activated C kinase 1C | chr3:6211109-6212371 REVERSE LENGTH=326	4.16677e+06	3.73657e+06	2.91137e+06
AT2G30970.1	19	19	1079.18	1;2;3;5;6	5	| Symbols: ASP1 | aspartate aminotransferase 1 | chr2:13179012-13181686 FORWARD LENGTH=430	5.06616e+07	5.09543e+07	5.29456e+07
AT3G55610.1	22	6	1078.56	1;2;3	3	| Symbols: P5CS2 | delta 1-pyrroline-5-carboxylate synthase 2 | chr3:20624278-20628989 REVERSE LENGTH=726	2.25147e+06	9.93676e+06	3.05126e+06
AT2G45790.1	17	17	1077.21	1;7;8	3	| Symbols: ATPMM, PMM | phosphomannomutase | chr2:18855876-18857753 FORWARD LENGTH=246	3.60786e+07	3.59999e+07	3.96989e+07
AT3G23700.1	17	17	1076.79	5;6	2	| Symbols: | Nucleic acid-binding proteins superfamily | chr3:8531689-8533742 REVERSE LENGTH=392	2.6405e+07	2.67242e+07	2.30766e+07
AT5G66680.1	19	17	1076.71	1;2;5	3	| Symbols: DGL1 | dolichyl-diphosphooligosaccharide-protein glycosyltransferase 48kDa subunit family protein | chr5:26617840-26620581 REVERSE LENGTH=437	1.81974e+07	1.0778e+07	1.36919e+07
AT4G04910.1	20	17	1073.88	1;2;3	3	| Symbols: NSF | AAA-type ATPase family protein | chr4:2489696-2495666 REVERSE LENGTH=742	6.52277e+06	1.81413e+07	7.58345e+06
AT5G67030.2	19	0	1069.79	1;3	2	| Symbols: ABA1, LOS6, NPQ2, ATABA1, ZEP, IBS3, ATZEP | zeaxanthin epoxidase (ZEP) (ABA1) | chr5:26754026-26757090 REVERSE LENGTH=610
AT1G67280.2	20	0	1069.63	7	1	| Symbols: | Glyoxalase/Bleomycin resistance protein/Dioxygenase superfamily protein | chr1:25188563-25190134 REVERSE LENGTH=262
AT2G30200.2	13	0	1069.27	6;7	2	| Symbols: | catalytics;transferases;[acyl-carrier-protein] S-malonyltransferases;binding | chr2:12883340-12885482 REVERSE LENGTH=369
CON_O76011	16	1	1069.26	5	1	| | Keratin, type I cuticular Ha4 (Hair keratin, type I Ha4) - Homo sapiens (Human).	38933	14492.4	92606.5
AT3G24170.1	19	18	1068.89	1;2;3;4;5	5	| Symbols: ATGR1, GR1 | glutathione-disulfide reductase | chr3:8729762-8734115 REVERSE LENGTH=499	4.1655e+07	2.22191e+07	2.15597e+07
AT4G28390.1	18	0	1068.46	1;2;3;5;6;7;8	7	| Symbols: AAC3, ATAAC3 | ADP/ATP carrier 3 | chr4:14041486-14042781 REVERSE LENGTH=379
AT1G62390.1	16	14	1066.88	1;2	2	| Symbols: Phox2 | Octicosapeptide/Phox/Bem1p (PB1) domain-containing protein / tetratricopeptide repeat (TPR)-containing protein | chr1:23084632-23086887 REVERSE LENGTH=751	1.48745e+07	1.3692e+07	4.79696e+07
AT4G08870.2	18	0	1065.45	6	1	| Symbols: | Arginase/deacetylase superfamily protein | chr4:5647417-5648693 REVERSE LENGTH=263
AT5G41790.1	20	19	1063	1	1	| Symbols: CIP1 | COP1-interactive protein 1 | chr5:16727530-16732391 FORWARD LENGTH=1586	3.42792e+06	3.24095e+06	3.45273e+06
AT3G62360.1	19	18	1059.11	1;2	2	| Symbols: | Carbohydrate-binding-like fold | chr3:23073020-23080455 REVERSE LENGTH=1227	1.11227e+07	1.1005e+07	3.2692e+07
AT1G12800.1	19	18	1058.63	1;2;3	3	| Symbols: | Nucleic acid-binding, OB-fold-like protein | chr1:4361778-4365189 REVERSE LENGTH=767	3.90365e+07	1.42258e+07	4.95091e+07
AT1G66200.1	16	1	1057.44	1;2;3;4;5;6;7;8	8	| Symbols: ATGSR2, GSR2, GLN1;2 | glutamine synthase clone F11 | chr1:24655520-24657520 REVERSE LENGTH=356	463372	340727	0
ATCG00350.1	18	16	1056.79	1;2;3;4;5;6;7;8	8	| Symbols: PSAA | Photosystem I, PsaA/PsaB protein | chrC:39605-41857 REVERSE LENGTH=750	2.60347e+08	2.3794e+08	5.94275e+08
AT1G24360.1	14	14	1056.16	7	1	| Symbols: | NAD(P)-binding Rossmann-fold superfamily protein | chr1:8640820-8643283 FORWARD LENGTH=319	4.869e+07	4.8881e+07	5.92766e+07
AT5G60640.1	16	0	1053.33	1;2;3	3	| Symbols: ATPDIL1-4, PDI2, ATPDI2, PDIL1-4 | PDI-like 1-4 | chr5:24371141-24373993 REVERSE LENGTH=597
AT5G51970.1	18	18	1052.76	2;3;5	3	| Symbols: | GroES-like zinc-binding alcohol dehydrogenase family protein | chr5:21111820-21113284 FORWARD LENGTH=364	5.54155e+07	6.06493e+07	5.54462e+07
AT4G23850.1	22	13	1051.54	1;2;3	3	| Symbols: LACS4 | AMP-dependent synthetase and ligase family protein | chr4:12403720-12408263 REVERSE LENGTH=666	1.34124e+07	3.76936e+07	1.50409e+07
AT1G23820.2	11	0	1050.63	6	1	| Symbols: SPDS1 | spermidine synthase 1 | chr1:8420278-8422480 FORWARD LENGTH=327
AT4G19710.1	18	0	1048.57	1;2;3	3	| Symbols: AK-HSDH II, AK-HSDH | aspartate kinase-homoserine dehydrogenase ii | chr4:10725229-10729278 FORWARD LENGTH=859
AT2G31810.1	20	0	1047.88	1;4;5	3	| Symbols: | ACT domain-containing small subunit of acetolactate synthase protein | chr2:13524271-13528246 FORWARD LENGTH=491
AT2G47470.3	19	0	1047.1	5;6	2	| Symbols: ATPDIL2-1, UNE5, MEE30, PDI11, ATPDI11 | thioredoxin family protein | chr2:19481503-19483571 FORWARD LENGTH=323
AT4G17530.1	14	1	1045.72	8	1	| Symbols: RAB1C, ATRAB1C, ATRABD2C | RAB GTPase homolog 1C | chr4:9773721-9775424 REVERSE LENGTH=202	2.10856e+06	2.28289e+06	1.86766e+06
AT5G58140.1	20	6	1045.56	1;2	2	| Symbols: PHOT2, NPL1 | phototropin 2 | chr5:23524771-23529993 FORWARD LENGTH=915	2.49259e+06	2.80221e+06	6.58448e+06
ATCG00800.1	18	18	1043.78	1;2;3;5;6;7;8	7	| Symbols: | structural constituent of ribosome | chrC:82826-83482 REVERSE LENGTH=218	5.93522e+07	5.48883e+07	9.51228e+07
ATCG00380.1	14	13	1043.27	1;2;3;6;7;8	6	| Symbols: RPS4 | chloroplast ribosomal protein S4 | chrC:45223-45828 REVERSE LENGTH=201	6.66111e+07	8.44727e+07	9.68479e+07
AT1G16720.1	21	21	1043.11	1;2;3	3	| Symbols: HCF173 | high chlorophyll fluorescence phenotype 173 | chr1:5723161-5726248 FORWARD LENGTH=598	1.74276e+07	4.76923e+07	1.62202e+07
AT3G49010.1	17	7	1041.25	1;2;3;5;6;7;8	7	| Symbols: ATBBC1, BBC1, RSU2 | breast basic conserved 1 | chr3:18166971-18168047 REVERSE LENGTH=206	1.75162e+07	2.13594e+07	2.67199e+07
ATCG00160.1	19	19	1041	1;2;3;5;6;7;8	7	| Symbols: RPS2 | ribosomal protein S2 | chrC:15013-15723 REVERSE LENGTH=236	1.06822e+08	8.3019e+07	1.20716e+08
AT3G56190.1	16	2	1039.38	6;7	2	| Symbols: ALPHA-SNAP2, ASNAP | alpha-soluble NSF attachment protein 2 | chr3:20846119-20848356 REVERSE LENGTH=289	144334	473441	154912
AT4G21210.1	19	6	1039.26	5;6	2	| Symbols: ATRP1, RP1 | PPDK regulatory protein | chr4:11307002-11308587 FORWARD LENGTH=403	8.7316e+06	6.4556e+06	6.36543e+06
AT1G61580.1	18	1	1036.85	1;2;3;4;5;6;7	7	| Symbols: RPL3B, ARP2 | R-protein L3 B | chr1:22720833-22722402 REVERSE LENGTH=390	300579	1952.86	429659
AT3G22460.1	13	0	1035.46	6	1	| Symbols: OASA2 | O-acetylserine (thiol) lyase (OAS-TL) isoform A2 | chr3:7963855-7965751 FORWARD LENGTH=305
AT1G56340.2	15	0	1034.31	3	1	| Symbols: CRT1, CRT1a, AtCRT1a | calreticulin 1a | chr1:21090022-21092630 REVERSE LENGTH=424
AT3G52990.2	15	0	1033.46	1;2;3;4	4	| Symbols: | Pyruvate kinase family protein | chr3:19649336-19652237 FORWARD LENGTH=474
AT2G05070.1	9	5	1028.94	1;2;3;4;5;6;7;8	8	| Symbols: LHCB2.2, LHCB2 | photosystem II light harvesting complex gene 2.2 | chr2:1799436-1800329 REVERSE LENGTH=265	1.7153e+08	3.83924e+07	2.00568e+08
AT5G54160.1	17	16	1028.47	5;6	2	| Symbols: ATOMT1, OMT1 | O-methyltransferase 1 | chr5:21982075-21984167 FORWARD LENGTH=363	2.57519e+07	2.58633e+07	2.30473e+07
AT3G27925.1	15	14	1028.44	6;8	2	| Symbols: DEGP1, Deg1 | DegP protease 1 | chr3:10366659-10368864 REVERSE LENGTH=439	3.20066e+07	3.18658e+07	2.93873e+07
AT2G25450.1	17	17	1028.09	6	1	| Symbols: | 2-oxoglutarate (2OG) and Fe(II)-dependent oxygenase superfamily protein | chr2:10830286-10831563 REVERSE LENGTH=359	2.95124e+07	2.4016e+07	2.4169e+07
AT5G08650.1	21	20	1025.87	1;3	2	| Symbols: | Small GTP-binding protein | chr5:2806533-2813220 REVERSE LENGTH=681	1.03361e+07	2.39609e+07	1.15069e+07
AT1G24180.1	21	12	1025.19	5;6	2	| Symbols: IAR4 | Thiamin diphosphate-binding fold (THDP-binding) superfamily protein | chr1:8560777-8563382 REVERSE LENGTH=393	1.14561e+07	1.06658e+07	1.32242e+07
AT1G02150.1	18	18	1022.88	1;4	2	| Symbols: | Tetratricopeptide repeat (TPR)-like superfamily protein | chr1:408779-410433 FORWARD LENGTH=524	6.01179e+07	1.41132e+07	1.75128e+07
AT1G10840.1	15	3	1021.74	5;6	2	| Symbols: TIF3H1 | translation initiation factor 3 subunit H1 | chr1:3607885-3610299 REVERSE LENGTH=337	3.9838e+06	7.50012e+06	7.72229e+06
AT3G20330.1	20	19	1021.25	6	1	| Symbols: PYRB | PYRIMIDINE B | chr3:7090354-7091904 REVERSE LENGTH=390	2.09893e+07	1.99816e+07	1.97628e+07
AT3G20320.1	15	8	1019.19	6	1	| Symbols: TGD2 | trigalactosyldiacylglycerol2 | chr3:7087657-7089640 REVERSE LENGTH=381	7.52805e+06	7.69813e+06	7.00573e+06
AT2G38550.1	13	13	1015.61	7	1	| Symbols: | Transmembrane proteins 14C | chr2:16132178-16134229 FORWARD LENGTH=335	1.39061e+07	1.75253e+07	1.31302e+07
AT4G27500.1	18	18	1012.97	1;3	2	| Symbols: PPI1 | proton pump interactor 1 | chr4:13743614-13745900 FORWARD LENGTH=612	8.35004e+06	2.22235e+07	7.88609e+06
AT4G27090.1	15	6	1011.14	8	1	| Symbols: | Ribosomal protein L14 | chr4:13594104-13595187 REVERSE LENGTH=134	4.14848e+07	4.5753e+07	4.35198e+07
AT4G35450.4	11	0	1006.65	5;6	2	| Symbols: AKR2, AFT, AKR2A | ankyrin repeat-containing protein 2 | chr4:16840072-16841759 FORWARD LENGTH=304
AT3G13930.1	15	11	1006.62	1;2;3;4;6;7	6	| Symbols: | Dihydrolipoamide acetyltransferase, long form protein | chr3:4596240-4600143 FORWARD LENGTH=539	3.22807e+07	6.1855e+07	2.05072e+07
AT5G55280.1	14	14	1006.57	6	1	| Symbols: FTSZ1-1, ATFTSZ1-1, CPFTSZ | homolog of bacterial cytokinesis Z-ring protein FTSZ 1-1 | chr5:22420740-22422527 REVERSE LENGTH=433	3.28718e+07	3.1171e+07	2.90836e+07
AT3G44890.1	14	14	1005.78	1;3;7;8	4	| Symbols: RPL9 | ribosomal protein L9 | chr3:16386505-16387963 FORWARD LENGTH=197	1.00511e+08	1.16456e+08	1.07424e+08
AT3G59760.2	17	0	1003.44	6	1	| Symbols: OASC, ATCS-C | O-acetylserine (thiol) lyase isoform C | chr3:22072661-22075345 REVERSE LENGTH=432
AT4G38220.1	17	17	1001.95	5	1	| Symbols: | Peptidase M20/M25/M40 family protein | chr4:17925251-17926919 FORWARD LENGTH=430	4.70182e+07	4.51101e+07	4.95845e+07
AT4G19410.1	17	15	996.78	5;6	2	| Symbols: | Pectinacetylesterase family protein | chr4:10582188-10584766 REVERSE LENGTH=391	2.73275e+07	1.86926e+07	2.21382e+07
AT1G26630.1	14	10	995.89	1;2;3;5;8	5	| Symbols: FBR12, ATELF5A-2, ELF5A-2 | Eukaryotic translation initiation factor 5A-1 (eIF-5A 1) protein | chr1:9205968-9207098 FORWARD LENGTH=159	1.44474e+07	1.7848e+07	1.29396e+07
AT4G35630.1	16	8	995.21	5	1	| Symbols: PSAT | phosphoserine aminotransferase | chr4:16904205-16905497 FORWARD LENGTH=430	1.24307e+07	1.34721e+07	1.52144e+07
AT4G34870.1	12	10	994.28	1;2;3;5;7;8	6	| Symbols: ROC5, ATCYP1 | rotamase cyclophilin 5 | chr4:16614451-16614969 FORWARD LENGTH=172	7.85095e+07	8.47578e+07	8.43031e+07
AT3G28290.1	18	18	993.6	5	1	| Symbols: AT14A | Protein of unknown function (DUF677) | chr3:10547873-10549030 FORWARD LENGTH=385	2.4291e+07	2.24173e+07	2.24699e+07
AT5G45170.1	15	15	993.44	6;7	2	| Symbols: | Haloacid dehalogenase-like hydrolase (HAD) superfamily protein | chr5:18270555-18273129 REVERSE LENGTH=372	1.81078e+07	2.89167e+07	2.19428e+07
AT4G16155.1	15	9	993.22	1;2;4	3	| Symbols: | dihydrolipoyl dehydrogenases | chr4:9153570-9157322 REVERSE LENGTH=630	2.03554e+07	7.82653e+06	1.16597e+07
AT1G01080.1	16	16	990.58	7	1	| Symbols: | RNA-binding (RRM/RBD/RNP motifs) family protein | chr1:45503-46789 REVERSE LENGTH=293	3.35062e+07	3.17545e+07	3.50846e+07
AT5G66120.1	20	0	990.38	5	1	| Symbols: | 3-dehydroquinate synthase, putative | chr5:26431516-26433079 REVERSE LENGTH=338
AT1G61520.1	11	11	990.33	1;2;3;5;6;7;8	7	| Symbols: LHCA3 | photosystem I light harvesting complex gene 3 | chr1:22700152-22701149 FORWARD LENGTH=273	5.73451e+08	4.90026e+08	6.30302e+08
AT5G49030.2	20	0	990.01	1;2	2	| Symbols: OVA2 | tRNA synthetase class I (I, L, M and V) family protein | chr5:19876365-19882291 REVERSE LENGTH=955
AT5G54270.1	9	8	987.47	1;2;3;5;6;7;8	7	| Symbols: LHCB3, LHCB3*1 | light-harvesting chlorophyll B-binding protein 3 | chr5:22038424-22039383 FORWARD LENGTH=265	2.78739e+08	1.64396e+08	2.83959e+08
AT1G15980.1	17	17	985.8	1;2;4;5	4	| Symbols: NDF1, NDH48 | NDH-dependent cyclic electron flow 1 | chr1:5489314-5491199 FORWARD LENGTH=461	9.75608e+07	4.35574e+07	6.33503e+07
AT4G17600.1	15	13	985.64	6;7	2	| Symbols: LIL3:1 | Chlorophyll A-B binding family protein | chr4:9803759-9804714 FORWARD LENGTH=262	3.59204e+07	4.20092e+07	3.10549e+07
AT5G08300.1	18	6	985.17	6	1	| Symbols: | Succinyl-CoA ligase, alpha subunit | chr5:2667579-2669672 FORWARD LENGTH=347	1.5708e+07	1.48458e+07	1.45302e+07
AT1G79560.1	21	20	985.1	1;2	2	| Symbols: EMB156, EMB36, EMB1047, FTSH12 | FTSH protease 12 | chr1:29926976-29932308 FORWARD LENGTH=1008	7.47544e+06	6.67242e+06	2.26455e+07
AT2G21385.1	16	4	984.46	7	1	| Symbols: | unknown protein; FUNCTIONS IN: molecular_function unknown; INVOLVED IN: biological_process unknown; LOCATED IN: chloroplast, chloroplast envelope; EXPRESSED IN: 22 plant structures; EXPRESSED DURING: 13 growth stages; Has 49 Blast hits	7.9549e+06	6.98525e+06	1.02984e+07
AT5G60640.2	15	0	984.1	1;2;3	3	| Symbols: ATPDIL1-4, PDIL1-4 | PDI-like 1-4 | chr5:24371416-24373993 REVERSE LENGTH=536
AT3G06350.1	16	16	982.81	1;3	2	| Symbols: EMB3004, MEE32 | dehydroquinate dehydratase, putative / shikimate dehydrogenase, putative | chr3:1924536-1927701 REVERSE LENGTH=603	9.8295e+06	3.41616e+07	1.001e+07
AT2G39990.1	13	13	981.96	6;7	2	| Symbols: EIF2, AteIF3f, eIF3F | eukaryotic translation initiation factor 2 | chr2:16698332-16699929 REVERSE LENGTH=293	3.02364e+07	3.90855e+07	3.47617e+07
AT4G09040.1	12	12	980.16	6	1	| Symbols: | RNA-binding (RRM/RBD/RNP motifs) family protein | chr4:5795075-5797315 REVERSE LENGTH=304	2.77561e+07	2.14843e+07	1.99481e+07
AT2G30860.1	14	6	979.7	1;2;5;6;7;8	6	| Symbols: ATGSTF9, GLUTTR, ATGSTF7, GSTF9 | glutathione S-transferase PHI 9 | chr2:13139132-13140057 FORWARD LENGTH=215	9.97956e+06	1.39669e+07	1.8105e+07
AT3G05590.1	15	7	979.46	1;2;3;4;5;6;7;8	8	| Symbols: RPL18 | ribosomal protein L18 | chr3:1621511-1622775 FORWARD LENGTH=187	2.11292e+07	2.60822e+07	2.30799e+07
AT3G56190.2	15	0	978.62	7	1	| Symbols: ALPHA-SNAP2, ASNAP | alpha-soluble NSF attachment protein 2 | chr3:20846119-20848213 REVERSE LENGTH=240
AT1G51110.1	18	17	978.58	5;6	2	| Symbols: | Plastid-lipid associated protein PAP / fibrillin family protein | chr1:18935380-18937484 FORWARD LENGTH=409	3.82225e+07	3.92881e+07	3.75369e+07
AT4G18810.1	16	16	977.78	1;3;4	3	| Symbols: | NAD(P)-binding Rossmann-fold superfamily protein | chr4:10322622-10325735 REVERSE LENGTH=596	9.59965e+07	5.15449e+07	4.09285e+07
AT5G16070.1	18	2	976.11	3	1	| Symbols: | TCP-1/cpn60 chaperonin family protein | chr5:5247549-5251050 REVERSE LENGTH=535	921168	832965	941925
AT1G54010.1	14	10	974.37	5;6	2	| Symbols: | GDSL-like Lipase/Acylhydrolase superfamily protein | chr1:20158854-20160747 REVERSE LENGTH=386	1.8769e+07	1.98239e+07	1.8235e+07
AT3G57490.1	14	1	973.87	1;2;3;6;7	5	| Symbols: | Ribosomal protein S5 family protein | chr3:21279824-21280887 REVERSE LENGTH=276	27946.1	264588	61912.5
AT1G02280.1	18	17	970.83	6;7	2	| Symbols: TOC33, ATTOC33, PPI1 | translocon at the outer envelope membrane of chloroplasts 33 | chr1:448665-450246 REVERSE LENGTH=297	3.45203e+07	3.47031e+07	3.25558e+07
AT5G14590.1	21	12	970.24	1;3;4;5	4	| Symbols: | Isocitrate/isopropylmalate dehydrogenase family protein | chr5:4703533-4706627 REVERSE LENGTH=485	1.11632e+07	9.20807e+06	1.0915e+07
AT5G11170.2	17	0	969.41	1;4;5	3	| Symbols: | DEAD/DEAH box RNA helicase family protein | chr5:3554272-3556646 FORWARD LENGTH=344
AT1G13320.1	18	9	969.34	1;3	2	| Symbols: PP2AA3 | protein phosphatase 2A subunit A3 | chr1:4563692-4567348 REVERSE LENGTH=587	5.69008e+06	1.65606e+07	5.59429e+06
AT5G42080.2	18	0	969.18	1;3	2	| Symbols: ADL1, ADL1A, AG68, DRP1A, DL1 | dynamin-like protein | chr5:16821564-16824536 REVERSE LENGTH=429
AT3G63190.1	13	13	968.65	7;8	2	| Symbols: RRF, HFP108, cpRRF, AtcpRRF | ribosome recycling factor, chloroplast precursor | chr3:23342861-23344640 REVERSE LENGTH=275	5.92267e+07	5.28394e+07	7.88988e+07
AT2G13560.1	16	16	963.84	1;3	2	| Symbols: NAD-ME1 | NAD-dependent malic enzyme 1 | chr2:5650089-5655103 FORWARD LENGTH=623	8.79661e+06	2.54976e+07	1.24385e+07
AT2G20610.1	13	2	962.82	1;4;5	3	| Symbols: SUR1, HLS3, RTY, ALF1, RTY1 | Tyrosine transaminase family protein | chr2:8878150-8880298 REVERSE LENGTH=462	1.56579e+07	4.13641e+06	4.67321e+06
AT3G55280.1	14	14	961.97	8	1	| Symbols: RPL23AB | ribosomal protein L23AB | chr3:20500667-20501519 FORWARD LENGTH=154	1.25081e+08	1.41574e+08	1.26301e+08
AT3G18190.1	18	18	961.59	1;2;3;4	4	| Symbols: | TCP-1/cpn60 chaperonin family protein | chr3:6232226-6233836 FORWARD LENGTH=536	5.32308e+07	4.55966e+07	2.20411e+07
AT1G58080.1	17	12	961.53	5;6;7	3	| Symbols: ATATP-PRT1, HISN1A, ATP-PRT1 | ATP phosphoribosyl transferase 1 | chr1:21504562-21507429 REVERSE LENGTH=411	2.17955e+07	2.21761e+07	2.13163e+07
AT2G44350.1	16	14	961.53	1;4;5	3	| Symbols: ATCS, CSY4 | Citrate synthase family protein | chr2:18316673-18320524 FORWARD LENGTH=473	3.33272e+07	2.81425e+07	3.3028e+07
AT5G08570.1	17	6	961.16	1;3;4	3	| Symbols: | Pyruvate kinase family protein | chr5:2778433-2780300 FORWARD LENGTH=510	8.28405e+06	1.01758e+07	5.85894e+06
AT4G23890.1	17	17	961.04	7	1	| Symbols: | unknown protein; FUNCTIONS IN: molecular_function unknown; INVOLVED IN: biological_process unknown; LOCATED IN: chloroplast thylakoid membrane, chloroplast; EXPRESSED IN: 22 plant structures; EXPRESSED DURING: 13 growth stages; CONTAIN	2.26676e+07	2.439e+07	2.27074e+07
AT1G31330.1	14	14	959.81	1;2;3;4;5;6;7;8	8	| Symbols: PSAF | photosystem I subunit F | chr1:11215011-11215939 REVERSE LENGTH=221	7.09375e+08	7.03958e+08	8.36875e+08
AT2G22360.1	16	8	959.08	5;6	2	| Symbols: | DNAJ heat shock family protein | chr2:9498162-9500459 FORWARD LENGTH=442	5.25364e+06	6.13099e+06	5.79776e+06
AT4G24830.1	17	9	959.03	1;2;4;5;6;7	6	| Symbols: | arginosuccinate synthase family | chr4:12793085-12795857 REVERSE LENGTH=494	7.50521e+06	2.84194e+06	1.07309e+07
AT5G13280.1	18	10	958.76	1;4	2	| Symbols: AK-LYS1, AK1, AK | aspartate kinase 1 | chr5:4249516-4252654 FORWARD LENGTH=569	1.71427e+07	5.3729e+06	5.42193e+06
AT4G02520.1	15	5	958.66	1;2;3;7;8	5	| Symbols: ATGSTF2, ATPM24.1, ATPM24, GST2, GSTF2 | glutathione S-transferase PHI 2 | chr4:1110673-1111531 REVERSE LENGTH=212	1.42112e+07	1.58841e+07	2.15713e+07
AT5G52520.1	13	12	955.58	1;3;4	3	| Symbols: OVA6, PRORS1 | Class II aaRS and biotin synthetases superfamily protein | chr5:21311112-21313875 FORWARD LENGTH=543	4.25672e+07	3.10329e+07	1.42974e+07
AT5G48230.2	15	15	955.38	5	1	| Symbols: EMB1276, ACAT2 | acetoacetyl-CoA thiolase 2 | chr5:19552570-19555122 REVERSE LENGTH=403	1.71217e+07	1.62302e+07	1.83472e+07
AT2G17265.1	15	14	954.6	6	1	| Symbols: HSK, DMR1 | homoserine kinase | chr2:7508606-7509718 FORWARD LENGTH=370	1.72111e+07	1.62452e+07	1.60476e+07
AT1G64200.1	15	3	953.9	1;7	2	| Symbols: VHA-E3 | vacuolar H+-ATPase subunit E isoform 3 | chr1:23828537-23830002 REVERSE LENGTH=237	659913	812873	1.11106e+06
AT5G35590.1	14	7	953.83	7	1	| Symbols: PAA1 | proteasome alpha subunit A1 | chr5:13765417-13767768 REVERSE LENGTH=246	1.45778e+07	1.62442e+07	2.05676e+07
AT4G33030.1	15	15	952.09	1;4;5	3	| Symbols: SQD1 | sulfoquinovosyldiacylglycerol 1 | chr4:15936051-15937566 FORWARD LENGTH=477	2.90584e+07	1.32637e+07	2.01432e+07
AT1G45201.1	17	17	951.76	5;6;8	3	| Symbols: ATTLL1, TLL1 | triacylglycerol lipase-like 1 | chr1:17123889-17128462 FORWARD LENGTH=479	3.3905e+07	3.32976e+07	3.41343e+07
AT3G52380.1	14	14	951.47	6;7;8	3	| Symbols: CP33, PDE322 | chloroplast RNA-binding protein 33 | chr3:19421619-19422855 FORWARD LENGTH=329	9.19635e+07	1.01139e+08	8.37063e+07
AT2G42130.3	17	1	950.88	7	1	| Symbols: | Plastid-lipid associated protein PAP / fibrillin family protein | chr2:17566389-17567916 FORWARD LENGTH=271	2.36291e+06	2.57617e+06	3.50335e+06
AT4G28470.1	15	3	949.91	1;2	2	| Symbols: RPN1B, ATRPN1B | 26S proteasome regulatory subunit S2 1B | chr4:14067082-14072357 REVERSE LENGTH=891	1.68315e+06	1.21261e+06	2.5505e+06
AT1G80480.1	16	10	948.62	1;4;5	3	| Symbols: PTAC17 | plastid transcriptionally active 17 | chr1:30258272-30260570 REVERSE LENGTH=444	1.71069e+07	6.75405e+06	5.6443e+06
AT2G31810.3	18	0	948.52	1;4;5	3	| Symbols: | ACT domain-containing small subunit of acetolactate synthase protein | chr2:13524271-13528246 FORWARD LENGTH=469
AT4G01690.2	12	0	948.39	1;4	2	| Symbols: PPOX | Flavin containing amine oxidoreductase family | chr4:729929-732309 FORWARD LENGTH=506
AT2G35370.1	10	4	947.03	1;2;3;5;6;7;8	7	| Symbols: GDCH | glycine decarboxylase complex H | chr2:14891239-14892050 FORWARD LENGTH=165	6.56944e+07	7.21179e+07	6.61924e+07
AT2G22125.1	17	16	944.78	1	1	| Symbols: CSI1 | binding | chr2:9406793-9414223 FORWARD LENGTH=2150	2.16903e+06	1.52324e+06	2.62034e+06
AT1G48850.1	16	4	944.64	1;5	2	| Symbols: EMB1144 | chorismate synthase, putative / 5-enolpyruvylshikimate-3-phosphate phospholyase, putative | chr1:18065154-18067956 REVERSE LENGTH=436	7.90784e+06	7.39527e+06	7.66287e+06
AT3G49010.4	16	0	944.36	7	1	| Symbols: ATBBC1, BBC1, RSU2 | breast basic conserved 1 | chr3:18166971-18168047 REVERSE LENGTH=204
AT1G56110.1	15	10	944.19	1;3;4	3	| Symbols: NOP56 | homolog of nucleolar protein NOP56 | chr1:20984544-20986893 REVERSE LENGTH=522	7.96321e+06	3.75277e+07	1.2802e+07
AT3G05060.1	12	8	944.05	1;3	2	| Symbols: | NOP56-like pre RNA processing ribonucleoprotein | chr3:1413174-1415564 REVERSE LENGTH=533	2.88612e+06	4.68011e+06	3.44077e+06
AT1G07110.1	17	15	943.97	1;2;3	3	| Symbols: F2KP, ATF2KP, FKFBP | fructose-2,6-bisphosphatase | chr1:2178363-2183980 REVERSE LENGTH=744	1.39954e+07	1.40064e+07	4.47018e+07
AT5G54810.1	18	6	943.26	5	1	| Symbols: TSB1, TRPB, TRP2, ATTSB1 | tryptophan synthase beta-subunit 1 | chr5:22264805-22266738 REVERSE LENGTH=470	1.4101e+07	1.33905e+07	1.31191e+07
AT5G15490.1	15	2	942.98	1;3;4;5	4	| Symbols: | UDP-glucose 6-dehydrogenase family protein | chr5:5027872-5029314 REVERSE LENGTH=480	5.85168e+06	1.15846e+06	170988
AT2G21960.1	12	11	942.86	7	1	| Symbols: | unknown protein; LOCATED IN: chloroplast; EXPRESSED IN: 22 plant structures; EXPRESSED DURING: 13 growth stages; BEST Arabidopsis thaliana protein match is: unknown protein (TAIR:AT1G56180.1); Has 224 Blast hits to 222 proteins in 59 s	2.00524e+07	2.10161e+07	1.97772e+07
AT3G59970.1	15	0	942.78	1;2;3;5	4	| Symbols: MTHFR1 | methylenetetrahydrofolate reductase 1 | chr3:22151303-22153412 FORWARD LENGTH=421
AT2G28900.1	10	10	941.6	2;3;8	3	| Symbols: OEP16, ATOEP16-L, ATOEP16-1, OEP16-1 | outer plastid envelope protein 16-1 | chr2:12414423-12415459 REVERSE LENGTH=148	5.36324e+07	5.77523e+07	6.48374e+07
AT3G25230.1	19	17	941.15	1;3	2	| Symbols: ROF1, ATFKBP62, FKBP62 | rotamase FKBP 1 | chr3:9188257-9191137 FORWARD LENGTH=551	1.16931e+07	3.25419e+07	1.09728e+07
AT4G39200.1	13	2	938.75	8	1	| Symbols: | Ribosomal protein S25 family protein | chr4:18257464-18258464 FORWARD LENGTH=108	3.13133e+06	2.72789e+06	4.20356e+06
AT3G14067.1	15	14	937.65	1;3	2	| Symbols: | Subtilase family protein | chr3:4658421-4660754 REVERSE LENGTH=777	2.12886e+07	6.5615e+07	1.74446e+07
AT5G64040.1	9	6	937.41	1;2;3;4;5;6;7;8	8	| Symbols: PSAN | photosystem I reaction center subunit PSI-N, chloroplast, putative / PSI-N, putative (PSAN) | chr5:25628724-25629409 REVERSE LENGTH=171	7.16143e+07	7.04691e+07	7.29406e+07
AT3G47950.1	13	0	937.16	1;2	2	| Symbols: AHA4, HA4 | H(+)-ATPase 4 | chr3:17693015-17697801 FORWARD LENGTH=960
AT2G29450.1	13	11	935.71	7;8	2	| Symbols: ATGSTU5, ATGSTU1, AT103-1A, GSTU5 | glutathione S-transferase tau 5 | chr2:12624774-12625566 REVERSE LENGTH=224	3.60148e+07	2.91476e+07	3.10322e+07
AT2G41790.1	15	14	934.84	1;2	2	| Symbols: | Insulinase (Peptidase family M16) family protein | chr2:17429453-17436110 REVERSE LENGTH=970	7.81236e+06	7.0535e+06	3.35444e+07
AT5G47210.2	18	0	933.68	5;6	2	| Symbols: | Hyaluronan / mRNA binding family | chr5:19169155-19171012 REVERSE LENGTH=305
AT1G29660.1	9	9	931.87	6	1	| Symbols: | GDSL-like Lipase/Acylhydrolase superfamily protein | chr1:10371955-10373624 FORWARD LENGTH=364	3.69198e+07	3.76639e+07	3.40731e+07
AT1G08550.1	13	13	931.46	5	1	| Symbols: NPQ1, AVDE1 | non-photochemical quenching 1 | chr1:2707462-2709387 FORWARD LENGTH=462	2.29063e+07	1.92614e+07	2.52434e+07
AT3G54470.1	16	15	929.23	1;2;4	3	| Symbols: | uridine 5'-monophosphate synthase / UMP synthase (PYRE-F) (UMPS) | chr3:20168285-20170245 REVERSE LENGTH=476	1.24426e+08	2.31666e+07	2.14401e+07
AT2G17420.1	12	7	928.75	6	1	| Symbols: NTRA, ATNTRA, NTR2 | NADPH-dependent thioredoxin reductase A | chr2:7564357-7566219 FORWARD LENGTH=378	1.12255e+07	1.45491e+07	1.26346e+07
AT1G62380.1	15	14	927.5	5;6;7	3	| Symbols: ACO2, ATACO2 | ACC oxidase 2 | chr1:23082340-23084068 FORWARD LENGTH=320	2.36414e+07	1.99507e+07	2.28573e+07
AT5G63890.1	13	13	927.15	1;3;4;5	4	| Symbols: ATHDH, HISN8, HDH | histidinol dehydrogenase | chr5:25565600-25567879 REVERSE LENGTH=452	8.84427e+07	2.52881e+07	2.26215e+07
AT3G55040.1	11	10	926	7	1	| Symbols: GSTL2 | glutathione transferase lambda 2 | chr3:20398718-20400305 REVERSE LENGTH=292	2.83556e+07	2.8941e+07	3.40685e+07
AT2G19480.1	17	12	925.7	1;3;4	3	| Symbols: NFA02, NFA2, NAP1;2 | nucleosome assembly protein 1;2 | chr2:8438601-8441040 FORWARD LENGTH=379	2.39866e+07	5.94943e+07	2.11032e+07
AT4G26900.1	17	17	925.6	1;3;4	3	| Symbols: AT-HF, HISN4 | HIS HF | chr4:13515514-13519608 FORWARD LENGTH=592	2.38588e+07	9.95072e+06	1.14127e+07
AT2G24020.1	12	9	925.32	8	1	| Symbols: | Uncharacterised BCR, YbaB family COG0718 | chr2:10217869-10219269 REVERSE LENGTH=182	2.10811e+07	2.45207e+07	1.93859e+07
AT1G65960.1	15	1	924.61	1;2;3;4;5	5	| Symbols: GAD2 | glutamate decarboxylase 2 | chr1:24555868-24557253 FORWARD LENGTH=365	21222.4	518828	715102
AT1G22780.1	15	15	922.6	1;2;3;5;6;7;8	7	| Symbols: PFL, RPS18A, PFL1 | Ribosomal protein S13/S18 family | chr1:8067990-8069163 FORWARD LENGTH=152	1.36266e+08	1.35651e+08	1.70255e+08
AT4G20260.1	13	6	922.46	5;6;8	3	| Symbols: ATPCAP1, PCAP1 | plasma-membrane associated cation-binding protein 1 | chr4:10941593-10943227 FORWARD LENGTH=225	7.40286e+06	9.1215e+06	9.046e+06
AT5G48220.1	14	2	921.84	5	1	| Symbols: | Aldolase-type TIM barrel family protein | chr5:19549930-19552046 FORWARD LENGTH=379	2.0208e+06	1.88661e+06	1.44758e+06
AT3G49120.1	13	5	921.17	5;6	2	| Symbols: ATPERX34, PERX34, PRXCB, ATPCB, PRX34 | peroxidase CB | chr3:18207819-18210041 FORWARD LENGTH=353	2.64379e+07	2.88793e+07	3.00102e+07
AT3G51260.2	15	0	920.97	7	1	| Symbols: PAD1 | 20S proteasome alpha subunit PAD1 | chr3:19031086-19032746 FORWARD LENGTH=243
AT5G10920.1	16	16	920.4	1;4;5	3	| Symbols: | L-Aspartase-like family protein | chr5:3441805-3443892 FORWARD LENGTH=517	3.91809e+07	1.30364e+07	1.06927e+07
AT4G26300.1	16	9	919.61	1;3	2	| Symbols: emb1027 | Arginyl-tRNA synthetase, class Ic | chr4:13308400-13313109 REVERSE LENGTH=642	7.29537e+06	3.20033e+07	8.95455e+06
AT1G73600.1	17	12	918.86	1;3;4;5	4	| Symbols: | S-adenosyl-L-methionine-dependent methyltransferases superfamily protein | chr1:27670825-27673400 FORWARD LENGTH=490	4.67e+07	1.64524e+07	1.42624e+07
AT3G54400.1	13	12	916.59	1;4;5	3	| Symbols: | Eukaryotic aspartyl protease family protein | chr3:20140291-20142599 REVERSE LENGTH=425	5.15729e+07	4.67371e+07	5.84032e+07
AT2G35490.1	11	11	915.97	5;6;7;8	4	| Symbols: | Plastid-lipid associated protein PAP / fibrillin family protein | chr2:14912309-14913797 REVERSE LENGTH=376	5.756e+07	6.15585e+07	5.56877e+07
AT2G30870.1	14	11	915.34	2;3;7;8	4	| Symbols: ATGSTF10, ERD13, ATGSTF4, GSTF10 | glutathione S-transferase PHI 10 | chr2:13141490-13142392 FORWARD LENGTH=215	5.36488e+07	5.20136e+07	5.31219e+07
AT4G24830.2	16	0	914.19	1;4	2	| Symbols: | arginosuccinate synthase family | chr4:12793085-12795857 REVERSE LENGTH=450
AT3G55610.2	18	0	913.65	2;3	2	| Symbols: P5CS2 | delta 1-pyrroline-5-carboxylate synthase 2 | chr3:20625005-20628989 REVERSE LENGTH=622
AT2G30860.2	13	0	913.61	8	1	| Symbols: ATGSTF9, GLUTTR, ATGSTF7, GSTF9 | glutathione S-transferase PHI 9 | chr2:13139132-13140079 FORWARD LENGTH=166
AT5G20920.1	14	14	913.5	6	1	| Symbols: EIF2 BETA, EMB1401 | eukaryotic translation initiation factor 2 beta subunit | chr5:7094994-7096661 REVERSE LENGTH=268	2.46973e+07	2.6583e+07	2.50103e+07
AT4G16143.1	14	7	912.15	1;3;4	3	| Symbols: IMPA-2 | importin alpha isoform 2 | chr4:9134450-9137134 REVERSE LENGTH=535	1.93222e+07	2.98714e+07	8.65432e+06
AT4G23650.1	12	12	910.4	1;3;4	3	| Symbols: CDPK6, CPK3 | calcium-dependent protein kinase 6 | chr4:12324967-12327415 REVERSE LENGTH=529	2.51609e+07	9.07553e+06	1.17394e+07
AT3G63520.1	17	16	908.93	1;2;3;4	4	| Symbols: CCD1, ATCCD1, ATNCED1, NCED1 | carotenoid cleavage dioxygenase 1 | chr3:23452940-23455896 FORWARD LENGTH=538	8.22116e+07	6.67703e+07	3.68392e+07
AT2G36160.1	12	2	908.72	1;2;3;5;6;7;8	7	| Symbols: | Ribosomal protein S11 family protein | chr2:15169925-15171159 FORWARD LENGTH=150	1.53805e+07	1.71018e+07	1.81418e+07
AT5G65750.1	15	3	908.51	1;2	2	| Symbols: | 2-oxoglutarate dehydrogenase, E1 component | chr5:26304212-26307947 FORWARD LENGTH=1025	251141	685107	2.52779e+06
AT2G36580.1	15	0	908.48	1;2;3;4	4	| Symbols: | Pyruvate kinase family protein | chr2:15339253-15342781 FORWARD LENGTH=527
AT5G11880.1	15	4	907.75	1;4;5	3	| Symbols: | Pyridoxal-dependent decarboxylase family protein | chr5:3827806-3829942 REVERSE LENGTH=489	1.34282e+07	6.71488e+06	8.15727e+06
AT2G44100.1	15	6	907.61	1;2;3;4	4	| Symbols: ATGDI1, AT-GDI1, GDI1 | guanosine nucleotide diphosphate dissociation inhibitor 1 | chr2:18241804-18244864 FORWARD LENGTH=445	2.54496e+07	7.41066e+06	6.59596e+06
AT5G64940.1	15	14	907.58	1;3	2	| Symbols: ATATH13, ATH13, ATOSA1, OSA1 | ABC2 homolog 13 | chr5:25949116-25953326 FORWARD LENGTH=761	1.0918e+07	3.30596e+07	1.13573e+07
AT5G66140.1	14	3	907.42	6;7	2	| Symbols: PAD2 | proteasome alpha subunit D2 | chr5:26437445-26438677 REVERSE LENGTH=250	1.5745e+06	1.32117e+06	2.25734e+06
AT2G41680.1	13	13	907.15	1;2;3;4	4	| Symbols: NTRC | NADPH-dependent thioredoxin reductase C | chr2:17376349-17379028 REVERSE LENGTH=529	5.66892e+07	3.23513e+07	2.76735e+07
AT1G16880.1	13	6	906.87	1;2;3;6;7;8	6	| Symbols: | uridylyltransferase-related | chr1:5773796-5776125 FORWARD LENGTH=290	2.9124e+07	3.46075e+07	2.83582e+07
AT2G45290.1	14	0	906.7	1;2;3;4;5;6;7;8	8	| Symbols: | Transketolase | chr2:18672737-18675589 FORWARD LENGTH=741
AT1G03860.1	15	2	906.58	6;7	2	| Symbols: ATPHB2, PHB2 | prohibitin 2 | chr1:979611-981157 REVERSE LENGTH=286	613701	1.01078e+06	1.07225e+06
AT2G27020.1	16	15	905.03	7	1	| Symbols: PAG1 | 20S proteasome alpha subunit G1 | chr2:11528515-11530858 REVERSE LENGTH=249	3.68974e+07	4.11048e+07	4.06816e+07
AT4G37980.1	18	6	904.74	5;6	2	| Symbols: ELI3-1, ELI3, ATCAD7, CAD7 | elicitor-activated gene 3-1 | chr4:17852670-17854302 FORWARD LENGTH=357	8.80876e+06	9.15631e+06	8.91792e+06
AT3G08943.1	15	6	904.67	1;2	2	| Symbols: | ARM repeat superfamily protein | chr3:2719198-2721911 REVERSE LENGTH=871	1.84659e+06	3.33475e+06	8.57251e+06
AT5G17710.1	14	13	904.67	6	1	| Symbols: EMB1241 | Co-chaperone GrpE family protein | chr5:5839560-5841639 REVERSE LENGTH=324	3.96792e+07	4.39766e+07	3.93625e+07
AT5G13850.1	10	3	904.13	6;7	2	| Symbols: NACA3 | nascent polypeptide-associated complex subunit alpha-like protein 3 | chr5:4471361-4472676 FORWARD LENGTH=204	3.46088e+06	4.68566e+06	5.1581e+06
AT3G27280.1	14	2	903.54	7	1	| Symbols: ATPHB4, PHB4 | prohibitin 4 | chr3:10076904-10078051 FORWARD LENGTH=279	974492	970143	1.50474e+06
AT3G61440.2	15	0	903.21	1;2;5;6	4	| Symbols: ATCYSC1, CYSC1 | cysteine synthase C1 | chr3:22736383-22737792 FORWARD LENGTH=272
AT5G15200.1	16	6	903.02	1;2;3;5;6;7;8	7	| Symbols: | Ribosomal protein S4 | chr5:4935124-4936334 REVERSE LENGTH=198	2.44744e+07	3.05978e+07	2.41846e+07
AT3G54110.1	16	16	902.31	6;7	2	| Symbols: ATPUMP1, UCP, PUMP1, ATUCP1, UCP1 | plant uncoupling mitochondrial protein 1 | chr3:20038890-20040996 FORWARD LENGTH=306	2.40569e+07	2.20017e+07	2.28536e+07
AT4G01100.1	12	11	900.53	6	1	| Symbols: ADNT1 | adenine nucleotide transporter 1 | chr4:477411-479590 FORWARD LENGTH=352	1.02539e+07	1.17548e+07	1.11607e+07
AT4G23460.1	17	1	900.32	1;2	2	| Symbols: | Adaptin family protein | chr4:12243899-12248898 REVERSE LENGTH=893	53058.1	199506	750148
AT5G28020.1	16	0	898.74	6	1	| Symbols: CYSD2, ATCYSD2 | cysteine synthase D2 | chr5:10026395-10028166 REVERSE LENGTH=323
AT2G45470.1	13	8	898.43	1;2;3;5;6;8	6	| Symbols: FLA8, AGP8 | FASCICLIN-like arabinogalactan protein 8 | chr2:18742797-18744059 REVERSE LENGTH=420	5.89033e+07	5.54914e+07	2.00347e+08
AT4G03280.1	8	8	898.1	1;2;3;5;6;7;8	7	| Symbols: PETC, PGR1 | photosynthetic electron transfer C | chr4:1440314-1441717 FORWARD LENGTH=229	3.60023e+08	2.77066e+08	3.56739e+08
AT4G18100.1	12	3	896.95	1;3;7;8	4	| Symbols: | Ribosomal protein L32e | chr4:10035715-10036475 REVERSE LENGTH=133	2.11625e+07	2.87901e+07	3.3652e+07
AT1G09795.1	16	11	896.42	5;6	2	| Symbols: ATATP-PRT2, HISN1B, ATP-PRT2 | ATP phosphoribosyl transferase 2 | chr1:3173588-3176690 FORWARD LENGTH=413	2.05645e+07	2.00889e+07	1.69999e+07
AT3G45780.1	21	19	896.02	1;2;5	3	| Symbols: PHOT1, NPH1, JK224, RPT1 | phototropin 1 | chr3:16818557-16823960 FORWARD LENGTH=996	1.16226e+07	1.47842e+07	3.79417e+07
AT1G30360.1	16	14	895.9	1	1	| Symbols: ERD4 | Early-responsive to dehydration stress protein (ERD4) | chr1:10715892-10718799 FORWARD LENGTH=724	1.99914e+06	4.48058e+06	4.74181e+06
AT1G32990.1	13	13	894.55	1;2;3;7;8	5	| Symbols: PRPL11 | plastid ribosomal protein l11 | chr1:11955827-11957139 FORWARD LENGTH=222	1.22616e+08	1.44219e+08	1.52039e+08
AT3G13870.1	18	13	893	1;2;3	3	| Symbols: RHD3 | Root hair defective 3 GTP-binding protein (RHD3) | chr3:4565762-4571109 REVERSE LENGTH=802	1.00851e+07	1.88046e+07	2.66175e+07
AT4G37000.1	13	13	891.87	6;7	2	| Symbols: ACD2, ATRCCR | accelerated cell death 2 (ACD2) | chr4:17442627-17443762 FORWARD LENGTH=319	1.46297e+07	2.18515e+07	1.63381e+07
AT2G22250.1	14	14	891.86	5	1	| Symbols: ATAAT, AAT, MEE17 | aspartate aminotransferase | chr2:9458011-9460028 REVERSE LENGTH=428	1.2715e+07	1.23424e+07	1.43101e+07
AT2G43710.2	14	0	889.84	5	1	| Symbols: SSI2, FAB2 | Plant stearoyl-acyl-carrier-protein desaturase family protein | chr2:18120107-18122495 FORWARD LENGTH=401
AT4G35260.1	11	7	889.28	5;6	2	| Symbols: IDH1, IDH-I | isocitrate dehydrogenase 1 | chr4:16774494-16776233 REVERSE LENGTH=367	5.64814e+06	7.76567e+06	5.88016e+06
AT2G32730.1	15	7	887.18	1;2	2	| Symbols: | 26S proteasome regulatory complex, non-ATPase subcomplex, Rpn2/Psmd1 subunit | chr2:13880189-13885464 FORWARD LENGTH=1004	1.03448e+07	8.08738e+06	3.03572e+07
AT4G10840.1	18	2	887.06	1;3	2	| Symbols: | Tetratricopeptide repeat (TPR)-like superfamily protein | chr4:6656614-6659033 FORWARD LENGTH=609	352061	1.2586e+06	293769
AT4G17520.1	17	11	887.01	4;5;6	3	| Symbols: | Hyaluronan / mRNA binding family | chr4:9771496-9773313 FORWARD LENGTH=360	1.41178e+07	1.12144e+07	1.56351e+07
AT5G54190.2	12	0	886.73	1;2;5;6	4	| Symbols: PORA | protochlorophyllide oxidoreductase A | chr5:21991183-21992238 REVERSE LENGTH=284
AT4G16660.1	19	19	886.65	1;2;6	3	| Symbols: | heat shock protein 70 (Hsp 70) family protein | chr4:9377225-9381232 FORWARD LENGTH=867	2.55757e+07	2.32465e+07	6.16448e+07
AT1G29470.1	16	12	886.27	1;2	2	| Symbols: | S-adenosyl-L-methionine-dependent methyltransferases superfamily protein | chr1:10310424-10313369 REVERSE LENGTH=770	8.81345e+06	8.57282e+06	3.96124e+07
AT4G34050.1	14	9	885.95	6;7	2	| Symbols: CCoAOMT1 | S-adenosyl-L-methionine-dependent methyltransferases superfamily protein | chr4:16310844-16311973 FORWARD LENGTH=259	1.85601e+07	2.07383e+07	2.17135e+07
AT1G79440.1	14	12	884.82	1;4	2	| Symbols: ALDH5F1, SSADH1, SSADH | aldehyde dehydrogenase 5F1 | chr1:29882525-29887275 REVERSE LENGTH=528	5.04512e+07	1.94042e+07	3.48046e+07
AT2G35410.1	14	14	884.82	6;7	2	| Symbols: | RNA-binding (RRM/RBD/RNP motifs) family protein | chr2:14898341-14899590 FORWARD LENGTH=308	6.17272e+07	6.25551e+07	5.60588e+07
AT5G03880.1	13	12	884.5	6;7	2	| Symbols: | Thioredoxin family protein | chr5:1038674-1041453 REVERSE LENGTH=339	3.21645e+07	3.76863e+07	3.3611e+07
AT3G11510.1	12	1	883.28	1;2;3;7;8	5	| Symbols: | Ribosomal protein S11 family protein | chr3:3623757-3624866 REVERSE LENGTH=150	2.68336e+07	2.96345e+07	3.6418e+07
AT3G52580.1	11	1	882.88	1;8	2	| Symbols: | Ribosomal protein S11 family protein | chr3:19503324-19504701 FORWARD LENGTH=150	4.35367e+06	4.92672e+06	6.53006e+06
AT5G63980.1	17	17	882.14	1;5;6;7	4	| Symbols: SAL1, ALX8, ATSAL1, HOS2, FRY1, RON1 | Inositol monophosphatase family protein | chr5:25609840-25611802 FORWARD LENGTH=407	2.96002e+07	3.03523e+07	2.41781e+07
AT2G40660.1	13	13	880.2	5	1	| Symbols: | Nucleic acid-binding, OB-fold-like protein | chr2:16966011-16968866 FORWARD LENGTH=389	1.87495e+07	2.00311e+07	1.86827e+07
AT3G10350.1	12	1	879.65	5;6	2	| Symbols: | P-loop containing nucleoside triphosphate hydrolases superfamily protein | chr3:3208310-3210678 FORWARD LENGTH=411	0	141495	159735
AT4G26690.1	15	14	878.72	1;2	2	| Symbols: SHV3, MRH5, GPDL2 | PLC-like phosphodiesterase family protein | chr4:13456793-13459890 REVERSE LENGTH=759	2.6435e+07	1.81166e+07	7.23382e+07
AT1G09310.1	17	14	877.79	1;2;7;8	4	| Symbols: | Protein of unknown function, DUF538 | chr1:3009109-3009648 FORWARD LENGTH=179	7.43506e+07	6.1894e+07	8.05049e+07
AT2G21250.1	17	6	876.23	1;6	2	| Symbols: | NAD(P)-linked oxidoreductase superfamily protein | chr2:9103408-9105116 REVERSE LENGTH=309	8.90089e+06	8.27353e+06	7.51385e+06
AT4G22670.1	11	11	875.97	1;3;4;5	4	| Symbols: AtHip1, HIP1, TPR11 | HSP70-interacting protein 1 | chr4:11918236-11920671 FORWARD LENGTH=441	4.84159e+07	4.275e+07	2.12515e+07
AT3G44310.2	14	0	875.84	1;2;3;4;5;6	6	| Symbols: NIT1, ATNIT1, NITI | nitrilase 1 | chr3:15987988-15988841 FORWARD LENGTH=224
AT5G07030.1	16	15	874.68	5	1	| Symbols: | Eukaryotic aspartyl protease family protein | chr5:2183600-2185717 REVERSE LENGTH=455	3.09317e+07	3.22471e+07	3.28289e+07
AT3G04260.1	14	13	874.51	1;2	2	| Symbols: PTAC3 | plastid transcriptionally active 3 | chr3:1123231-1127515 REVERSE LENGTH=910	7.31458e+06	7.49387e+06	1.99427e+07
AT1G53850.1	11	7	874.1	7;8	2	| Symbols: PAE1, ATPAE1 | 20S proteasome alpha subunit E1 | chr1:20104131-20105792 REVERSE LENGTH=237	9.28468e+06	5.08953e+06	8.61464e+06
AT5G63840.1	15	15	872.97	1;2	2	| Symbols: RSW3, PSL5 | Glycosyl hydrolases family 31 protein | chr5:25545056-25548922 FORWARD LENGTH=921	7.56454e+06	9.29261e+06	2.00789e+07
AT3G49680.1	14	9	872.63	5;6	2	| Symbols: ATBCAT-3, BCAT3 | branched-chain aminotransferase 3 | chr3:18422768-18425473 FORWARD LENGTH=413	2.2567e+07	2.55027e+07	1.95239e+07
AT5G57655.2	18	6	872.21	1;4;5	3	| Symbols: | xylose isomerase family protein | chr5:23347030-23349805 FORWARD LENGTH=477	2.49001e+07	7.56801e+06	8.06957e+06
AT1G42550.1	14	14	871.97	1;2	2	| Symbols: PMI1 | plastid movement impaired1 | chr1:15977131-15979734 FORWARD LENGTH=843	3.35064e+06	3.76759e+06	1.28677e+07
AT2G47940.1	14	8	871.83	1;2;3	3	| Symbols: DEGP2 | DEGP protease 2 | chr2:19618372-19622164 REVERSE LENGTH=607	8.23678e+06	1.85761e+07	3.18204e+06
AT5G06600.1	20	0	870.53	1;2	2	| Symbols: UBP12 | ubiquitin-specific protease 12 | chr5:2019545-2027834 REVERSE LENGTH=1116
AT5G17770.1	14	14	869.34	6;7	2	| Symbols: ATCBR, CBR1, CBR | NADH:cytochrome B5 reductase 1 | chr5:5864543-5866495 REVERSE LENGTH=281	1.48861e+07	1.92387e+07	1.60059e+07
AT5G16440.1	12	8	867.23	7	1	| Symbols: IPP1 | isopentenyl diphosphate isomerase 1 | chr5:5371765-5373575 FORWARD LENGTH=291	1.13915e+07	1.06521e+07	1.43116e+07
AT5G20010.1	12	7	866.78	1;2;3;5;6;7;8	7	| Symbols: RAN-1, RAN1, ATRAN1 | RAS-related nuclear protein-1 | chr5:6760364-6761747 FORWARD LENGTH=221	1.63035e+07	1.64183e+07	2.51458e+07
AT3G05350.1	14	14	866.18	1;2;3	3	| Symbols: | Metallopeptidase M24 family protein | chr3:1527103-1533843 REVERSE LENGTH=710	7.87236e+06	2.43772e+07	9.48911e+06
AT5G59910.1	12	1	865.16	8	1	| Symbols: HTB4 | Histone superfamily protein | chr5:24127206-24127658 FORWARD LENGTH=150	1.81639e+06	2.20162e+06	2.1514e+06
AT5G43780.1	17	5	864.24	1;4;5;7	4	| Symbols: APS4 | Pseudouridine synthase/archaeosine transglycosylase-like family protein | chr5:17589631-17591480 REVERSE LENGTH=469	1.76551e+06	1.84376e+06	1.12854e+06
AT1G16030.1	9	0	864.03	1;2;3;4;5;6;7;8	8	| Symbols: Hsp70b | heat shock protein 70B | chr1:5502386-5504326 REVERSE LENGTH=646
AT3G07110.1	16	8	862.81	1;2;3;5;6;8	6	| Symbols: | Ribosomal protein L13 family protein | chr3:2252092-2253332 FORWARD LENGTH=206	2.44364e+07	2.79669e+07	2.18769e+07
AT2G42130.4	17	0	862.59	7	1	| Symbols: | Plastid-lipid associated protein PAP / fibrillin family protein | chr2:17566242-17567916 FORWARD LENGTH=299
AT3G49910.1	14	11	862.07	1;2;3;7;8	5	| Symbols: | Translation protein SH3-like family protein | chr3:18504311-18504751 FORWARD LENGTH=146	6.06596e+07	6.21597e+07	7.04766e+07
AT2G46280.3	14	0	860.77	6;7	2	| Symbols: TRIP-1, TIF3I1 | TGF-beta receptor interacting protein 1 | chr2:19004179-19005393 REVERSE LENGTH=254
AT4G21210.2	14	0	859.6	6	1	| Symbols: ATRP1, RP1 | PPDK regulatory protein | chr4:11307002-11308587 FORWARD LENGTH=376
AT4G01150.1	6	3	859.05	1;2;3;7;8	5	| Symbols: | unknown protein; FUNCTIONS IN: molecular_function unknown; INVOLVED IN: biological_process unknown; LOCATED IN: thylakoid, chloroplast thylakoid membrane, chloroplast, plastoglobule, chloroplast envelope; EXPRESSED IN: 23 plant structu	6.68927e+07	8.16335e+07	9.63896e+07
AT2G40010.1	11	3	858.74	1;2;3;5;6;7;8	7	| Symbols: | Ribosomal protein L10 family protein | chr2:16708578-16710448 REVERSE LENGTH=317	2.33736e+06	3.32766e+06	4.95168e+06
AT3G14390.1	14	7	854.39	1;2;4;5	4	| Symbols: | Pyridoxal-dependent decarboxylase family protein | chr3:4806771-4808954 FORWARD LENGTH=484	3.10512e+06	3.63562e+06	4.1375e+06
AT5G45390.1	12	12	854.33	7;8	2	| Symbols: CLPP4, NCLPP4 | CLP protease P4 | chr5:18396351-18397586 FORWARD LENGTH=292	5.34398e+07	5.33126e+07	6.08335e+07
AT3G16420.1	11	6	852.48	6	1	| Symbols: PBP1, JAL30 | PYK10-binding protein 1 | chr3:5579560-5580674 FORWARD LENGTH=298	1.73037e+07	1.86802e+07	1.52343e+07
AT2G43090.1	9	2	851.86	1;3;7;8	4	| Symbols: | Aconitase/3-isopropylmalate dehydratase protein | chr2:17918957-17919712 FORWARD LENGTH=251	166435	59381.1	300650
AT2G04842.1	15	15	850.17	1;2;3	3	| Symbols: EMB2761 | threonyl-tRNA synthetase, putative / threonine--tRNA ligase, putative | chr2:1698466-1701271 REVERSE LENGTH=650	1.91992e+07	4.2288e+07	1.82491e+07
AT2G35040.1	16	15	848.7	1;3	2	| Symbols: | AICARFT/IMPCHase bienzyme family protein | chr2:14765347-14768269 REVERSE LENGTH=596	1.31567e+07	3.22858e+07	1.33057e+07
AT3G45980.1	11	1	847.88	8	1	| Symbols: H2B, HTB9 | Histone superfamily protein | chr3:16897492-16897944 REVERSE LENGTH=150	1.64069e+06	1.99728e+06	153391
AT3G24830.1	17	6	847.81	1;2;3;5;8	5	| Symbols: | Ribosomal protein L13 family protein | chr3:9064613-9065871 FORWARD LENGTH=206	1.17137e+07	1.33413e+07	2.67253e+07
AT3G19820.1	13	13	847.34	1;2;3	3	| Symbols: DWF1, DIM, EVE1, DIM1, CBB1 | cell elongation protein / DWARF1 / DIMINUTO (DIM) | chr3:6879835-6881616 REVERSE LENGTH=561	1.64176e+07	4.45534e+07	2.3454e+07
AT3G52150.1	17	17	846.97	7;8	2	| Symbols: | RNA-binding (RRM/RBD/RNP motifs) family protein | chr3:19342074-19343090 FORWARD LENGTH=253	1.61262e+08	1.09492e+08	1.79053e+08
AT2G31810.2	17	0	846.34	1;4;5	3	| Symbols: | ACT domain-containing small subunit of acetolactate synthase protein | chr2:13524419-13528246 FORWARD LENGTH=421
AT3G09500.1	15	3	843.84	8	1	| Symbols: | Ribosomal L29 family protein | chr3:2917047-2917895 FORWARD LENGTH=123	1.49537e+07	1.66813e+07	2.42598e+07
AT1G79600.1	16	13	843.46	1;3	2	| Symbols: | Protein kinase superfamily protein | chr1:29950105-29952516 REVERSE LENGTH=711	6.28461e+06	1.93795e+07	8.42478e+06
AT4G13010.1	15	14	842.83	6	1	| Symbols: | Oxidoreductase, zinc-binding dehydrogenase family protein | chr4:7600682-7602567 FORWARD LENGTH=329	1.57036e+07	1.2016e+07	1.3836e+07
AT4G13670.1	10	10	842.53	5	1	| Symbols: PTAC5 | plastid transcriptionally active 5 | chr4:7948644-7950779 FORWARD LENGTH=387	9.05582e+06	7.80366e+06	9.23196e+06
AT1G74910.1	16	3	842.48	1;5	2	| Symbols: | ADP-glucose pyrophosphorylase family protein | chr1:28135770-28138456 REVERSE LENGTH=415	2.63876e+06	2.24406e+06	3.12738e+06
AT5G27470.1	15	14	841.96	1;3;4	3	| Symbols: | seryl-tRNA synthetase / serine--tRNA ligase | chr5:9695087-9697154 FORWARD LENGTH=451	7.11724e+07	2.07072e+07	2.47642e+07
AT4G35460.1	11	6	841.6	6	1	| Symbols: ATNTRB, NTRB, NTR1 | NADPH-dependent thioredoxin reductase B | chr4:16842218-16843740 FORWARD LENGTH=375	2.6026e+06	3.89333e+06	3.61091e+06
AT1G33590.1	15	15	841.1	1;3;4	3	| Symbols: | Leucine-rich repeat (LRR) family protein | chr1:12177788-12179221 FORWARD LENGTH=477	1.08535e+08	3.65437e+07	3.99004e+07
AT4G11380.1	16	1	840.93	1;2;3	3	| Symbols: | Adaptin family protein | chr4:6920608-6925444 FORWARD LENGTH=894	105997	78592.4	111095
AT1G17650.1	15	15	840.72	6;7	2	| Symbols: GLYR2, GR2 | glyoxylate reductase 2 | chr1:6069594-6071964 REVERSE LENGTH=358	3.59626e+07	3.5945e+07	3.34396e+07
AT5G09900.1	20	2	839.81	1;3;4;5	4	| Symbols: EMB2107, RPN5A, MSA | 26S proteasome regulatory subunit, putative (RPN5) | chr5:3089462-3092434 REVERSE LENGTH=442	619359	849909	1.26559e+06
AT2G21385.4	12	0	839.6	7	1	| Symbols: | unknown protein. | chr2:9149726-9151752 FORWARD LENGTH=373
AT2G21530.1	9	9	839.33	3;8	2	| Symbols: | SMAD/FHA domain-containing protein | chr2:9219372-9220464 FORWARD LENGTH=209	2.11838e+07	2.26176e+07	2.03429e+07
AT2G20610.2	11	0	837.59	1;4;5	3	| Symbols: SUR1, HLS3, RTY, ALF1, RTY1 | Tyrosine transaminase family protein | chr2:8878308-8880298 REVERSE LENGTH=436
AT3G01120.1	12	11	837.29	1;2;4;5	4	| Symbols: MTO1, CGS, ATCYS1, CGS1 | Pyridoxal phosphate (PLP)-dependent transferases superfamily protein | chr3:39234-41865 REVERSE LENGTH=563	7.70177e+07	1.62153e+07	2.42437e+07
AT4G18360.1	10	0	836.19	1;2;3;4;5;6;7;8	8	| Symbols: | Aldolase-type TIM barrel family protein | chr4:10146141-10148386 REVERSE LENGTH=368
AT2G20450.1	13	6	835.34	1;8	2	| Symbols: | Ribosomal protein L14 | chr2:8813923-8815071 FORWARD LENGTH=134	1.25103e+07	1.32643e+07	1.75384e+07
AT4G02530.1	10	10	835.29	8	1	| Symbols: | chloroplast thylakoid lumen protein | chr4:1112335-1114005 REVERSE LENGTH=216	6.55789e+07	7.0353e+07	6.08013e+07
AT1G70770.1	16	13	834.42	1;3	2	| Symbols: | Protein of unknown function DUF2359, transmembrane | chr1:26688622-26691185 REVERSE LENGTH=610	1.49298e+07	4.67439e+07	1.27516e+07
AT3G61470.1	7	7	832.64	1;8	2	| Symbols: LHCA2 | photosystem I light harvesting complex gene 2 | chr3:22745736-22747032 FORWARD LENGTH=257	2.18147e+08	1.05322e+08	1.63779e+08
AT1G10670.1	16	2	832.15	1;4;5	3	| Symbols: ACLA-1 | ATP-citrate lyase A-1 | chr1:3535787-3538098 FORWARD LENGTH=423	4.16812e+06	1.36645e+06	782048
AT1G15140.1	12	5	832	7;8	2	| Symbols: | FAD/NAD(P)-binding oxidoreductase | chr1:5210403-5212137 REVERSE LENGTH=295	8.6808e+06	9.61949e+06	8.4201e+06
AT5G60640.3	12	0	830.29	1;2;3	3	| Symbols: PDIL1-4 | PDI-like 1-4 | chr5:24371141-24373993 REVERSE LENGTH=533
AT3G49720.1	10	9	830.11	6;7	2	| Symbols: | unknown protein; FUNCTIONS IN: molecular_function unknown; INVOLVED IN: biological_process unknown; LOCATED IN: chloroplast thylakoid membrane, Golgi apparatus, plasma membrane, membrane; EXPRESSED IN: 25 plant structures; EXPRESSED DU	1.80413e+07	1.84507e+07	1.61441e+07
AT2G31390.1	14	7	828.29	6	1	| Symbols: | pfkB-like carbohydrate kinase family protein | chr2:13383635-13386116 REVERSE LENGTH=325	4.95835e+06	4.73011e+06	4.88155e+06
AT4G25450.1	14	3	827.72	1;3	2	| Symbols: ATNAP8, NAP8 | non-intrinsic ABC protein 8 | chr4:13009845-13013912 REVERSE LENGTH=714	1.81472e+06	6.77954e+06	1.69792e+06
AT3G52300.1	17	4	827.13	8	1	| Symbols: ATPQ | ATP synthase D chain, mitochondrial | chr3:19396689-19398119 FORWARD LENGTH=168	7.27288e+06	7.72799e+06	9.5809e+06
AT5G49810.1	14	13	827	1;2	2	| Symbols: MMT | methionine S-methyltransferase | chr5:20239418-20246046 FORWARD LENGTH=1071	1.64401e+07	9.83733e+06	4.28618e+07
AT2G38210.1	8	0	826.93	1;2;6;7;8	5	| Symbols: PDX1L4 | putative PDX1-like protein 4 | chr2:16007198-16007437 FORWARD LENGTH=79
AT3G12290.1	15	14	826.27	2;6	2	| Symbols: | Amino acid dehydrogenase family protein | chr3:3919591-3921326 FORWARD LENGTH=299	2.78267e+07	3.1022e+07	2.89859e+07
AT1G36280.1	14	1	825.77	1;2;3;4;5	5	| Symbols: | L-Aspartase-like family protein | chr1:13640600-13642908 FORWARD LENGTH=527	3585.76	0	488578
AT1G12000.1	16	11	824.89	1;3	2	| Symbols: | Phosphofructokinase family protein | chr1:4050159-4053727 REVERSE LENGTH=566	1.08023e+07	2.59514e+07	8.11758e+06
AT5G37360.1	12	12	824.21	7	1	| Symbols: | unknown protein; FUNCTIONS IN: molecular_function unknown; INVOLVED IN: biological_process unknown; LOCATED IN: chloroplast thylakoid membrane, chloroplast; EXPRESSED IN: 23 plant structures; EXPRESSED DURING: 13 growth stages; Has 180	2.43624e+07	2.30591e+07	2.34769e+07
AT2G34480.1	15	6	824	8	1	| Symbols: | Ribosomal protein L18ae/LX family protein | chr2:14532916-14534161 REVERSE LENGTH=178	1.80563e+07	1.24377e+07	1.80865e+07
AT5G20980.1	10	1	823.13	1;2;3;4;5;6;8	7	| Symbols: ATMS3, MS3 | methionine synthase 3 | chr5:7124397-7128353 REVERSE LENGTH=812	42703.4	47751.9	67303.9
AT1G07140.1	9	6	822.32	5;6	2	| Symbols: SIRANBP | Pleckstrin homology (PH) domain superfamily protein | chr1:2192360-2193688 REVERSE LENGTH=228	1.06025e+07	9.63696e+06	9.13066e+06
AT5G64050.1	14	14	820.22	1;3;4	3	| Symbols: ATERS, OVA3, ERS | glutamate tRNA synthetase | chr5:25630196-25633099 REVERSE LENGTH=570	9.51694e+07	2.16525e+07	1.25158e+07
AT5G18380.1	12	0	820.01	8	1	| Symbols: | Ribosomal protein S5 domain 2-like superfamily protein | chr5:6090253-6090693 REVERSE LENGTH=146
AT3G11910.1	21	7	819.51	1;2	2	| Symbols: UBP13 | ubiquitin-specific protease 13 | chr3:3761758-3770290 REVERSE LENGTH=1115	1.1936e+06	1.88321e+06	2.72606e+06
AT3G46440.1	16	0	819.42	5;6	2	| Symbols: UXS5 | UDP-XYL synthase 5 | chr3:17089268-17091611 REVERSE LENGTH=341
AT4G31390.1	19	1	819.24	1;3	2	| Symbols: | Protein kinase superfamily protein | chr4:15233126-15236764 FORWARD LENGTH=682	543546	3.07373e+06	619082
AT4G31700.2	13	0	819.09	1;2;3;6;7	5	| Symbols: RPS6, RPS6A | ribosomal protein S6 | chr4:15346306-15347075 REVERSE LENGTH=188
AT3G24430.1	13	13	817.32	1;3;4;5	4	| Symbols: HCF101 | ATP binding | chr3:8868731-8872154 REVERSE LENGTH=532	2.86002e+07	2.81577e+07	1.40515e+07
AT3G14290.1	10	2	816.69	7	1	| Symbols: PAE2 | 20S proteasome alpha subunit E2 | chr3:4764364-4766381 FORWARD LENGTH=237	237296	262406	153501
AT2G29570.1	12	1	815.81	6	1	| Symbols: PCNA2, ATPCNA2 | proliferating cell nuclear antigen 2 | chr2:12650139-12651598 REVERSE LENGTH=264	760230	852847	675655
AT3G52140.1	17	2	815.03	1;2	2	| Symbols: | tetratricopeptide repeat (TPR)-containing protein | chr3:19333232-19341295 FORWARD LENGTH=1403	415402	628788	3.5004e+06
AT5G14200.2	13	0	813.13	5	1	| Symbols: | isopropylmalate dehydrogenase 1 | chr5:4576220-4577615 FORWARD LENGTH=300
AT4G27520.1	9	9	812.8	1;2	2	| Symbols: ENODL2, AtENODL2 | early nodulin-like protein 2 | chr4:13750668-13751819 REVERSE LENGTH=349	7.8675e+07	5.10091e+07	2.23709e+08
AT2G42130.2	16	0	811.27	7	1	| Symbols: | Plastid-lipid associated protein PAP / fibrillin family protein | chr2:17566242-17567830 FORWARD LENGTH=269
AT1G62780.1	11	11	810.55	7;8	2	| Symbols: | unknown protein; FUNCTIONS IN: molecular_function unknown; INVOLVED IN: biological_process unknown; LOCATED IN: chloroplast, chloroplast stroma; EXPRESSED IN: 22 plant structures; EXPRESSED DURING: 14 growth stages; Has 94 Blast hits t	4.48332e+07	4.45211e+07	4.88935e+07
AT5G23540.1	11	3	808.88	1;6;7	3	| Symbols: | Mov34/MPN/PAD-1 family protein | chr5:7937772-7939339 FORWARD LENGTH=308	1.43086e+06	1.6106e+06	1.90323e+06
AT3G42640.1	12	0	807.97	1;2	2	| Symbols: AHA8, HA8 | H(+)-ATPase 8 | chr3:14724309-14728062 FORWARD LENGTH=948
AT3G53580.1	14	14	807.89	6	1	| Symbols: | diaminopimelate epimerase family protein | chr3:19864784-19866907 FORWARD LENGTH=362	3.41966e+07	3.45203e+07	3.03723e+07
AT5G19510.1	11	8	806.41	2;6;7	3	| Symbols: | Translation elongation factor EF1B/ribosomal protein S6 family protein | chr5:6581854-6583137 REVERSE LENGTH=224	6.01752e+07	7.63975e+07	8.47425e+07
AT1G32470.1	7	1	806.34	1;8	2	| Symbols: | Single hybrid motif superfamily protein | chr1:11739479-11740246 REVERSE LENGTH=166	1.84579e+07	2.30647e+07	2.37135e+07
ATCG00780.1	11	10	805.09	3;8	2	| Symbols: RPL14 | ribosomal protein L14 | chrC:80696-81064 REVERSE LENGTH=122	6.83788e+07	7.80749e+07	8.27412e+07
AT5G06600.3	19	0	803.55	1;2	2	| Symbols: UBP12 | ubiquitin-specific protease 12 | chr5:2020682-2027834 REVERSE LENGTH=985
AT1G01800.1	12	2	803.31	7	1	| Symbols: | NAD(P)-binding Rossmann-fold superfamily protein | chr1:293396-294888 FORWARD LENGTH=295	1.7205e+06	1.82621e+06	2.92535e+06
AT3G10670.1	15	15	802.68	7	1	| Symbols: ATNAP7, NAP7 | non-intrinsic ABC protein 7 | chr3:3335325-3337304 REVERSE LENGTH=338	4.00795e+07	4.17165e+07	4.41209e+07
AT5G53490.1	13	13	802.17	8	1	| Symbols: | Tetratricopeptide repeat (TPR)-like superfamily protein | chr5:21723488-21724621 REVERSE LENGTH=236	3.63562e+07	3.89923e+07	3.94453e+07
AT5G12470.1	14	14	801.97	1;2;6	3	| Symbols: | Protein of unknown function (DUF3411) | chr5:4044950-4047290 REVERSE LENGTH=386	5.65932e+07	4.03309e+07	3.83592e+07
AT1G66200.3	13	0	801.89	5;6	2	| Symbols: GSR2, GLN1;2 | glutamine synthase clone F11 | chr1:24655520-24657520 REVERSE LENGTH=365
AT1G11840.5	12	0	801.42	6;7	2	| Symbols: ATGLX1, GLX1 | glyoxalase I homolog | chr1:3996045-3997290 FORWARD LENGTH=232
AT3G25800.1	14	3	800	1;3	2	| Symbols: PDF1, PR 65, PP2AA2 | protein phosphatase 2A subunit A2 | chr3:9422822-9425783 REVERSE LENGTH=587	1.3593e+06	2.73002e+06	1.46445e+06
AT5G65220.1	11	11	798.94	8	1	| Symbols: | Ribosomal L29 family protein | chr5:26061301-26062506 FORWARD LENGTH=173	4.05671e+07	4.86413e+07	4.47555e+07
AT5G28060.1	10	6	797.79	8	1	| Symbols: | Ribosomal protein S24e family protein | chr5:10069791-10070792 REVERSE LENGTH=133	1.91361e+07	2.04336e+07	1.71123e+07
AT4G26840.1	9	6	797.61	1;2;3;4;5;6;7;8	8	| Symbols: SUM1, SUMO 1, SUMO1, ATSUMO1 | small ubiquitin-like modifier 1 | chr4:13497466-13498458 FORWARD LENGTH=100	1.68476e+07	1.33e+07	1.18587e+07
AT5G16710.1	17	16	796.11	7;8	2	| Symbols: DHAR3 | dehydroascorbate reductase 1 | chr5:5483312-5484926 FORWARD LENGTH=258	4.59619e+07	2.95036e+07	4.49938e+07
AT5G02940.1	16	11	795.54	1;2;3	3	| Symbols: | Protein of unknown function (DUF1012) | chr5:684671-689674 REVERSE LENGTH=813	6.63144e+06	1.86841e+07	1.0146e+07
AT2G44640.1	14	14	795.25	1;4;5	3	| Symbols: | FUNCTIONS IN: molecular_function unknown; INVOLVED IN: biological_process unknown; LOCATED IN: mitochondrion, chloroplast, plasma membrane, plastid, chloroplast envelope; EXPRESSED IN: 23 plant structures; EXPRESSED DURING: 13 growth s	7.90444e+07	2.94581e+07	3.06729e+07
AT3G19450.1	11	9	793.1	5;6	2	| Symbols: CAD4, ATCAD4, CAD, CAD-C | GroES-like zinc-binding alcohol dehydrogenase family protein | chr3:6744859-6747005 FORWARD LENGTH=365	2.34353e+07	2.25834e+07	2.02739e+07
AT5G48880.1	15	14	793.09	5	1	| Symbols: PKT1, KAT5 | peroxisomal 3-keto-acyl-CoA thiolase 2 | chr5:19814576-19816775 REVERSE LENGTH=414	2.30058e+07	2.22727e+07	2.59862e+07
AT2G40100.1	12	5	792.31	2;3;6;7;8	5	| Symbols: LHCB4.3 | light harvesting complex photosystem II | chr2:16745884-16747190 FORWARD LENGTH=276	2.92997e+07	2.06776e+07	3.92691e+07
AT3G54890.1	9	6	790.95	1;2;3;5;6;7;8	7	| Symbols: LHCA1 | photosystem I light harvesting complex gene 1 | chr3:20339706-20340922 REVERSE LENGTH=241	2.48563e+08	2.68019e+08	2.14388e+08
AT2G24820.1	15	14	790.35	1;2;3;4;6	5	| Symbols: TIC55-II | translocon at the inner envelope membrane of chloroplasts 55-II | chr2:10575038-10576829 FORWARD LENGTH=539	6.78875e+07	2.53666e+07	2.44814e+07
AT1G07660.1	11	3	790.27	1;2;3;5;6;7;8	7	| Symbols: | Histone superfamily protein | chr1:2369212-2369523 FORWARD LENGTH=103	3.25179e+07	3.71538e+07	5.17225e+07
AT1G72550.1	14	14	790.18	1;3	2	| Symbols: | tRNA synthetase beta subunit family protein | chr1:27319947-27323908 REVERSE LENGTH=598	8.23846e+06	1.96983e+07	9.77527e+06
AT1G47250.1	11	3	790.07	6;7	2	| Symbols: PAF2 | 20S proteasome alpha subunit F2 | chr1:17319220-17320900 FORWARD LENGTH=277	605435	925812	878715
AT5G14320.2	10	0	789.83	8	1	| Symbols: | Ribosomal protein S13/S18 family | chr5:4618189-4618772 REVERSE LENGTH=128
AT5G65020.1	14	1	789.16	6	1	| Symbols: ANNAT2 | annexin 2 | chr5:25973915-25975554 FORWARD LENGTH=317	2.53987e+06	2.54001e+06	2.40182e+06
AT1G48520.2	13	0	787.39	1;3;4	3	| Symbols: GATB | GLU-ADT subunit B | chr1:17940185-17942075 FORWARD LENGTH=475
AT1G78370.1	13	12	786.71	2;3;6;7;8	5	| Symbols: ATGSTU20, GSTU20 | glutathione S-transferase TAU 20 | chr1:29484428-29485204 REVERSE LENGTH=217	9.00081e+07	9.04823e+07	8.7946e+07
AT4G03520.1	12	1	786.61	8	1	| Symbols: ATHM2 | Thioredoxin superfamily protein | chr4:1562585-1564055 REVERSE LENGTH=186	1.63836e+06	66866.5	915137
AT4G34555.1	11	0	786.61	8	1	| Symbols: | Ribosomal protein S25 family protein | chr4:16504381-16505339 REVERSE LENGTH=108
AT1G47128.1	12	10	785.96	5;6;7	3	| Symbols: RD21, RD21A | Granulin repeat cysteine protease family protein | chr1:17283139-17285609 REVERSE LENGTH=462	3.48458e+07	3.82991e+07	3.38822e+07
AT2G17340.1	11	6	785.45	5;6	2	| Symbols: | Uncharacterised conserved protein (UCP030210) | chr2:7541615-7544089 REVERSE LENGTH=367	6.6349e+06	7.59214e+06	5.58687e+06
AT3G16480.1	12	3	784.37	1;4;5	3	| Symbols: MPPalpha | mitochondrial processing peptidase alpha subunit | chr3:5599906-5602716 FORWARD LENGTH=499	7.37376e+06	1.74416e+06	2.52312e+06
AT1G03860.2	13	0	784.32	6;7	2	| Symbols: ATPHB2, PHB2 | prohibitin 2 | chr1:979611-980870 REVERSE LENGTH=221
AT3G28710.1	14	2	784.26	5;6	2	| Symbols: | ATPase, V0/A0 complex, subunit C/D | chr3:10773144-10775594 REVERSE LENGTH=351	4.16993e+06	4.49594e+06	4.40771e+06
AT5G28500.2	11	0	783.37	5	1	| Symbols: | unknown protein; BEST Arabidopsis thaliana protein match is: unknown protein (TAIR:AT3G04550.1). | chr5:10477810-10478945 FORWARD LENGTH=269
AT4G36810.1	11	7	782.55	6	1	| Symbols: GGPS1 | geranylgeranyl pyrophosphate synthase 1 | chr4:17343513-17344628 FORWARD LENGTH=371	9.82219e+06	8.97192e+06	9.41421e+06
AT2G18230.1	17	10	782.34	7	1	| Symbols: AtPPa2, PPa2 | pyrophosphorylase 2 | chr2:7932139-7933560 REVERSE LENGTH=218	1.11315e+07	1.26916e+07	1.06972e+07
AT5G11200.2	15	0	782.31	4	1	| Symbols: | DEAD/DEAH box RNA helicase family protein | chr5:3567389-3570686 FORWARD LENGTH=486
AT2G47940.2	13	0	782.28	3	1	| Symbols: DEGP2 | DEGP protease 2 | chr2:19618372-19622164 REVERSE LENGTH=606
AT3G16950.1	11	4	782.01	1;3;4;5;6;7	6	| Symbols: LPD1, ptlpd1 | lipoamide dehydrogenase 1 | chr3:5786761-5790383 REVERSE LENGTH=570	8.7725e+06	2.57899e+06	3.76703e+06
AT4G04770.1	14	10	779.59	1;3;4	3	| Symbols: ATABC1, LAF6, ATNAP1, ABC1 | ATP binding cassette protein 1 | chr4:2427998-2429785 REVERSE LENGTH=557	5.82575e+06	1.38908e+07	6.87918e+06
AT2G45770.1	13	12	778.25	6	1	| Symbols: CPFTSY, FRD4 | signal recognition particle receptor protein, chloroplast (FTSY) | chr2:18851248-18853402 FORWARD LENGTH=366	1.4554e+07	1.49875e+07	1.33003e+07
AT1G48850.2	13	0	778.1	5	1	| Symbols: EMB1144 | chorismate synthase, putative / 5-enolpyruvylshikimate-3-phosphate phospholyase, putative | chr1:18065399-18067956 REVERSE LENGTH=380
AT2G16950.1	15	15	778.04	1;2;3	3	| Symbols: TRN1, ATTRN1 | transportin 1 | chr2:7353939-7360637 FORWARD LENGTH=895	7.06375e+06	9.70284e+06	3.30449e+07
AT1G24510.1	16	16	777.7	1;3;4	3	| Symbols: | TCP-1/cpn60 chaperonin family protein | chr1:8685504-8688101 REVERSE LENGTH=535	1.91805e+07	4.33761e+07	1.55022e+07
AT2G28720.1	11	2	777.61	8	1	| Symbols: | Histone superfamily protein | chr2:12327043-12327498 FORWARD LENGTH=151	119192	97624.5	157252
AT1G16920.1	13	6	777.6	7;8	2	| Symbols: RAB11, ATRABA1B, RABA1b | RAB GTPase homolog A1B | chr1:5787489-5789147 REVERSE LENGTH=216	2.57254e+06	4.64992e+06	2.91215e+06
AT1G70070.1	15	15	777.34	1;2	2	| Symbols: EMB25, PDE317, ISE2 | DEAD/DEAH box helicase, putative | chr1:26390016-26394148 REVERSE LENGTH=1171	5.38768e+06	5.0236e+06	2.29347e+07
AT5G13450.1	17	2	775.89	8	1	| Symbols: ATP5 | delta subunit of Mt ATP synthase | chr5:4310558-4311941 REVERSE LENGTH=238	1.94653e+06	1.76428e+06	2.00526e+06
AT4G31530.1	10	1	775.14	7	1	| Symbols: | NAD(P)-binding Rossmann-fold superfamily protein | chr4:15282281-15284064 FORWARD LENGTH=324	2448.81	1057.89	158892
AT3G02660.1	15	15	774.94	5	1	| Symbols: emb2768 | Tyrosyl-tRNA synthetase, class Ib, bacterial/mitochondrial | chr3:570221-571756 REVERSE LENGTH=511	1.26016e+07	1.2313e+07	1.52135e+07
AT5G41970.1	16	13	774.46	6	1	| Symbols: | Metal-dependent protein hydrolase | chr5:16791198-16792961 FORWARD LENGTH=373	1.13129e+07	1.1845e+07	1.14906e+07
AT1G18070.1	16	16	774.38	1;3	2	| Symbols: | Translation elongation factor EF1A/initiation factor IF2gamma family protein | chr1:6214236-6218211 REVERSE LENGTH=532	1.82152e+07	3.25123e+07	1.29009e+07
AT5G26710.1	18	16	773.78	1;2;3	3	| Symbols: | Glutamyl/glutaminyl-tRNA synthetase, class Ic | chr5:9305673-9308247 FORWARD LENGTH=719	1.2759e+07	2.70779e+07	1.34284e+07
AT1G78830.1	12	7	773.06	5;6;7	3	| Symbols: | Curculin-like (mannose-binding) lectin family protein | chr1:29637141-29638508 REVERSE LENGTH=455	9.87853e+06	6.90462e+06	6.60987e+06
AT2G28760.1	15	0	772.54	5;6	2	| Symbols: UXS6 | UDP-XYL synthase 6 | chr2:12336469-12338642 REVERSE LENGTH=343
AT1G04270.1	8	3	771.6	1;3;8	3	| Symbols: RPS15 | cytosolic ribosomal protein S15 | chr1:1141852-1142960 REVERSE LENGTH=152	7.35089e+06	1.36463e+07	1.09324e+07
AT5G66510.1	11	1	771.48	7	1	| Symbols: GAMMA CA3 | gamma carbonic anhydrase 3 | chr5:26550016-26551496 REVERSE LENGTH=258	851259	855222	1.06811e+06
AT3G20390.1	10	10	771.32	8	1	| Symbols: | endoribonuclease L-PSP family protein | chr3:7110227-7111695 REVERSE LENGTH=187	8.81058e+07	9.58592e+07	1.02344e+08
AT5G48220.2	12	0	771.27	5	1	| Symbols: | Aldolase-type TIM barrel family protein | chr5:19550439-19552046 FORWARD LENGTH=316
AT5G27540.1	12	11	771.04	1;3	2	| Symbols: MIRO1, emb2473 | MIRO-related GTP-ase 1 | chr5:9722816-9727112 FORWARD LENGTH=648	6.21237e+06	1.03844e+07	6.39624e+06
AT1G20960.1	15	11	770.24	1	1	| Symbols: emb1507 | U5 small nuclear ribonucleoprotein helicase, putative | chr1:7302591-7309914 REVERSE LENGTH=2171	1.60669e+06	1.24751e+06	749754
AT3G26900.1	12	11	768.49	7	1	| Symbols: SKL1, ATSKL1 | shikimate kinase like 1 | chr3:9912314-9914424 REVERSE LENGTH=280	1.50394e+07	1.62424e+07	1.98051e+07
AT2G42130.1	15	0	768.08	7	1	| Symbols: | Plastid-lipid associated protein PAP / fibrillin family protein | chr2:17566242-17567651 FORWARD LENGTH=270
AT3G25660.1	12	12	767.88	1;4	2	| Symbols: | Amidase family protein | chr3:9339640-9342044 REVERSE LENGTH=537	5.05697e+07	1.14313e+07	1.02163e+07
AT5G11520.1	17	11	766.63	2;5;6	3	| Symbols: ASP3, YLS4 | aspartate aminotransferase 3 | chr5:3685257-3687721 REVERSE LENGTH=449	1.76821e+07	1.90111e+07	1.61932e+07
AT4G09320.1	11	11	764.71	1;2;3;6;7;8	6	| Symbols: NDPK1 | Nucleoside diphosphate kinase family protein | chr4:5923424-5924366 FORWARD LENGTH=169	1.52164e+08	1.75867e+08	1.80147e+08
AT2G16600.1	11	3	764.71	3;8	2	| Symbols: ROC3 | rotamase CYP 3 | chr2:7200862-7201383 FORWARD LENGTH=173	4.09602e+06	4.74602e+06	610572
AT5G06060.1	11	10	764.6	7	1	| Symbols: | NAD(P)-binding Rossmann-fold superfamily protein | chr5:1824066-1825833 REVERSE LENGTH=264	1.95174e+07	2.06978e+07	2.19171e+07
AT1G67700.1	11	11	764.44	1;8	2	| Symbols: | unknown protein; FUNCTIONS IN: molecular_function unknown; INVOLVED IN: biological_process unknown; LOCATED IN: chloroplast, chloroplast envelope; EXPRESSED IN: 22 plant structures; EXPRESSED DURING: 13 growth stages; Has 49 Blast hits	3.2552e+07	3.5956e+07	3.11999e+07
AT2G24420.1	16	15	764.36	5	1	| Symbols: | DNA repair ATPase-related | chr2:10380147-10382624 FORWARD LENGTH=440	1.28152e+07	1.21494e+07	1.23083e+07
AT5G14040.1	18	18	762.81	1;2;6;7	4	| Symbols: PHT3;1 | phosphate transporter 3;1 | chr5:4531059-4532965 REVERSE LENGTH=375	5.95249e+07	8.51711e+07	7.41346e+07
AT2G23600.1	8	8	761.54	1;7	2	| Symbols: ACL, ATMES2, MES2, ATME8, ME8 | acetone-cyanohydrin lyase | chr2:10042325-10043641 REVERSE LENGTH=263	1.99852e+07	1.97143e+07	2.49019e+07
AT3G53430.1	9	1	761.32	8	1	| Symbols: | Ribosomal protein L11 family protein | chr3:19809895-19810395 REVERSE LENGTH=166	6.17818e+06	6.21027e+06	1.04552e+06
AT1G07370.1	11	0	760.27	6	1	| Symbols: PCNA1, ATPCNA1 | proliferating cellular nuclear antigen 1 | chr1:2263204-2264382 FORWARD LENGTH=263
ATCG00900.1	14	12	759.97	1;2;3;6;7;8	6	| Symbols: RPS7.1, RPS7 | Ribosomal protein S7p/S5e family protein | chrC:97478-97945 REVERSE LENGTH=155	1.31141e+08	1.28518e+08	1.60486e+08
AT1G05010.1	14	13	759.89	6	1	| Symbols: EFE, ACO4, EAT1 | ethylene-forming enzyme | chr1:1431419-1432695 REVERSE LENGTH=323	2.99395e+07	3.00836e+07	2.72119e+07
AT1G14320.1	16	4	759.4	1;2;3;4;5;6;7;8	8	| Symbols: SAC52, RPL10, RPL10A | Ribosomal protein L16p/L10e family protein | chr1:4888270-4889408 FORWARD LENGTH=220	3.79597e+06	6.23096e+06	7.76425e+06
AT3G43300.1	17	16	759.17	1	1	| Symbols: ATMIN7, BEN1 | HOPM interactor 7 | chr3:15234235-15245034 REVERSE LENGTH=1758	1.55493e+06	1.08748e+06	2.80868e+06
AT4G15530.1	16	8	758.96	1;2	2	| Symbols: PPDK | pyruvate orthophosphate dikinase | chr4:8864828-8870727 REVERSE LENGTH=956	2.23404e+06	1.94718e+06	1.66151e+07
AT2G20530.1	11	5	758.27	6;7	2	| Symbols: ATPHB6, PHB6 | prohibitin 6 | chr2:8842300-8843787 FORWARD LENGTH=286	3.26555e+06	5.33076e+06	3.6617e+06
AT3G02200.2	15	3	757.39	6	1	| Symbols: | Proteasome component (PCI) domain protein | chr3:406692-408919 FORWARD LENGTH=417	1.38632e+06	700274	1.45674e+06
AT2G40290.1	11	3	757.38	5	1	| Symbols: | Eukaryotic translation initiation factor 2 subunit 1 | chr2:16829030-16830889 REVERSE LENGTH=344	4.01132e+06	3.66938e+06	4.46034e+06
AT1G32220.1	9	9	755.42	7;8	2	| Symbols: | NAD(P)-binding Rossmann-fold superfamily protein | chr1:11608038-11609591 FORWARD LENGTH=296	2.20912e+07	2.26532e+07	2.09621e+07
AT4G34090.1	9	2	754.37	1;2;6;7;8	5	| Symbols: | unknown protein; FUNCTIONS IN: molecular_function unknown; INVOLVED IN: biological_process unknown; LOCATED IN: chloroplast, chloroplast stroma; EXPRESSED IN: 22 plant structures; EXPRESSED DURING: 13 growth stages; BEST Arabidopsis th	3.60022e+06	3.64005e+06	3.77817e+06
AT2G42130.5	15	0	753.93	7	1	| Symbols: | Plastid-lipid associated protein PAP / fibrillin family protein | chr2:17566862-17567916 FORWARD LENGTH=204
AT5G09510.1	8	0	753.78	8	1	| Symbols: | Ribosomal protein S19 family protein | chr5:2955698-2956554 REVERSE LENGTH=152
AT5G02610.1	13	2	753.49	8	1	| Symbols: | Ribosomal L29 family protein | chr5:587611-588547 FORWARD LENGTH=123	2.6468e+06	3.085e+06	3.38226e+06
AT5G52650.1	12	6	753.03	3;8	2	| Symbols: | RNA binding Plectin/S10 domain-containing protein | chr5:21355781-21357003 REVERSE LENGTH=179	1.28231e+07	1.23994e+07	1.02779e+07
AT4G39970.1	10	10	752.64	7	1	| Symbols: | Haloacid dehalogenase-like hydrolase (HAD) superfamily protein | chr4:18536678-18538429 REVERSE LENGTH=316	1.56214e+07	1.76339e+07	1.78612e+07
AT2G34040.1	13	1	752.41	1;3	2	| Symbols: | Apoptosis inhibitory protein 5 (API5) | chr2:14377957-14382246 REVERSE LENGTH=553	424178	2.51195e+06	581141
AT5G22880.1	10	1	752.38	8	1	| Symbols: H2B, HTB2 | histone B2 | chr5:7652130-7652567 REVERSE LENGTH=145	2.03005e+06	2.18574e+06	2.35137e+06
AT5G16990.1	12	3	751.62	6	1	| Symbols: | Zinc-binding dehydrogenase family protein | chr5:5581831-5583849 REVERSE LENGTH=343	1.33413e+06	1.52457e+06	1.51031e+06
AT4G31390.2	17	0	750.93	1;3	2	| Symbols: | Protein kinase superfamily protein | chr4:15233126-15236764 FORWARD LENGTH=657
AT2G39390.1	13	2	750.62	1;3;8	3	| Symbols: | Ribosomal L29 family protein | chr2:16450803-16451762 REVERSE LENGTH=123	1.77681e+06	2.45794e+06	1.90925e+06
AT1G76550.1	15	4	750.16	1;3	2	| Symbols: | Phosphofructokinase family protein | chr1:28722900-28726929 REVERSE LENGTH=617	819005	1.44446e+06	1.04944e+06
AT1G79750.1	12	7	749.76	1;3	2	| Symbols: ATNADP-ME4, NADP-ME4 | NADP-malic enzyme 4 | chr1:30007655-30011179 REVERSE LENGTH=646	3.1551e+06	7.26297e+06	3.42178e+06
AT1G09760.1	10	10	749.34	6;7	2	| Symbols: U2A' | U2 small nuclear ribonucleoprotein A | chr1:3159476-3161603 REVERSE LENGTH=249	6.94984e+06	1.19427e+07	1.10166e+07
ATCG00810.1	11	11	746.01	8	1	| Symbols: RPL22 | ribosomal protein L22 | chrC:83467-83949 REVERSE LENGTH=160	4.77382e+07	5.44494e+07	5.95087e+07
AT5G12040.1	11	3	745.99	6	1	| Symbols: | Nitrilase/cyanide hydratase and apolipoprotein N-acyltransferase family protein | chr5:3885162-3887772 FORWARD LENGTH=369	3.83595e+06	4.04462e+06	4.38231e+06
AT3G59920.1	14	8	745.96	1;3;4	3	| Symbols: ATGDI2, GDI2 | RAB GDP dissociation inhibitor 2 | chr3:22135157-22138221 FORWARD LENGTH=444	3.94044e+07	1.59775e+07	1.57272e+07
AT5G18660.1	15	15	744.83	6	1	| Symbols: PCB2 | NAD(P)-binding Rossmann-fold superfamily protein | chr5:6220872-6222125 REVERSE LENGTH=417	2.72548e+07	3.04499e+07	2.8748e+07
AT4G20980.1	14	5	744.14	1;2;3	3	| Symbols: | Eukaryotic translation initiation factor 3 subunit 7 (eIF-3) | chr4:11216997-11218772 FORWARD LENGTH=591	3.15183e+06	1.05326e+07	2.96071e+06
AT2G07560.1	14	0	744.04	1;2	2	| Symbols: AHA6, HA6 | H(+)-ATPase 6 | chr2:3170394-3173952 REVERSE LENGTH=949
CON_O95678	14	1	743.93	1;2;3;4;5;6;7;8	8	| | Cytokeratin type II - Homo sapiens (Human).	412426	358672	305252
AT2G09990.1	11	1	743.35	3;8	2	| Symbols: | Ribosomal protein S5 domain 2-like superfamily protein | chr2:3781442-3781882 FORWARD LENGTH=146	2.76246e+06	3.44886e+06	2.66466e+06
AT4G00100.1	11	1	741.99	8	1	| Symbols: ATRPS13A, RPS13, PFL2, RPS13A | ribosomal protein S13A | chr4:37172-38123 FORWARD LENGTH=151	4.75885e+06	4.76522e+06	3.9001e+06
AT1G17050.1	14	11	740.11	6	1	| Symbols: SPS2 | solanesyl diphosphate synthase 2 | chr1:5829289-5831215 FORWARD LENGTH=417	1.04945e+07	1.15225e+07	1.19221e+07
AT5G46430.1	11	2	739.17	8	1	| Symbols: | Ribosomal protein L32e | chr5:18833429-18834409 FORWARD LENGTH=133	7.38612e+06	8.03638e+06	9.43307e+06
AT2G42520.1	14	7	738.99	1;2;3	3	| Symbols: | P-loop containing nucleoside triphosphate hydrolases superfamily protein | chr2:17705382-17708744 FORWARD LENGTH=633	1.83111e+06	3.91185e+06	1.57483e+06
AT1G15210.1	15	0	738.53	1;2;3	3	| Symbols: PDR7, ATPDR7 | pleiotropic drug resistance 7 | chr1:5231552-5236573 REVERSE LENGTH=1442
AT5G17170.1	8	3	737.5	8	1	| Symbols: ENH1 | rubredoxin family protein | chr5:5649335-5650975 FORWARD LENGTH=271	6.00803e+06	6.56187e+06	2.55348e+06
AT5G37600.1	12	2	735.66	5;6	2	| Symbols: ATGSR1, GLN1;1, GSR 1, ATGLN1;1 | glutamine synthase clone R1 | chr5:14933574-14935656 REVERSE LENGTH=356	1.13971e+06	545027	344390
AT3G19710.1	9	9	734.44	6	1	| Symbols: BCAT4 | branched-chain aminotransferase4 | chr3:6847202-6849429 REVERSE LENGTH=354	1.15069e+07	1.06493e+07	1.00716e+07
AT3G08030.1	13	2	734.35	1;2;5;6	4	| Symbols: | Protein of unknown function, DUF642 | chr3:2564191-2565819 FORWARD LENGTH=365	2.57066e+06	1.42107e+06	2.17924e+06
AT5G20020.1	11	0	734.34	7	1	| Symbols: RAN2 | RAS-related GTP-binding nuclear protein 2 | chr5:6762817-6764381 FORWARD LENGTH=221
AT4G10840.2	16	0	733.87	1;3	2	| Symbols: | Tetratricopeptide repeat (TPR)-like superfamily protein | chr4:6656614-6658702 FORWARD LENGTH=531
AT3G08947.1	10	1	733.79	1;2	2	| Symbols: | ARM repeat superfamily protein | chr3:2724007-2726722 FORWARD LENGTH=873	187519	1.16775e+06	4.49698e+06
AT3G16640.1	12	10	733.59	1;2;3;5;6;7;8	7	| Symbols: TCTP | translationally controlled tumor protein | chr3:5669709-5670729 REVERSE LENGTH=168	1.13472e+08	1.31932e+08	1.19553e+08
AT3G04920.1	9	5	733.34	8	1	| Symbols: | Ribosomal protein S24e family protein | chr3:1360989-1362065 FORWARD LENGTH=133	2.40081e+07	2.47341e+07	1.93414e+07
AT1G23180.1	14	14	733.29	1;3	2	| Symbols: | ARM repeat superfamily protein | chr1:8216125-8219515 FORWARD LENGTH=834	3.09354e+06	9.25648e+06	4.13915e+06
AT3G04940.1	13	4	731.45	2;6;7	3	| Symbols: ATCYSD1, CYSD1 | cysteine synthase D1 | chr3:1365681-1367508 FORWARD LENGTH=324	2.98497e+06	2.4328e+06	2.10551e+06
AT5G55070.1	13	7	731.29	5	1	| Symbols: | Dihydrolipoamide succinyltransferase | chr5:22347637-22350409 FORWARD LENGTH=464	1.15898e+07	8.3173e+06	1.26651e+07
AT5G11560.1	12	9	730.55	1;2;4;6	4	| Symbols: | catalytics | chr5:3709734-3713994 REVERSE LENGTH=982	2.63103e+06	1.99976e+06	6.37213e+06
AT3G22110.1	11	11	729.47	6;7;8	3	| Symbols: PAC1 | 20S proteasome alpha subunit C1 | chr3:7792819-7793571 REVERSE LENGTH=250	2.09634e+07	1.78825e+07	2.34965e+07
AT1G12230.1	12	12	728.86	5;6	2	| Symbols: | Aldolase superfamily protein | chr1:4148050-4150708 FORWARD LENGTH=405	2.14335e+07	2.39044e+07	1.74939e+07
AT3G05560.1	13	2	728.44	7;8	2	| Symbols: | Ribosomal L22e protein family | chr3:1614641-1615204 FORWARD LENGTH=124	2.95734e+07	3.24776e+07	3.56847e+07
AT4G14210.1	13	13	728.19	1;3;4	3	| Symbols: PDS3, PDS, PDE226 | phytoene desaturase 3 | chr4:8190426-8194769 REVERSE LENGTH=566	3.92088e+07	1.42646e+07	1.11387e+07
AT4G22690.1	15	12	727.01	1;3;4	3	| Symbols: CYP706A1 | cytochrome P450, family 706, subfamily A, polypeptide 1 | chr4:11929847-11931520 FORWARD LENGTH=557	2.92295e+07	1.05865e+07	9.37182e+06
AT3G28715.1	13	0	725.52	5;6	2	| Symbols: | ATPase, V0/A0 complex, subunit C/D | chr3:10778025-10780350 FORWARD LENGTH=351
AT5G05780.1	13	0	725.52	6	1	| Symbols: RPN8A, AE3, ATHMOV34 | RP non-ATPase subunit 8A | chr5:1735862-1738176 FORWARD LENGTH=308
AT4G28510.1	11	4	725.36	6;7	2	| Symbols: ATPHB1, PHB1 | prohibitin 1 | chr4:14084970-14086372 REVERSE LENGTH=288	743466	2.52778e+06	2.59027e+06
AT3G06720.1	13	5	724.98	1;3;4	3	| Symbols: AT-IMP, ATKAP ALPHA, AIMP ALPHA, IMPA-1, IMPA1 | importin alpha isoform 1 | chr3:2120559-2123555 FORWARD LENGTH=532	5.2457e+06	5.09946e+06	1.86042e+06
AT5G20080.1	14	13	724.66	7	1	| Symbols: | FAD/NAD(P)-binding oxidoreductase | chr5:6782708-6786360 FORWARD LENGTH=328	2.18591e+07	2.23298e+07	2.61753e+07
AT5G65020.2	13	0	723.84	6	1	| Symbols: ANNAT2 | annexin 2 | chr5:25974366-25975554 FORWARD LENGTH=302
AT3G61440.3	11	0	723.23	5;6	2	| Symbols: CYSC1 | cysteine synthase C1 | chr3:22736550-22737792 FORWARD LENGTH=247
ATCG00750.1	9	9	722.79	1;3;7;8	4	| Symbols: RPS11 | ribosomal protein S11 | chrC:78960-79376 REVERSE LENGTH=138	5.07927e+07	3.93667e+07	4.72773e+07
AT2G20260.1	6	4	722.26	1;2;3;5;6;7;8	7	| Symbols: PSAE-2 | photosystem I subunit E-2 | chr2:8736780-8737644 FORWARD LENGTH=145	2.66648e+07	3.07995e+07	3.13797e+07
AT5G02790.1	14	14	721.31	7;8	2	| Symbols: GSTL3 | Glutathione S-transferase family protein | chr5:632877-634858 FORWARD LENGTH=235	3.29192e+07	2.24787e+07	3.06066e+07
AT5G25880.1	11	0	721.24	1;3	2	| Symbols: ATNADP-ME3, NADP-ME3 | NADP-malic enzyme 3 | chr5:9024549-9028260 FORWARD LENGTH=588
AT3G13870.2	14	0	720.67	2	1	| Symbols: RHD3 | Root hair defective 3 GTP-binding protein (RHD3) | chr3:4565762-4570261 REVERSE LENGTH=738
CON_Q04695	13	1	720.48	1;3;5;7	4	| | Keratin, type I cytoskeletal 17 (Cytokeratin 17) (K17) (CK 17) (39.1) - Homo sapiens (Human).	31270.8	96376.8	0
AT5G23250.1	13	2	720.33	6	1	| Symbols: | Succinyl-CoA ligase, alpha subunit | chr5:7830460-7832491 FORWARD LENGTH=341	1.48862e+06	1.67766e+06	1.397e+06
AT3G25770.1	9	7	719.86	1;7;8	3	| Symbols: AOC2 | allene oxide cyclase 2 | chr3:9406975-9407839 FORWARD LENGTH=253	1.44645e+07	1.53884e+07	1.58554e+07
AT3G46030.1	10	0	719.54	8	1	| Symbols: HTB11 | Histone superfamily protein | chr3:16913614-16914051 REVERSE LENGTH=145
AT3G44110.1	15	5	719.48	1;2;3;4;5	5	| Symbols: ATJ3, ATJ | DNAJ homologue 3 | chr3:15869115-15871059 REVERSE LENGTH=420	6.07724e+06	1.3958e+06	989609
AT5G36210.1	13	12	719.33	1;3	2	| Symbols: | alpha/beta-Hydrolases superfamily protein | chr5:14248202-14253272 REVERSE LENGTH=730	1.15405e+07	1.5832e+07	6.00664e+06
AT3G60770.1	11	5	719.06	1;2;3;6;7;8	6	| Symbols: | Ribosomal protein S13/S15 | chr3:22460525-22461656 REVERSE LENGTH=151	1.9273e+07	3.25529e+07	2.63147e+07
AT5G25754.1	13	13	718.87	1;2;3;4	4	| Symbols: | RNA polymerase I-associated factor PAF67 | chr5:8953564-8955511 FORWARD LENGTH=514	5.62728e+07	2.05584e+07	2.1706e+07
AT5G19940.1	10	3	718.54	1;8	2	| Symbols: | Plastid-lipid associated protein PAP / fibrillin family protein | chr5:6739693-6740661 FORWARD LENGTH=239	7.04552e+06	6.19125e+06	7.67267e+06
AT3G02870.1	13	2	718.44	6;7	2	| Symbols: VTC4 | Inositol monophosphatase family protein | chr3:627742-629682 REVERSE LENGTH=271	1.35805e+06	1.34353e+06	1.56792e+06
AT3G54640.1	9	9	717.8	7	1	| Symbols: TSA1, TRP3 | tryptophan synthase alpha chain | chr3:20223331-20225303 REVERSE LENGTH=312	1.392e+07	1.31681e+07	2.38658e+07
AT3G04600.1	12	12	717.57	5	1	| Symbols: | Nucleotidylyl transferase superfamily protein | chr3:1243152-1245958 FORWARD LENGTH=402	1.36579e+07	1.32259e+07	1.47636e+07
AT2G45300.1	12	3	717.22	1;4;5	3	| Symbols: | RNA 3'-terminal phosphate cyclase/enolpyruvate transferase, alpha/beta | chr2:18677518-18679868 FORWARD LENGTH=520	8.09015e+06	1.78613e+06	4.24522e+06
ATCG01060.1	9	9	717.12	1;2;3;5;6;7;8	7	| Symbols: PSAC | iron-sulfur cluster binding;electron carriers;4 iron, 4 sulfur cluster binding | chrC:117318-117563 REVERSE LENGTH=81	1.71673e+08	1.41385e+08	1.86287e+08
AT2G02560.1	16	14	716.23	1;2	2	| Symbols: CAND1, ATCAND1, ETA2, TIP120, HVE | cullin-associated and neddylation dissociated | chr2:690345-697342 FORWARD LENGTH=1219	4.42932e+06	4.71373e+06	1.38876e+07
AT1G76160.1	11	6	715.94	1;3	2	| Symbols: sks5 | SKU5 similar 5 | chr1:28578211-28581020 REVERSE LENGTH=541	8.01037e+06	2.6955e+07	7.64341e+06
AT5G23540.2	10	0	714.91	6	1	| Symbols: | Mov34/MPN/PAD-1 family protein | chr5:7938109-7939339 FORWARD LENGTH=259
AT3G24590.1	8	8	714.89	7	1	| Symbols: PLSP1 | plastidic type i signal peptidase 1 | chr3:8970694-8972020 FORWARD LENGTH=291	4.47881e+06	5.58067e+06	6.04084e+06
AT1G14030.1	13	13	714.85	1;4;5	3	| Symbols: | Rubisco methyltransferase family protein | chr1:4805493-4807440 REVERSE LENGTH=482	2.09556e+07	6.80689e+06	9.64113e+06
AT2G21410.1	10	1	714.53	1;2;3	3	| Symbols: VHA-A2 | vacuolar proton ATPase A2 | chr2:9162703-9168141 FORWARD LENGTH=821	0	28647.1	107950
AT1G04810.1	12	4	714.46	1;2	2	| Symbols: | 26S proteasome regulatory complex, non-ATPase subcomplex, Rpn2/Psmd1 subunit | chr1:1350304-1355261 FORWARD LENGTH=1001	1.27506e+06	1.22132e+06	4.39334e+06
AT5G08530.1	13	13	714.38	1;3;4	3	| Symbols: CI51 | 51 kDa subunit of complex I | chr5:2759848-2761726 REVERSE LENGTH=486	5.77562e+07	1.60103e+07	1.68051e+07
AT1G10510.1	11	11	714.25	1;3;4	3	| Symbols: emb2004 | RNI-like superfamily protein | chr1:3461771-3465590 FORWARD LENGTH=605	2.58728e+07	1.20045e+07	7.36481e+06
AT1G10670.3	15	0	714.03	5	1	| Symbols: ACLA-1 | ATP-citrate lyase A-1 | chr1:3535787-3538098 FORWARD LENGTH=443
AT4G33760.1	11	11	712.48	1;3	2	| Symbols: | tRNA synthetase class II (D, K and N) family protein | chr4:16189285-16193260 REVERSE LENGTH=664	6.66504e+06	2.07504e+07	9.89082e+06
AT5G11420.1	15	5	711.61	5;6	2	| Symbols: | Protein of unknown function, DUF642 | chr5:3644655-3646991 FORWARD LENGTH=366	7.82999e+06	4.56036e+06	8.5543e+06
AT1G10840.2	12	0	711.17	5;6	2	| Symbols: TIF3H1 | translation initiation factor 3 subunit H1 | chr1:3607885-3609657 REVERSE LENGTH=250
AT3G09810.1	12	5	710.29	5;6	2	| Symbols: IDH-VI | isocitrate dehydrogenase VI | chr3:3008753-3011070 FORWARD LENGTH=374	4.3957e+06	4.08764e+06	3.96224e+06
AT5G03290.1	12	5	709.61	5;6	2	| Symbols: IDH-V | isocitrate dehydrogenase V | chr5:794043-795939 FORWARD LENGTH=374	1.40046e+07	1.2415e+07	1.21431e+07
AT4G31530.2	9	0	709.22	7	1	| Symbols: | NAD(P)-binding Rossmann-fold superfamily protein | chr4:15282281-15284064 FORWARD LENGTH=338
AT1G48920.1	15	14	709.13	1;2;3;6;7	5	| Symbols: ATNUC-L1, PARL1, NUC-L1 | nucleolin like 1 | chr1:18098186-18101422 FORWARD LENGTH=557	1.65501e+07	1.44673e+07	1.93591e+07
AT5G13710.1	10	10	709.02	6	1	| Symbols: SMT1, CPH | sterol methyltransferase 1 | chr5:4424048-4426866 REVERSE LENGTH=336	1.16642e+07	1.13081e+07	1.00745e+07
AT3G04870.1	11	10	708.75	1;2;3;4	4	| Symbols: ZDS, PDE181, SPC1 | zeta-carotene desaturase | chr3:1342842-1346189 FORWARD LENGTH=558	3.88053e+07	3.37388e+07	2.04589e+07
AT1G74910.3	13	0	708.57	5	1	| Symbols: | ADP-glucose pyrophosphorylase family protein | chr1:28135852-28138456 REVERSE LENGTH=387
AT3G52140.3	14	0	708.3	1;2	2	| Symbols: | tetratricopeptide repeat (TPR)-containing protein | chr3:19333232-19341295 FORWARD LENGTH=1396
AT5G08740.1	11	11	708.08	1;4;5	3	| Symbols: NDC1 | NAD(P)H dehydrogenase C1 | chr5:2848752-2851323 REVERSE LENGTH=519	2.32229e+07	1.00767e+07	1.18105e+07
AT5G27770.1	13	2	707.41	7;8	2	| Symbols: | Ribosomal L22e protein family | chr5:9836166-9837113 FORWARD LENGTH=124	1.32144e+07	1.48339e+07	2.6958e+07
AT5G16290.1	13	12	707.31	5	1	| Symbols: VAT1 | VALINE-TOLERANT 1 | chr5:5333874-5337387 FORWARD LENGTH=477	8.997e+06	7.35465e+06	9.64687e+06
AT1G20200.1	15	7	706.7	1;3;4	3	| Symbols: EMB2719, HAP15 | PAM domain (PCI/PINT associated module) protein | chr1:7001409-7004154 REVERSE LENGTH=488	3.02153e+07	1.40742e+07	1.06733e+07
AT4G20260.5	10	0	706.52	6	1	| Symbols: PCAP1 | plasma-membrane associated cation-binding protein 1 | chr4:10941593-10943120 FORWARD LENGTH=167
AT1G78850.1	12	5	705.61	1;4	2	| Symbols: | D-mannose binding lectin protein with Apple-like carbohydrate-binding domain | chr1:29642072-29643397 REVERSE LENGTH=441	3.77959e+07	5.81047e+06	7.2857e+06
AT2G44040.1	11	3	705.14	6	1	| Symbols: | Dihydrodipicolinate reductase, bacterial/plant | chr2:18221985-18223998 REVERSE LENGTH=347	4.68695e+06	8.91619e+06	7.45184e+06
AT4G23670.1	12	12	705.1	1;2;3;5;6;7;8	7	| Symbols: | Polyketide cyclase/dehydrase and lipid transport superfamily protein | chr4:12332846-12333656 REVERSE LENGTH=151	6.57547e+07	7.14162e+07	6.69387e+07
AT3G53020.1	13	5	704.55	1;3;8	3	| Symbols: STV1, RPL24B, RPL24 | Ribosomal protein L24e family protein | chr3:19660749-19661912 REVERSE LENGTH=163	8.91549e+06	6.19599e+06	8.06262e+06
AT1G09430.1	14	6	704.14	1;4;5	3	| Symbols: ACLA-3 | ATP-citrate lyase A-3 | chr1:3042135-3044978 FORWARD LENGTH=424	7.30014e+06	3.73053e+06	4.57708e+06
AT2G38270.1	11	10	703.28	7;8	2	| Symbols: CXIP2, ATGRX2 | CAX-interacting protein 2 | chr2:16031347-16033054 REVERSE LENGTH=293	2.43998e+07	2.33372e+07	2.13029e+07
AT1G02780.1	11	5	703.17	1;2;3;6;7	5	| Symbols: emb2386 | Ribosomal protein L19e family protein | chr1:608120-609391 REVERSE LENGTH=214	3.56108e+07	4.41418e+07	4.6238e+07
AT3G02560.1	14	11	702.89	1;2;5;6;7;8	6	| Symbols: | Ribosomal protein S7e family protein | chr3:542341-543168 FORWARD LENGTH=191	1.70607e+07	2.0027e+07	2.12032e+07
AT3G01910.1	13	6	702.79	5;7	2	| Symbols: SOX, AT-SO, AtSO | sulfite oxidase | chr3:314919-317274 REVERSE LENGTH=393	7.08275e+06	7.38591e+06	7.22981e+06
AT1G64770.1	13	2	702.56	5	1	| Symbols: NDF2, NDH45 | NDH-dependent cyclic electron flow 1 | chr1:24057549-24059415 FORWARD LENGTH=348	9.39473e+06	8.13941e+06	9.37506e+06
AT3G55250.1	14	14	702.37	7;8	2	| Symbols: | unknown protein; FUNCTIONS IN: molecular_function unknown; INVOLVED IN: biological_process unknown; LOCATED IN: mitochondrion, chloroplast, nucleus; EXPRESSED IN: 23 plant structures; EXPRESSED DURING: 13 growth stages; Has 46 Blast hi	1.7982e+07	1.76558e+07	2.06725e+07
AT1G30120.1	12	4	702.32	1;2;5;6	4	| Symbols: PDH-E1 BETA | pyruvate dehydrogenase E1 beta | chr1:10584350-10586477 REVERSE LENGTH=406	920026	2.2816e+06	5.6789e+06
AT5G47770.1	11	8	702.05	5;6	2	| Symbols: FPS1 | farnesyl diphosphate synthase 1 | chr5:19345297-19347415 FORWARD LENGTH=384	1.42036e+07	1.50806e+07	1.62997e+07
AT3G22200.1	12	12	701.8	1;4;5	3	| Symbols: POP2, GABA-T, HER1 | Pyridoxal phosphate (PLP)-dependent transferases superfamily protein | chr3:7835286-7838863 FORWARD LENGTH=504	5.30685e+07	2.43499e+07	2.55732e+07
AT4G04350.1	10	9	701.79	1;2	2	| Symbols: EMB2369 | tRNA synthetase class I (I, L, M and V) family protein | chr4:2128129-2133030 FORWARD LENGTH=973	4.84385e+06	3.21734e+06	1.53628e+07
AT2G05840.1	12	1	701.55	7;8	2	| Symbols: PAA2 | 20S proteasome subunit PAA2 | chr2:2234226-2236053 FORWARD LENGTH=246	218612	104154	2226.2
AT5G23010.1	11	10	701.06	1;4;5	3	| Symbols: MAM1, IMS3 | methylthioalkylmalate synthase 1 | chr5:7703173-7706769 FORWARD LENGTH=506	2.87189e+07	9.74507e+06	4.84672e+06
AT2G20630.1	10	1	699.13	7	1	| Symbols: PIA1 | PP2C induced by AVRRPM1 | chr2:8897826-8899648 REVERSE LENGTH=279	1.09499e+06	1.28985e+06	1.51364e+06
AT4G18360.2	9	0	698.01	5;6;7	3	| Symbols: | Aldolase-type TIM barrel family protein | chr4:10146627-10148386 REVERSE LENGTH=314
AT5G16130.1	14	10	697.82	7;8	2	| Symbols: | Ribosomal protein S7e family protein | chr5:5268984-5269912 FORWARD LENGTH=190	1.71772e+07	1.91942e+07	1.78605e+07
AT2G34040.2	12	0	697.8	1;3	2	| Symbols: | Apoptosis inhibitory protein 5 (API5) | chr2:14378571-14382246 REVERSE LENGTH=442
AT1G06000.1	11	11	697.12	1;5	2	| Symbols: | UDP-Glycosyltransferase superfamily protein | chr1:1820495-1821802 REVERSE LENGTH=435	2.10662e+07	2.12186e+07	2.11219e+07
ATCG00790.1	8	6	695.58	8	1	| Symbols: RPL16 | ribosomal protein L16 | chrC:81189-82652 REVERSE LENGTH=135	5.57857e+07	5.29503e+07	4.12091e+07
AT1G48860.1	12	4	695.07	1;4;5;7	4	| Symbols: | RNA 3'-terminal phosphate cyclase/enolpyruvate transferase, alpha/beta | chr1:18068892-18071331 REVERSE LENGTH=521	8.78499e+06	2.13451e+06	2.30229e+06
AT5G42980.1	12	12	694	1;2;3;7;8	5	| Symbols: ATTRX3, ATH3, ATTRXH3, TRXH3, TRX3 | thioredoxin 3 | chr5:17242772-17243718 FORWARD LENGTH=118	5.34624e+07	6.14927e+07	5.82536e+07
AT2G04390.1	11	11	693.92	1;2;3;6;7;8	6	| Symbols: | Ribosomal S17 family protein | chr2:1527911-1528336 FORWARD LENGTH=141	6.71969e+07	7.87228e+07	7.76205e+07
AT5G58140.4	14	0	693.91	1;2	2	| Symbols: PHOT2, NPL1 | phototropin 2 | chr5:23524771-23528541 FORWARD LENGTH=689
AT4G14030.1	10	7	693.4	1;2;3;4	4	| Symbols: SBP1 | selenium-binding protein 1 | chr4:8098121-8100165 REVERSE LENGTH=490	4.67641e+07	1.31201e+07	3.74476e+07
AT2G47450.1	10	9	693.36	5;6	2	| Symbols: CAO, CPSRP43 | chloroplast signal recognition particle component (CAO) | chr2:19472781-19473902 FORWARD LENGTH=373	1.34991e+07	1.10088e+07	1.21652e+07
AT1G21680.1	11	10	692.48	1;3	2	| Symbols: | DPP6 N-terminal domain-like protein | chr1:7613028-7615148 FORWARD LENGTH=706	3.06185e+06	9.85249e+06	4.26434e+06
AT1G19570.1	9	1	692.07	8	1	| Symbols: DHAR1, ATDHAR1, DHAR5 | dehydroascorbate reductase | chr1:6773462-6774413 REVERSE LENGTH=213	1.07072e+06	231817	896744
AT2G43910.1	8	3	691.86	7;8	2	| Symbols: ATHOL1, HOL1 | HARMLESS TO OZONE LAYER 1 | chr2:18184658-18186951 REVERSE LENGTH=227	1.18194e+07	8.74428e+06	1.07862e+07
AT1G30630.1	12	10	691.19	7	1	| Symbols: | Coatomer epsilon subunit | chr1:10858546-10860173 REVERSE LENGTH=292	1.75816e+07	1.84227e+07	1.48628e+07
AT3G11400.1	15	11	691.14	2;6;8	3	| Symbols: EIF3G1, ATEIF3G1 | eukaryotic translation initiation factor 3G1 | chr3:3578536-3580366 FORWARD LENGTH=294	2.26674e+07	2.11192e+07	2.22514e+07
AT4G26110.1	15	10	691.08	1;3;4	3	| Symbols: NAP1;1, ATNAP1;1 | nucleosome assembly protein1;1 | chr4:13232712-13235502 FORWARD LENGTH=372	6.06912e+07	2.31687e+07	2.20535e+07
AT4G34620.1	10	10	691.07	8	1	| Symbols: SSR16 | small subunit ribosomal protein 16 | chr4:16535084-16536092 REVERSE LENGTH=113	5.26323e+07	5.44636e+07	5.10708e+07
AT1G25350.1	16	1	690.71	1;2	2	| Symbols: OVA9 | glutamine-tRNA ligase, putative / glutaminyl-tRNA synthetase, putative / GlnRS, putative | chr1:8889280-8894205 REVERSE LENGTH=795	476694	272705	1.0433e+06
AT4G02450.1	8	8	689.51	2;6;7;8	4	| Symbols: | HSP20-like chaperones superfamily protein | chr4:1073987-1075765 REVERSE LENGTH=241	4.10003e+07	4.49883e+07	4.1314e+07
AT4G09670.1	11	10	689.23	5;6	2	| Symbols: | Oxidoreductase family protein | chr4:6107382-6109049 REVERSE LENGTH=362	2.03265e+07	2.23217e+07	1.54844e+07
AT4G10450.1	13	6	689.02	1;2;3;6;7;8	6	| Symbols: | Ribosomal protein L6 family | chr4:6463201-6464458 REVERSE LENGTH=194	2.94135e+06	2.96709e+06	2.4957e+06
AT5G38660.1	12	3	689.01	1;8	2	| Symbols: APE1 | acclimation of photosynthesis to environment | chr5:15473285-15475497 REVERSE LENGTH=286	1.10954e+06	1.99002e+06	2.78188e+06
AT1G07770.1	14	2	688.48	3;7;8	3	| Symbols: RPS15A | ribosomal protein S15A | chr1:2408413-2409065 REVERSE LENGTH=130	1.96206e+07	2.37049e+07	2.77073e+07
AT2G34590.1	12	1	688.44	5;6	2	| Symbols: | Transketolase family protein | chr2:14568956-14570844 REVERSE LENGTH=406	1.09602e+06	1.72841e+06	1.21152e+06
AT5G58770.1	12	12	688.33	6	1	| Symbols: | Undecaprenyl pyrophosphate synthetase family protein | chr5:23734396-23735495 FORWARD LENGTH=310	1.09914e+07	1.19476e+07	1.02902e+07
AT3G47860.1	11	11	688.21	6;7	2	| Symbols: CHL | chloroplastic lipocalin | chr3:17656778-17658269 REVERSE LENGTH=353	9.61362e+06	1.39412e+07	1.21694e+07
AT5G13450.2	15	0	687.57	8	1	| Symbols: ATP5 | delta subunit of Mt ATP synthase | chr5:4310558-4311941 REVERSE LENGTH=190
AT5G24650.1	9	8	687.46	7	1	| Symbols: | Mitochondrial import inner membrane translocase subunit Tim17/Tim22/Tim23 family protein | chr5:8437123-8438859 FORWARD LENGTH=259	1.4928e+07	1.65614e+07	2.09515e+07
AT3G08740.1	13	13	686.44	8	1	| Symbols: | elongation factor P (EF-P) family protein | chr3:2654788-2656154 REVERSE LENGTH=236	4.14421e+07	3.57197e+07	4.51006e+07
AT5G66510.2	10	0	685.48	7	1	| Symbols: GAMMA CA3 | gamma carbonic anhydrase 3 | chr5:26550016-26551496 REVERSE LENGTH=269
AT1G12250.1	8	8	685.44	8	1	| Symbols: | Pentapeptide repeat-containing protein | chr1:4159287-4161269 FORWARD LENGTH=280	4.82566e+06	4.86006e+06	4.80586e+06
AT5G48760.1	14	3	685.39	1;8	2	| Symbols: | Ribosomal protein L13 family protein | chr5:19771315-19772686 REVERSE LENGTH=206	3.33998e+06	4.05864e+06	2.82685e+06
AT2G42100.1	11	0	683.97	1;2;3;4;5;6;7;8	8	| Symbols: | Actin-like ATPase superfamily protein | chr2:17560211-17561945 FORWARD LENGTH=378
AT4G13170.1	13	2	683.41	8	1	| Symbols: | Ribosomal protein L13 family protein | chr4:7655133-7656542 REVERSE LENGTH=206	425343	508556	210245
AT3G02080.1	14	5	683.33	3;8	2	| Symbols: | Ribosomal protein S19e family protein | chr3:364138-365161 REVERSE LENGTH=143	1.16234e+07	4.80183e+06	8.69185e+06
AT3G58510.1	12	6	682.97	1;3	2	| Symbols: | DEA(D/H)-box RNA helicase family protein | chr3:21640608-21643464 FORWARD LENGTH=612	3.92176e+06	8.35008e+06	4.01493e+06
AT2G42740.1	14	14	682.84	1;2;3;7;8	5	| Symbols: RPL16A | ribosomal protein large subunit 16A | chr2:17791794-17792946 FORWARD LENGTH=182	1.26085e+08	1.35731e+08	1.42868e+08
AT1G07790.1	9	2	682.1	3;7;8	3	| Symbols: HTB1 | Histone superfamily protein | chr1:2413049-2413495 FORWARD LENGTH=148	456185	564411	491070
AT4G34090.2	8	0	681.35	6;7	2	| Symbols: | unknown protein; FUNCTIONS IN: molecular_function unknown; INVOLVED IN: biological_process unknown; LOCATED IN: chloroplast; EXPRESSED IN: 22 plant structures; EXPRESSED DURING: 13 growth stages; BEST Arabidopsis thaliana protein match
AT2G27710.1	7	3	680.47	7;8	2	| Symbols: | 60S acidic ribosomal protein family | chr2:11816929-11817670 FORWARD LENGTH=115	2.67115e+06	4.15441e+06	2.52609e+06
AT3G54540.1	11	10	679.82	1;2;3	3	| Symbols: ATGCN4, GCN4 | general control non-repressible 4 | chr3:20190393-20192564 FORWARD LENGTH=723	1.50076e+06	5.66295e+06	1.49462e+07
AT1G30690.1	12	12	679.34	1;2	2	| Symbols: | Sec14p-like phosphatidylinositol transfer family protein | chr1:10888284-10890085 FORWARD LENGTH=540	8.35615e+07	1.2508e+07	4.18283e+07
AT2G32060.1	10	5	678.56	8	1	| Symbols: | Ribosomal protein L7Ae/L30e/S12e/Gadd45 family protein | chr2:13639228-13640104 REVERSE LENGTH=144	1.33079e+07	1.41066e+07	8.61301e+06
AT5G25100.1	14	5	678.38	1	1	| Symbols: | Endomembrane protein 70 protein family | chr5:8648374-8651015 REVERSE LENGTH=644	537281	685615	1.25611e+06
AT3G44320.1	7	0	678.33	1;2;3;5;6;7	6	| Symbols: NIT3, AtNIT3 | nitrilase 3 | chr3:15993419-15995493 FORWARD LENGTH=346
AT5G35790.1	12	9	678.15	1;3;4	3	| Symbols: G6PD1 | glucose-6-phosphate dehydrogenase 1 | chr5:13956879-13959686 REVERSE LENGTH=576	1.00399e+07	1.13481e+07	4.67768e+06
AT2G47470.2	13	0	677.16	5;6;8	3	| Symbols: ATPDIL2-1, UNE5, MEE30, PDI11, ATPDI11 | thioredoxin family protein | chr2:19481503-19483303 FORWARD LENGTH=266
AT5G14060.1	13	8	676.02	1;4;5	3	| Symbols: CARAB-AK-LYS | Aspartate kinase family protein | chr5:4536143-4538993 FORWARD LENGTH=544	2.59782e+07	4.99637e+06	4.27439e+06
AT1G32500.1	12	12	676.02	1;4;5	3	| Symbols: ATNAP6, NAP6 | non-intrinsic ABC protein 6 | chr1:11750091-11751994 REVERSE LENGTH=475	7.47127e+07	1.7261e+07	1.8573e+07
AT3G53560.1	12	11	676.01	6;7	2	| Symbols: | Tetratricopeptide repeat (TPR)-like superfamily protein | chr3:19859954-19860976 REVERSE LENGTH=340	9.55445e+06	1.35669e+07	1.09685e+07
AT4G16720.1	12	12	675.44	1;2;3;6;7;8	6	| Symbols: | Ribosomal protein L23/L15e family protein | chr4:9400156-9401315 REVERSE LENGTH=204	5.9827e+07	7.22173e+07	7.75828e+07
AT3G08030.2	12	0	674.63	5;6	2	| Symbols: | Protein of unknown function, DUF642 | chr3:2564517-2565819 FORWARD LENGTH=323
AT3G44300.1	10	0	674.58	1;2;3;5;6;7	6	| Symbols: NIT2, AtNIT2 | nitrilase 2 | chr3:15983351-15985172 FORWARD LENGTH=339
ATCG00720.1	7	7	674	1;2;3;4;5;6;7;8	8	| Symbols: PETB | photosynthetic electron transfer B | chrC:74841-76292 FORWARD LENGTH=215	1.91948e+08	2.39725e+08	2.67391e+08
AT1G67680.1	9	5	673.34	1;3	2	| Symbols: | SRP72 RNA-binding domain | chr1:25365962-25368464 REVERSE LENGTH=664	922373	4.339e+06	1.37272e+06
AT3G10350.2	10	0	673.28	5;6	2	| Symbols: | P-loop containing nucleoside triphosphate hydrolases superfamily protein | chr3:3208310-3210678 FORWARD LENGTH=433
AT1G03680.1	10	10	673.17	8	1	| Symbols: ATHM1, TRX-M1, ATM1, THM1 | thioredoxin M-type 1 | chr1:916990-917865 REVERSE LENGTH=179	1.01915e+08	1.09657e+08	1.03024e+08
AT1G79870.1	14	2	672.83	6	1	| Symbols: | D-isomer specific 2-hydroxyacid dehydrogenase family protein | chr1:30044794-30045851 FORWARD LENGTH=313	5.77306e+06	6.99942e+06	5.75561e+06
AT3G18000.1	15	2	672.47	1;3;4;5	4	| Symbols: NMT1, XPL1, PEAMT | S-adenosyl-L-methionine-dependent methyltransferases superfamily protein | chr3:6154578-6157331 FORWARD LENGTH=491	618691	641648	1.35778e+06
AT1G31800.1	14	13	672.47	1;3	2	| Symbols: CYP97A3, LUT5 | cytochrome P450, family 97, subfamily A, polypeptide 3 | chr1:11396440-11399470 FORWARD LENGTH=595	1.27821e+07	3.57104e+07	1.77146e+07
AT1G52360.1	11	3	672	1;2	2	| Symbols: | Coatomer, beta' subunit | chr1:19499282-19505397 FORWARD LENGTH=926	231000	399723	644315
AT4G19006.1	13	6	671.72	5;6	2	| Symbols: | Proteasome component (PCI) domain protein | chr4:10409349-10411347 REVERSE LENGTH=386	3.82474e+06	2.67093e+06	2.97338e+06
AT3G20820.1	9	9	671.17	5;6	2	| Symbols: | Leucine-rich repeat (LRR) family protein | chr3:7280930-7282027 FORWARD LENGTH=365	1.79015e+07	1.67987e+07	1.68347e+07
AT2G17360.1	16	3	671	1;2;3;5;6;8	6	| Symbols: | Ribosomal protein S4 (RPS4A) family protein | chr2:7546598-7548138 FORWARD LENGTH=261	1.7276e+06	2.42841e+06	1.93284e+06
AT5G63680.1	12	1	670.81	1;3;4	3	| Symbols: | Pyruvate kinase family protein | chr5:25490507-25492530 FORWARD LENGTH=510	907034	1.19745e+06	291943
AT4G30910.1	12	0	670.5	1;2;3;4	4	| Symbols: | Cytosol aminopeptidase family protein | chr4:15042621-15045248 REVERSE LENGTH=581
AT5G67360.1	12	11	669.61	1;2;3	3	| Symbols: ARA12 | Subtilase family protein | chr5:26872192-26874465 REVERSE LENGTH=757	1.51747e+07	2.88396e+07	1.1103e+07
AT2G20990.1	12	9	669.58	1;3	2	| Symbols: SYTA, NTMC2TYPE1.1, ATSYTA, NTMC2T1.1, SYT1 | synaptotagmin A | chr2:9014827-9017829 FORWARD LENGTH=541	5.94002e+06	1.82703e+07	9.33878e+06
AT4G10120.1	14	9	669.47	1;2	2	| Symbols: ATSPS4F | Sucrose-phosphate synthase family protein | chr4:6315033-6319785 FORWARD LENGTH=1050	2.20549e+06	2.76461e+06	4.01575e+06
AT4G21580.1	13	0	668.54	6	1	| Symbols: | oxidoreductase, zinc-binding dehydrogenase family protein | chr4:11475822-11477514 FORWARD LENGTH=325
AT4G20260.6	9	0	667.63	6;8	2	| Symbols: PCAP1 | plasma-membrane associated cation-binding protein 1 | chr4:10941593-10943227 FORWARD LENGTH=166
AT3G24190.1	14	13	667.54	1;3	2	| Symbols: | Protein kinase superfamily protein | chr3:8743319-8747703 FORWARD LENGTH=793	2.83612e+06	7.98323e+06	3.10818e+06
AT1G78380.1	12	10	667.02	8	1	| Symbols: ATGSTU19, GST8, GSTU19 | glutathione S-transferase TAU 19 | chr1:29486659-29487819 REVERSE LENGTH=219	6.7403e+07	6.92787e+07	6.31679e+07
AT3G57560.1	9	8	666.96	6;7	2	| Symbols: NAGK | N-acetyl-l-glutamate kinase | chr3:21311164-21312207 REVERSE LENGTH=347	1.23528e+07	1.96245e+07	1.52748e+07
AT5G04740.1	12	9	666.89	6;7	2	| Symbols: | ACT domain-containing protein | chr5:1368713-1371391 REVERSE LENGTH=301	9.66755e+06	1.18318e+07	1.22791e+07
AT3G07100.1	12	10	665.76	1;2	2	| Symbols: ERMO2, SEC24A | Sec23/Sec24 protein transport family protein | chr3:2245689-2250077 REVERSE LENGTH=1038	7.8251e+06	5.69023e+06	1.37793e+07
AT3G18490.1	11	10	665.65	1;2;3;6;7;8	6	| Symbols: | Eukaryotic aspartyl protease family protein | chr3:6349090-6350592 REVERSE LENGTH=500	1.26451e+07	1.20127e+07	1.26611e+07
AT5G37850.1	9	9	665.52	7	1	| Symbols: SOS4, ATSOS4 | pfkB-like carbohydrate kinase family protein | chr5:15065394-15068783 FORWARD LENGTH=343	1.70268e+07	1.54234e+07	1.491e+07
AT4G03520.2	11	0	665.36	8	1	| Symbols: ATHM2 | Thioredoxin superfamily protein | chr4:1562585-1562803 REVERSE LENGTH=72
AT1G06530.1	11	11	665.28	5;6	2	| Symbols: | Tropomyosin-related | chr1:2001625-2002596 FORWARD LENGTH=323	1.17528e+07	1.34365e+07	1.20966e+07
AT3G02880.1	12	9	665.25	1;3;5;6	4	| Symbols: | Leucine-rich repeat protein kinase family protein | chr3:634819-636982 FORWARD LENGTH=627	2.63919e+06	4.05626e+06	1.73284e+06
AT2G39470.1	10	4	665.01	8	1	| Symbols: PPL2 | PsbP-like protein 2 | chr2:16476335-16477653 FORWARD LENGTH=238	6.85906e+06	6.9273e+06	4.51296e+06
AT1G70820.1	17	17	664.95	1;2;3	3	| Symbols: | phosphoglucomutase, putative / glucose phosphomutase, putative | chr1:26705594-26708034 FORWARD LENGTH=615	1.68362e+07	2.47909e+07	1.21068e+07
AT3G53180.1	13	13	664.75	1;2	2	| Symbols: | glutamate-ammonia ligases;catalytics;glutamate-ammonia ligases | chr3:19707068-19711188 FORWARD LENGTH=852	4.90451e+06	7.07228e+06	1.87897e+07
AT1G10370.1	10	9	664.47	7	1	| Symbols: GST30, ATGSTU17, GST30B, ERD9 | Glutathione S-transferase family protein | chr1:3397274-3398273 REVERSE LENGTH=227	3.26394e+07	3.56683e+07	3.4659e+07
CON_P02769	13	13	664.45	1;2;3;4;5;6;7;8	8	| | Serum albumin precursor (Allergen Bos d 6) (BSA) - Bos taurus (Bovine).	1.98395e+07	1.77601e+07	3.12581e+07
AT1G80660.1	11	0	664.42	1;2	2	| Symbols: AHA9, HA9 | H(+)-ATPase 9 | chr1:30316227-30319948 REVERSE LENGTH=954
AT1G07660.2	10	0	664.24	3;8	2	| Symbols: | Histone superfamily protein | chr1:2369212-2369523 FORWARD LENGTH=86
AT3G53110.1	8	8	662.12	1;3	2	| Symbols: LOS4 | P-loop containing nucleoside triphosphate hydrolases superfamily protein | chr3:19687968-19690423 FORWARD LENGTH=496	6.62573e+06	1.83159e+07	6.00253e+06
AT2G27720.1	8	1	661.64	8	1	| Symbols: | 60S acidic ribosomal protein family | chr2:11818696-11819370 FORWARD LENGTH=115	1.08676e+06	1.13109e+06	329505
AT2G37190.1	8	3	661.42	1;2;3;5;6;7;8	7	| Symbols: | Ribosomal protein L11 family protein | chr2:15619559-15620059 REVERSE LENGTH=166	5.19115e+06	6.96984e+06	9.46132e+06
AT1G16470.1	10	1	660.65	7;8	2	| Symbols: PAB1 | proteasome subunit PAB1 | chr1:5623122-5625439 FORWARD LENGTH=235	822888	549659	546583
AT4G18240.1	12	12	660.37	1;2;3	3	| Symbols: ATSS4, SSIV, SS4 | starch synthase 4 | chr4:10082221-10087044 FORWARD LENGTH=1040	3.36655e+06	2.44212e+06	1.12618e+07
AT5G39570.1	12	12	659.64	1;4;5;6	4	| Symbols: | FUNCTIONS IN: molecular_function unknown; INVOLVED IN: biological_process unknown; LOCATED IN: cytosol, nucleus; EXPRESSED IN: 25 plant structures; EXPRESSED DURING: 14 growth stages; BEST Arabidopsis thaliana protein match is: glycine	6.69767e+07	1.21136e+07	1.83681e+07
AT3G27830.1	10	10	659.24	1;2;3;5;6;7;8	7	| Symbols: RPL12-A, RPL12 | ribosomal protein L12-A | chr3:10318576-10319151 FORWARD LENGTH=191	2.30388e+08	2.22051e+08	2.962e+08
AT1G76400.1	14	14	658.46	1;3	2	| Symbols: | Ribophorin I | chr1:28658713-28661672 REVERSE LENGTH=614	2.97099e+06	1.02653e+07	3.59841e+06
AT3G13860.1	16	13	656.81	1;3;4	3	| Symbols: HSP60-3A | heat shock protein 60-3A | chr3:4561704-4565133 REVERSE LENGTH=572	5.10169e+06	8.062e+06	2.56079e+06
AT4G30160.1	13	7	656.72	1;2	2	| Symbols: VLN4, ATVLN4 | villin 4 | chr4:14754528-14759511 FORWARD LENGTH=974	5.16707e+06	3.24921e+06	9.88861e+06
AT5G09900.3	16	0	656.61	1;4;5	3	| Symbols: EMB2107, RPN5A, MSA | 26S proteasome regulatory subunit, putative (RPN5) | chr5:3089406-3092434 REVERSE LENGTH=462
AT1G04170.1	15	11	656.4	1;2;4;5	4	| Symbols: EIF2 GAMMA | eukaryotic translation initiation factor 2 gamma subunit | chr1:1097423-1099702 FORWARD LENGTH=465	2.6617e+07	7.36286e+06	7.53856e+06
AT2G44920.2	8	2	656.04	8	1	| Symbols: | Tetratricopeptide repeat (TPR)-like superfamily protein | chr2:18524419-18526502 FORWARD LENGTH=224	5.23198e+06	6.47424e+06	5.92539e+06
AT5G55480.1	9	9	655.17	1;2	2	| Symbols: SVL1 | SHV3-like 1 | chr5:22474277-22477819 FORWARD LENGTH=766	2.04799e+07	4.09325e+07	5.10699e+07
AT2G04400.1	12	11	654.84	5;6	2	| Symbols: | Aldolase-type TIM barrel family protein | chr2:1531208-1533578 FORWARD LENGTH=402	6.8029e+06	7.15427e+06	7.66029e+06
AT2G17390.1	8	6	654.58	5;6;8	3	| Symbols: AKR2B | ankyrin repeat-containing 2B | chr2:7555870-7557743 FORWARD LENGTH=344	6.76614e+06	6.62637e+06	5.16215e+06
AT5G25780.1	15	15	654.54	1;2;3	3	| Symbols: EIF3B-2, EIF3B, ATEIF3B-2 | eukaryotic translation initiation factor 3B-2 | chr5:8973420-8976758 REVERSE LENGTH=714	2.95198e+07	4.39772e+07	4.49136e+07
AT1G09100.1	10	1	654.4	1;3;4;5	4	| Symbols: RPT5B | 26S proteasome AAA-ATPase subunit RPT5B | chr1:2936675-2939258 REVERSE LENGTH=423	310792	328364	352326
AT5G06460.1	14	6	654.36	1;2;3	3	| Symbols: ATUBA2, UBA 2 | ubiquitin activating enzyme 2 | chr5:1970239-1974382 FORWARD LENGTH=1077	1.60304e+06	1.29105e+06	4.61076e+06
CON_Q14532	11	4	653.7	5	1	| | Keratin, type I cuticular Ha2 (Hair keratin, type I Ha2) - Homo sapiens (Human).	248206	91235.1	110266
AT4G27070.1	12	1	653.69	1;5;6	3	| Symbols: TSB2 | tryptophan synthase beta-subunit 2 | chr4:13586564-13588619 FORWARD LENGTH=475	83928.6	36288.9	319587
AT1G79210.1	10	1	653.24	7;8	2	| Symbols: | N-terminal nucleophile aminohydrolases (Ntn hydrolases) superfamily protein | chr1:29796286-29798240 REVERSE LENGTH=235	620424	311078	82962.1
AT2G25140.1	10	1	652.63	1;2;3;4;5;6;7	7	| Symbols: HSP98.7, CLPB-M, CLPB4 | casein lytic proteinase B4 | chr2:10697877-10701998 REVERSE LENGTH=964	2.01366e+06	1.035e+06	1.28839e+06
AT1G26910.1	13	0	652.16	7;8	2	| Symbols: RPL10B | Ribosomal protein L16p/L10e family protein | chr1:9321709-9322813 FORWARD LENGTH=221
AT3G55330.1	10	10	652.07	8	1	| Symbols: PPL1 | PsbP-like protein 1 | chr3:20514031-20515275 REVERSE LENGTH=230	2.78241e+07	3.37296e+07	3.3282e+07
AT1G25350.2	15	0	651.72	1;2	2	| Symbols: OVA9 | glutamine-tRNA ligase, putative / glutaminyl-tRNA synthetase, putative / GlnRS, putative | chr1:8889280-8894205 REVERSE LENGTH=800
AT2G36620.1	11	3	649.71	2;7;8	3	| Symbols: RPL24A | ribosomal protein L24 | chr2:15350548-15351819 REVERSE LENGTH=164	2.28037e+06	2.05814e+06	851907
AT4G38740.1	11	5	649.32	8	1	| Symbols: ROC1 | rotamase CYP 1 | chr4:18083620-18084138 REVERSE LENGTH=172	1.13245e+07	1.34833e+07	1.36651e+07
AT3G46040.1	13	1	648.96	8	1	| Symbols: RPS15AD | ribosomal protein S15A D | chr3:16914891-16915529 FORWARD LENGTH=130	2.34559e+06	2.79812e+06	4.43792e+06
AT4G33670.1	10	10	648.4	6	1	| Symbols: | NAD(P)-linked oxidoreductase superfamily protein | chr4:16169670-16171446 REVERSE LENGTH=319	1.37863e+07	1.47038e+07	1.23579e+07
AT2G21250.2	12	0	647.41	6	1	| Symbols: | NAD(P)-linked oxidoreductase superfamily protein | chr2:9103703-9105116 REVERSE LENGTH=238
AT5G52470.1	11	1	647.39	6	1	| Symbols: FIB1, FBR1, ATFIB1, ATFBR1, SKIP7 | fibrillarin 1 | chr5:21294290-21296509 FORWARD LENGTH=308	93190.6	382110	168157
AT2G05840.2	11	0	647	7	1	| Symbols: PAA2 | 20S proteasome subunit PAA2 | chr2:2234226-2235973 FORWARD LENGTH=220
AT1G15930.1	9	6	646.99	2;3;6;8	4	| Symbols: | Ribosomal protein L7Ae/L30e/S12e/Gadd45 family protein | chr1:5471702-5472741 FORWARD LENGTH=144	1.70731e+07	1.49782e+07	1.21157e+07
AT1G52570.1	9	0	646.91	1;2;3	3	| Symbols: PLDALPHA2 | phospholipase D alpha 2 | chr1:19583940-19586551 REVERSE LENGTH=810
AT3G27740.1	13	6	646.43	1;4;5	3	| Symbols: CARA | carbamoyl phosphate synthetase A | chr3:10281470-10283792 REVERSE LENGTH=430	1.4815e+07	1.14667e+07	1.3056e+07
AT5G39320.1	13	3	646.36	1;4;5	3	| Symbols: | UDP-glucose 6-dehydrogenase family protein | chr5:15743254-15744696 FORWARD LENGTH=480	8.141e+06	1.8057e+06	258040
AT2G30390.1	10	10	645.5	4;5	2	| Symbols: FC2, FC-II, ATFC-II | ferrochelatase 2 | chr2:12951242-12953985 REVERSE LENGTH=512	9.98663e+06	8.8415e+06	1.52593e+07
AT1G03870.1	6	6	645.3	1;4;5;6	4	| Symbols: FLA9 | FASCICLIN-like arabinoogalactan 9 | chr1:982625-983368 REVERSE LENGTH=247	1.66913e+07	1.16604e+07	1.80579e+07
AT4G34490.1	14	14	645.18	1;2;3;4	4	| Symbols: ATCAP1, CAP 1, CAP1 | cyclase associated protein 1 | chr4:16484896-16487355 REVERSE LENGTH=476	6.98684e+07	3.00727e+07	2.91165e+07
AT5G62530.1	14	13	645.02	1;3	2	| Symbols: ALDH12A1, ATP5CDH, P5CDH | aldehyde dehydrogenase 12A1 | chr5:25099768-25103159 REVERSE LENGTH=556	1.01897e+07	3.28785e+07	1.03575e+07
AT3G26720.1	12	7	644.61	1;3;6	3	| Symbols: | Glycosyl hydrolase family 38 protein | chr3:9816707-9823056 FORWARD LENGTH=1019	2.60968e+06	8.48559e+06	2.91886e+06
AT5G19940.2	8	0	644.24	8	1	| Symbols: | Plastid-lipid associated protein PAP / fibrillin family protein | chr5:6739693-6740747 FORWARD LENGTH=235
AT5G36170.1	13	2	643.23	4;5	2	| Symbols: HCF109, ATPRFB | high chlorophyll fluorescent 109 | chr5:14236083-14237974 REVERSE LENGTH=456	623048	620276	692334
AT1G66670.1	8	8	642.31	7	1	| Symbols: CLPP3, NCLPP3 | CLP protease proteolytic subunit 3 | chr1:24863995-24865646 REVERSE LENGTH=309	2.55327e+07	2.77772e+07	3.31993e+07
AT1G48420.1	9	9	641.99	5	1	| Symbols: D-CDES, ATACD1, ACD1 | D-cysteine desulfhydrase | chr1:17896767-17898803 REVERSE LENGTH=401	1.06646e+07	8.75645e+06	9.67599e+06
AT4G25630.1	11	3	641.79	1;2;6	3	| Symbols: FIB2, ATFIB2 | fibrillarin 2 | chr4:13074239-13076205 FORWARD LENGTH=320	2.54462e+06	1.84814e+06	2.54097e+06
AT4G21990.1	11	2	641.32	5	1	| Symbols: APR3, PRH-26, PRH26, ATAPR3 | APS reductase 3 | chr4:11657284-11658973 REVERSE LENGTH=458	352517	809603	911305
AT2G43090.2	7	0	640.93	7;8	2	| Symbols: | Aconitase/3-isopropylmalate dehydratase protein | chr2:17918957-17919712 FORWARD LENGTH=222
AT3G60190.1	15	10	640.36	1;3	2	| Symbols: ADL4, ADLP2, EDR3, DRP1E, ADL1E, DL1E | DYNAMIN-like 1E | chr3:22244367-22247651 REVERSE LENGTH=624	2.45913e+06	4.94121e+06	2.429e+06
AT1G74920.1	13	7	640.15	1;3;4	3	| Symbols: ALDH10A8 | aldehyde dehydrogenase 10A8 | chr1:28139175-28142573 REVERSE LENGTH=501	5.94601e+06	2.20937e+07	1.75549e+06
AT3G02780.1	12	8	639.35	7	1	| Symbols: IPP2, IPIAT1, IDI2 | isopentenyl pyrophosphate:dimethylallyl pyrophosphate isomerase 2 | chr3:602578-604648 REVERSE LENGTH=284	9.20273e+06	9.86797e+06	1.31654e+07
AT5G50250.1	12	12	639.27	7	1	| Symbols: CP31B | chloroplast RNA-binding protein 31B | chr5:20452677-20453965 REVERSE LENGTH=289	1.60744e+07	1.54387e+07	2.5698e+07
AT1G63610.1	10	10	638.57	6;7	2	| Symbols: | unknown protein; FUNCTIONS IN: molecular_function unknown; INVOLVED IN: biological_process unknown; LOCATED IN: chloroplast; EXPRESSED IN: 22 plant structures; EXPRESSED DURING: 13 growth stages; BEST Arabidopsis thaliana protein match	1.07488e+07	1.43133e+07	9.50539e+06
AT1G66200.2	9	0	638.1	2;5;6;7	4	| Symbols: ATGSR2, GSR2, GLN1;2 | glutamine synthase clone F11 | chr1:24655552-24657520 REVERSE LENGTH=272
AT3G44110.2	14	0	637.39	1;4	2	| Symbols: ATJ3, ATJ | DNAJ homologue 3 | chr3:15869179-15871059 REVERSE LENGTH=343
AT3G02630.1	10	3	637.1	5;6	2	| Symbols: | Plant stearoyl-acyl-carrier-protein desaturase family protein | chr3:562164-564524 FORWARD LENGTH=396	9.03799e+06	8.32039e+06	7.44241e+06
AT5G05010.1	14	14	636.31	1;3;6	3	| Symbols: | clathrin adaptor complexes medium subunit family protein | chr5:1477137-1479872 FORWARD LENGTH=527	5.57278e+06	1.47336e+07	9.36592e+06
AT3G15980.1	12	1	634.71	1	1	| Symbols: | Coatomer, beta' subunit | chr3:5411699-5418313 REVERSE LENGTH=909	0	0	51215.9
AT3G13490.1	13	13	634.42	1;3	2	| Symbols: OVA5, ATKRS-2 | Lysyl-tRNA synthetase, class II | chr3:4395984-4399302 REVERSE LENGTH=602	5.36919e+06	1.57425e+07	5.48626e+06
AT2G36390.1	12	11	634.27	1;2	2	| Symbols: SBE2.1, BE3 | starch branching enzyme 2.1 | chr2:15264283-15269940 FORWARD LENGTH=858	7.4923e+06	6.69495e+06	1.94544e+07
AT2G18110.1	10	3	634.01	6;7	2	| Symbols: | Translation elongation factor EF1B/ribosomal protein S6 family protein | chr2:7872636-7873713 FORWARD LENGTH=231	2.66088e+06	2.4381e+06	1.96861e+06
AT1G01800.2	8	0	633.16	7	1	| Symbols: | NAD(P)-binding Rossmann-fold superfamily protein | chr1:293595-294888 FORWARD LENGTH=260
AT2G42910.1	12	12	632.32	6	1	| Symbols: | Phosphoribosyltransferase family protein | chr2:17856396-17858394 FORWARD LENGTH=337	1.69824e+07	1.82026e+07	1.7437e+07
AT3G02200.1	14	8	631.2	5;6	2	| Symbols: | Proteasome component (PCI) domain protein | chr3:406692-408675 FORWARD LENGTH=364	5.51621e+06	1.0368e+07	5.13141e+06
AT1G17260.1	9	2	630.99	1;2;3;6	4	| Symbols: AHA10 | autoinhibited H(+)-ATPase isoform 10 | chr1:5904058-5908898 FORWARD LENGTH=947	370068	2.59972e+06	1.25414e+06
AT1G75280.1	11	4	630.11	6;7	2	| Symbols: | NmrA-like negative transcriptional regulator family protein | chr1:28252030-28253355 FORWARD LENGTH=310	9.63136e+06	1.08981e+07	9.40906e+06
AT2G35840.1	13	11	629.44	1;4;5	3	| Symbols: | Sucrose-6F-phosphate phosphohydrolase family protein | chr2:15053952-15055776 FORWARD LENGTH=422	1.99638e+07	5.87274e+06	5.59332e+06
AT1G23410.1	12	7	629.19	1;2;3;4;5;6;7;8	8	| Symbols: | Ribosomal protein S27a / Ubiquitin family protein | chr1:8314940-8315410 FORWARD LENGTH=156	2.63774e+07	3.02356e+07	2.96683e+07
AT4G26500.1	10	10	626.79	5;6	2	| Symbols: EMB1374, CPSUFE, ATSUFE, SUFE1 | chloroplast sulfur E | chr4:13382456-13383571 REVERSE LENGTH=371	9.04394e+06	7.814e+06	7.64942e+06
AT3G14990.1	11	2	626.19	5	1	| Symbols: | Class I glutamine amidotransferase-like superfamily protein | chr3:5047510-5049621 FORWARD LENGTH=392	732013	745547	989441
AT3G12050.1	11	1	626.02	5	1	| Symbols: | Aha1 domain-containing protein | chr3:3839289-3841303 FORWARD LENGTH=360	244494	296626	177618
AT2G19860.1	10	4	625.81	1;4	2	| Symbols: ATHXK2, HXK2 | hexokinase 2 | chr2:8570818-8573762 FORWARD LENGTH=502	1.18908e+07	1.35237e+06	707268
AT1G57660.1	12	2	625.7	8	1	| Symbols: | Translation protein SH3-like family protein | chr1:21355567-21356364 FORWARD LENGTH=164	3.41777e+06	3.70988e+06	3.32424e+06
AT3G48690.1	11	7	624.91	6	1	| Symbols: ATCXE12, CXE12 | alpha/beta-Hydrolases superfamily protein | chr3:18037186-18038160 REVERSE LENGTH=324	9.61708e+06	7.05954e+06	7.37627e+06
AT3G48930.1	13	7	624.32	1;3;5;6;8	5	| Symbols: EMB1080 | Nucleic acid-binding, OB-fold-like protein | chr3:18141017-18142189 REVERSE LENGTH=160	2.64131e+07	3.06764e+07	2.74139e+07
AT1G48520.3	12	0	624.29	3	1	| Symbols: GATB | GLU-ADT subunit B | chr1:17940185-17942272 FORWARD LENGTH=488
AT4G15110.1	14	14	623.72	1;3;4	3	| Symbols: CYP97B3 | cytochrome P450, family 97, subfamily B, polypeptide 3 | chr4:8629922-8632993 REVERSE LENGTH=580	4.48187e+07	1.23998e+07	1.10802e+07
AT1G19570.2	8	0	623.7	8	1	| Symbols: DHAR1, ATDHAR1, DHAR5 | dehydroascorbate reductase | chr1:6773462-6774413 REVERSE LENGTH=212
AT2G20630.2	9	0	623.37	7	1	| Symbols: PIA1 | PP2C induced by AVRRPM1 | chr2:8897335-8899648 REVERSE LENGTH=290
AT1G09750.1	11	11	622.79	1;4;5;6;8	5	| Symbols: | Eukaryotic aspartyl protease family protein | chr1:3157541-3158960 FORWARD LENGTH=449	2.78287e+08	6.13623e+07	6.88584e+07
AT5G36230.1	11	6	622.23	5	1	| Symbols: | ARM repeat superfamily protein | chr5:14273519-14276773 FORWARD LENGTH=411	9.08181e+06	8.17684e+06	1.05676e+07
AT1G54780.1	11	11	621.8	1;6;7;8	4	| Symbols: TLP18.3 | thylakoid lumen 18.3 kDa protein | chr1:20439533-20440953 FORWARD LENGTH=285	6.8511e+07	7.35043e+07	7.96965e+07
AT1G31190.1	8	8	620.66	6	1	| Symbols: IMPL1 | myo-inositol monophosphatase like 1 | chr1:11144861-11146800 FORWARD LENGTH=371	1.41617e+07	1.40113e+07	1.26888e+07
ATCG00170.1	13	13	620.59	1	1	| Symbols: RPOC2 | DNA-directed RNA polymerase family protein | chrC:15938-20068 REVERSE LENGTH=1376	2.13849e+06	2.69206e+06	2.70448e+06
AT5G24490.1	11	11	619.61	6;7	2	| Symbols: | 30S ribosomal protein, putative | chr5:8365690-8367178 FORWARD LENGTH=308	2.35964e+07	3.75881e+07	3.18743e+07
AT1G31340.1	12	2	618.92	1;2;5;7;8	5	| Symbols: RUB1, NEDD8, ATRUB1 | related to ubiquitin 1 | chr1:11218076-11219417 REVERSE LENGTH=156	2.52547e+06	1.88324e+06	2.58949e+06
AT5G35100.1	8	2	618.36	6;7	2	| Symbols: | Cyclophilin-like peptidyl-prolyl cis-trans isomerase family protein | chr5:13360459-13361377 REVERSE LENGTH=281	946752	1.94361e+06	3.56873e+06
AT5G50950.1	13	1	618.23	1;4;5	3	| Symbols: FUM2 | FUMARASE 2 | chr5:20729687-20733476 FORWARD LENGTH=510	286410	175536	0
AT5G03690.2	7	0	617.89	1;2;5;6;7;8	6	| Symbols: | Aldolase superfamily protein | chr5:963389-964982 REVERSE LENGTH=359
AT5G35170.1	11	10	617.79	1;3;4;5	4	| Symbols: | adenylate kinase family protein | chr5:13419278-13423482 FORWARD LENGTH=588	2.79969e+07	1.54253e+07	1.78541e+07
AT2G25830.1	10	9	617.29	6;7	2	| Symbols: | YebC-related | chr2:11019091-11021665 REVERSE LENGTH=331	1.27047e+07	1.45189e+07	1.19113e+07
AT2G37470.1	9	0	617.23	7;8	2	| Symbols: | Histone superfamily protein | chr2:15736832-15737248 FORWARD LENGTH=138
AT4G39520.1	8	8	616.4	5	1	| Symbols: | GTP-binding protein-related | chr4:18371329-18374000 REVERSE LENGTH=369	6.14447e+06	5.926e+06	6.71731e+06
AT3G55120.1	9	9	615.38	7	1	| Symbols: TT5, A11, CFI | Chalcone-flavanone isomerase family protein | chr3:20430248-20431415 REVERSE LENGTH=246	1.04783e+07	1.08687e+07	1.18084e+07
AT4G25370.1	12	11	615.31	8	1	| Symbols: | Double Clp-N motif protein | chr4:12972747-12974580 FORWARD LENGTH=238	1.95864e+07	2.01382e+07	2.21453e+07
AT2G06850.1	13	11	614.24	6;7	2	| Symbols: EXGT-A1, EXT, XTH4 | xyloglucan endotransglucosylase/hydrolase 4 | chr2:2763619-2765490 FORWARD LENGTH=296	1.60814e+07	1.89878e+07	2.43198e+07
CON_P00761	6	6	613.85	1;2;3;4;5;6;7;8	8	| | Trypsin precursor (EC 3.4.21.4) - Sus scrofa (Pig).	4.41121e+09	3.10902e+09	3.21997e+09
AT4G28706.1	11	1	613.4	5	1	| Symbols: | pfkB-like carbohydrate kinase family protein | chr4:14167805-14170619 FORWARD LENGTH=401	239149	157095	270042
AT5G63420.1	12	12	613.31	1;2	2	| Symbols: emb2746 | RNA-metabolising metallo-beta-lactamase family protein | chr5:25400515-25405807 FORWARD LENGTH=911	5.27742e+06	5.9512e+06	2.03322e+07
AT1G66530.1	14	5	613.04	1;2;3	3	| Symbols: | Arginyl-tRNA synthetase, class Ic | chr1:24819064-24822277 REVERSE LENGTH=590	1.01739e+06	3.66157e+06	1.34208e+06
AT4G28706.2	11	1	612.87	5	1	| Symbols: | pfkB-like carbohydrate kinase family protein | chr4:14167805-14170619 FORWARD LENGTH=404	238551	24480.1	196682
AT4G12420.1	11	11	612.42	1;2;3	3	| Symbols: SKU5 | Cupredoxin superfamily protein | chr4:7349941-7352868 REVERSE LENGTH=587	1.86674e+07	3.97688e+07	2.27527e+07
AT4G17170.1	11	6	612.15	8	1	| Symbols: AT-RAB2, ATRABB1C, ATRAB2A, RAB2A, RABB1C, ATRAB-B1B, RAB-B1B | RAB GTPase homolog B1C | chr4:9644908-9646220 REVERSE LENGTH=211	5.34616e+06	6.12134e+06	7.59865e+06
AT4G27640.1	12	12	612.06	1;2	2	| Symbols: | ARM repeat superfamily protein | chr4:13798013-13802976 REVERSE LENGTH=1048	4.33906e+06	3.86939e+06	1.48272e+07
AT2G16600.2	8	0	610.33	8	1	| Symbols: ROC3 | rotamase CYP 3 | chr2:7200862-7201383 FORWARD LENGTH=151
AT1G60690.1	10	1	610.1	6	1	| Symbols: | NAD(P)-linked oxidoreductase superfamily protein | chr1:22349892-22351668 REVERSE LENGTH=345	248061	169830	253058
AT5G61410.1	5	5	609.71	1;2;3;6;7;8	6	| Symbols: RPE, EMB2728 | D-ribulose-5-phosphate-3-epimerase | chr5:24684085-24685836 REVERSE LENGTH=281	7.56547e+07	6.64997e+07	8.67925e+07
AT5G03650.1	12	11	609.45	1;2;3	3	| Symbols: SBE2.2 | starch branching enzyme 2.2 | chr5:931924-937470 FORWARD LENGTH=805	8.36817e+06	1.83275e+07	1.44938e+07
AT2G46910.1	9	9	609.24	7	1	| Symbols: | Plastid-lipid associated protein PAP / fibrillin family protein | chr2:19272427-19273856 FORWARD LENGTH=284	4.43267e+06	5.13404e+06	5.27876e+06
AT4G29120.1	10	10	609.15	6;7	2	| Symbols: | 6-phosphogluconate dehydrogenase family protein | chr4:14350861-14351865 FORWARD LENGTH=334	8.92e+06	1.35088e+07	1.20705e+07
AT2G41530.1	9	9	609.03	1;2;3;6;7;8	6	| Symbols: ATSFGH, SFGH | S-formylglutathione hydrolase | chr2:17323656-17325430 REVERSE LENGTH=284	3.56657e+07	3.84341e+07	4.20206e+07
AT1G74970.1	10	10	608.31	1;3;7;8	4	| Symbols: RPS9, TWN3 | ribosomal protein S9 | chr1:28157761-28159202 REVERSE LENGTH=208	6.68873e+07	6.07515e+07	7.75619e+07
AT4G21580.3	12	0	608.06	6	1	| Symbols: | oxidoreductase, zinc-binding dehydrogenase family protein | chr4:11475822-11477514 FORWARD LENGTH=319
AT4G13770.1	14	14	607.13	1;4	2	| Symbols: CYP83A1, REF2 | cytochrome P450, family 83, subfamily A, polypeptide 1 | chr4:7990682-7992282 REVERSE LENGTH=502	5.17775e+07	1.11373e+07	1.40153e+07
AT1G13930.1	7	7	606.53	6;8	2	| Symbols: | Involved in response to salt stress. Knockout mutants are hypersensitive to salt stress. | chr1:4761091-4761558 FORWARD LENGTH=155	1.51161e+07	1.86008e+07	1.29211e+07
AT3G55010.1	9	9	606.14	6	1	| Symbols: ATPURM, PUR5 | phosphoribosylformylglycinamidine cyclo-ligase, chloroplast / phosphoribosyl-aminoimidazole synthetase / AIR synthase (PUR5) | chr3:20386818-20388549 FORWARD LENGTH=389	9.26003e+06	8.80177e+06	6.8492e+06
AT1G79040.1	9	9	605.35	1;5;8	3	| Symbols: PSBR | photosystem II subunit R | chr1:29736085-29736781 FORWARD LENGTH=140	1.1007e+08	1.2449e+08	9.27544e+07
AT4G30530.1	11	10	605.24	1;2;7	3	| Symbols: | Class I glutamine amidotransferase-like superfamily protein | chr4:14920605-14922286 FORWARD LENGTH=250	3.07373e+07	3.29814e+07	3.20271e+07
AT1G21440.1	8	5	604.94	6	1	| Symbols: | Phosphoenolpyruvate carboxylase family protein | chr1:7502325-7504103 REVERSE LENGTH=336	5.93491e+06	5.82751e+06	5.32704e+06
AT5G66760.1	9	4	604.62	1;3	2	| Symbols: SDH1-1 | succinate dehydrogenase 1-1 | chr5:26653776-26657224 FORWARD LENGTH=634	8.16279e+06	1.66442e+07	5.06025e+06
AT3G28715.2	11	0	604.44	5;6	2	| Symbols: | ATPase, V0/A0 complex, subunit C/D | chr3:10778025-10780350 FORWARD LENGTH=343
AT5G57490.1	11	11	603.87	7	1	| Symbols: VDAC4, ATVDAC4 | voltage dependent anion channel 4 | chr5:23283895-23285335 REVERSE LENGTH=274	7.06265e+06	1.01182e+07	1.12001e+07
AT2G22990.1	7	2	603.8	1;4	2	| Symbols: SNG1, SCPL8 | sinapoylglucose 1 | chr2:9786393-9789925 FORWARD LENGTH=433	1.12178e+07	3.68096e+06	3.26505e+06
AT5G60790.1	15	14	603.53	1;3	2	| Symbols: ATGCN1, GCN1 | ABC transporter family protein | chr5:24453760-24455767 REVERSE LENGTH=595	1.59913e+07	3.23205e+07	1.58619e+07
AT3G51160.1	13	5	602.59	5	1	| Symbols: MUR1, MUR_1, GMD2 | NAD(P)-binding Rossmann-fold superfamily protein | chr3:19007232-19008353 REVERSE LENGTH=373	4.23421e+06	4.06818e+06	4.81674e+06
AT2G14260.1	12	11	602.35	5;6	2	| Symbols: PIP | proline iminopeptidase | chr2:6041441-6043869 REVERSE LENGTH=380	1.01055e+07	9.03666e+06	9.91681e+06
AT4G37980.2	12	0	602.21	5;6	2	| Symbols: ELI3-1, ELI3, ATCAD7, CAD7 | elicitor-activated gene 3-1 | chr4:17852670-17853914 FORWARD LENGTH=298
AT5G61970.1	13	13	602.18	1;3	2	| Symbols: | signal recognition particle-related / SRP-related | chr5:24888920-24893079 FORWARD LENGTH=605	3.91724e+06	5.43673e+06	3.95299e+06
AT1G64770.2	11	0	601.27	5	1	| Symbols: NDF2, NDH45 | NDH-dependent cyclic electron flow 1 | chr1:24057549-24058565 FORWARD LENGTH=313
AT3G55400.1	11	1	599.98	1;3	2	| Symbols: OVA1 | methionyl-tRNA synthetase / methionine--tRNA ligase / MetRS (cpMetRS) | chr3:20535809-20538999 REVERSE LENGTH=616	257098	1.47526e+06	426955
AT3G61050.1	12	10	599.16	1;3;4	3	| Symbols: NTMC2TYPE4, NTMC2T4 | Calcium-dependent lipid-binding (CaLB domain) family protein | chr3:22597485-22600932 FORWARD LENGTH=510	2.25789e+07	1.89836e+07	7.01612e+06
AT5G44650.1	12	12	598.76	7	1	| Symbols: CEST, AtCEST | Encodes a chloroplast protein that induces tolerance to multiple environmental stresses and reduces photooxidative damage. | chr5:18013396-18015292 FORWARD LENGTH=280	2.04128e+07	2.10867e+07	1.7248e+07
AT1G74560.1	9	2	597.69	6	1	| Symbols: NRP1 | NAP1-related protein 1 | chr1:28017815-28019900 REVERSE LENGTH=256	525219	662826	655894
AT1G48350.1	9	9	597.37	1;2;3;7;8	5	| Symbols: | Ribosomal L18p/L5e family protein | chr1:17867269-17868215 FORWARD LENGTH=170	3.01245e+07	3.4547e+07	3.16661e+07
AT1G63680.1	11	10	597.17	1;2	2	| Symbols: ATMURE, PDE316, MURE | acid-amino acid ligases;ligases;ATP binding;ATP binding;ligases | chr1:23614461-23617247 FORWARD LENGTH=772	1.22847e+07	3.71227e+06	7.29727e+06
AT3G27380.1	11	4	595.75	7	1	| Symbols: SDH2-1 | succinate dehydrogenase 2-1 | chr3:10131209-10132673 REVERSE LENGTH=279	1.26015e+06	1.41364e+06	2.79266e+06
AT4G26910.1	10	5	595.42	1;2;3;4;5;6;7;8	8	| Symbols: | Dihydrolipoamide succinyltransferase | chr4:13520127-13522889 REVERSE LENGTH=464	2.51015e+07	1.8878e+07	2.14571e+07
AT1G14830.1	13	9	595.23	1;3	2	| Symbols: ADL1C, ADL5, DRP1C, DL1C | DYNAMIN-like 1C | chr1:5107699-5111470 REVERSE LENGTH=614	3.05962e+06	1.04342e+07	4.99539e+06
AT1G11650.2	8	2	594.38	4;5	2	| Symbols: ATRBP45B, RBP45B | RNA-binding (RRM/RBD/RNP motifs) family protein | chr1:3914895-3917941 FORWARD LENGTH=405	1.34383e+06	995967	1.80096e+06
AT5G47190.1	11	7	594	1;8	2	| Symbols: | Ribosomal protein L19 family protein | chr5:19164432-19166064 REVERSE LENGTH=229	2.38031e+07	2.62872e+07	1.96922e+07
AT4G17040.1	10	9	593.85	3;7;8	3	| Symbols: CLPR4 | CLP protease R subunit 4 | chr4:9586740-9589297 REVERSE LENGTH=305	1.81519e+07	1.68429e+07	1.92847e+07
ATCG00740.1	10	10	592.08	6	1	| Symbols: RPOA | RNA polymerase subunit alpha | chrC:77901-78890 REVERSE LENGTH=329	8.41794e+06	7.66209e+06	9.77297e+06
AT1G16880.2	9	0	591.49	6;7	2	| Symbols: | uridylyltransferase-related | chr1:5773796-5775272 FORWARD LENGTH=213
AT4G36250.1	13	13	590.56	1;3;4	3	| Symbols: ALDH3F1 | aldehyde dehydrogenase 3F1 | chr4:17151029-17153381 FORWARD LENGTH=484	4.99387e+07	1.11672e+07	1.56227e+07
AT3G58010.1	12	9	590.5	7	1	| Symbols: PGL34 | plastoglobulin 34kD | chr3:21475949-21477463 REVERSE LENGTH=308	1.76504e+07	2.08294e+07	1.46661e+07
AT1G11910.1	9	9	590.41	6;7;8	3	| Symbols: APA1, ATAPA1 | aspartic proteinase A1 | chr1:4017119-4019874 REVERSE LENGTH=506	2.08507e+07	2.75656e+07	1.92212e+07
AT1G12240.1	12	11	589.63	1;3;4;5;7;8	6	| Symbols: ATBETAFRUCT4, VAC-INV | Glycosyl hydrolases family 32 protein | chr1:4153699-4157457 FORWARD LENGTH=664	2.71084e+07	1.7362e+07	8.21692e+06
AT4G15530.2	13	0	589.25	2	1	| Symbols: PPDK | pyruvate orthophosphate dikinase | chr4:8864828-8869183 REVERSE LENGTH=875
AT4G14070.1	11	8	589.2	1;3	2	| Symbols: AAE15 | acyl-activating enzyme 15 | chr4:8112122-8118039 REVERSE LENGTH=727	4.41965e+06	7.58982e+06	3.27168e+06
AT1G79870.2	12	0	586.38	6	1	| Symbols: | D-isomer specific 2-hydroxyacid dehydrogenase family protein | chr1:30044794-30045851 FORWARD LENGTH=294
AT5G22780.1	12	1	586.31	1;2	2	| Symbols: | Adaptor protein complex AP-2, alpha subunit | chr5:7590100-7597828 REVERSE LENGTH=1013	649676	399734	1.37359e+06
AT3G56240.1	7	7	586.18	8	1	| Symbols: CCH | copper chaperone | chr3:20863460-20864402 REVERSE LENGTH=121	1.08081e+07	1.07277e+07	8.89972e+06
AT4G39150.1	11	11	585.85	5;6	2	| Symbols: | DNAJ heat shock N-terminal domain-containing protein | chr4:18233651-18235740 REVERSE LENGTH=345	8.42879e+06	1.10106e+07	1.10768e+07
ATCG01120.1	8	8	585.83	8	1	| Symbols: RPS15 | chloroplast ribosomal protein S15 | chrC:123296-123562 REVERSE LENGTH=88	4.16586e+07	5.18299e+07	4.08341e+07
AT2G16360.1	7	1	585.66	1;3;7;8	4	| Symbols: | Ribosomal protein S25 family protein | chr2:7076713-7077366 REVERSE LENGTH=125	1.61602e+06	2.67784e+06	1.32684e+06
AT1G74070.1	13	13	585.49	7	1	| Symbols: | Cyclophilin-like peptidyl-prolyl cis-trans isomerase family protein | chr1:27851749-27852861 REVERSE LENGTH=317	1.479e+07	1.5305e+07	1.86948e+07
AT4G25740.1	9	3	584.99	7;8	2	| Symbols: | RNA binding Plectin/S10 domain-containing protein | chr4:13107488-13108751 REVERSE LENGTH=177	425824	482213	795798
AT1G18800.1	8	1	584.4	6	1	| Symbols: NRP2 | NAP1-related protein 2 | chr1:6481466-6483463 REVERSE LENGTH=256	1.17053e+06	1.2163e+06	1.08032e+06
AT3G47070.1	9	9	584.21	1;7;8	3	| Symbols: | LOCATED IN: thylakoid, chloroplast thylakoid membrane, chloroplast, chloroplast envelope; EXPRESSED IN: 22 plant structures; EXPRESSED DURING: 13 growth stages; CONTAINS InterPro DOMAIN/s: Thylakoid soluble phosphoprotein TSP9 (InterPr	5.28857e+07	5.30534e+07	5.81951e+07
AT2G24050.1	11	10	583.85	1;3	2	| Symbols: eIFiso4G2 | MIF4G domain-containing protein / MA3 domain-containing protein | chr2:10225500-10228456 REVERSE LENGTH=747	6.95614e+06	1.05992e+07	3.10841e+06
AT2G47650.1	11	1	583.84	5;6	2	| Symbols: UXS4 | UDP-xylose synthase 4 | chr2:19538751-19541364 REVERSE LENGTH=443	129010	411293	386742
AT1G09590.1	11	3	582.84	2;6;7;8	4	| Symbols: | Translation protein SH3-like family protein | chr1:3106549-3107606 FORWARD LENGTH=164	3.8424e+06	3.93077e+06	4.78256e+06
AT1G36160.1	14	9	582.83	1	1	| Symbols: ACC1, AT-ACC1, EMB22, GK, PAS3 | acetyl-CoA carboxylase 1 | chr1:13534196-13543773 FORWARD LENGTH=2254	3.04454e+06	868639	6.20512e+06
AT1G66580.1	12	1	582.81	8	1	| Symbols: SAG24, RPL10C | senescence associated gene 24 | chr1:24839208-24840439 FORWARD LENGTH=221	2.36124e+06	2.71123e+06	147490
AT1G79230.1	10	3	582.37	6	1	| Symbols: ST1, ATMST1, MST1, ATRDH1, STR1 | mercaptopyruvate sulfurtransferase 1 | chr1:29800824-29803679 FORWARD LENGTH=379	6.00251e+06	7.12206e+06	5.92703e+06
AT3G12050.2	10	0	582.25	5	1	| Symbols: | Aha1 domain-containing protein | chr3:3839289-3841303 FORWARD LENGTH=321
ATCG00770.1	10	10	581.88	1;2;3;4;5;6;7;8	8	| Symbols: RPS8 | ribosomal protein S8 | chrC:80068-80472 REVERSE LENGTH=134	7.13266e+07	8.04654e+07	8.3396e+07
AT3G19480.1	12	6	581.45	1;2;3;4;7	5	| Symbols: | D-3-phosphoglycerate dehydrogenase | chr3:6752590-6754650 FORWARD LENGTH=588	2.55526e+06	6.32255e+06	3.7077e+06
AT3G57050.1	11	1	580.93	5	1	| Symbols: CBL | cystathionine beta-lyase | chr3:21111939-21114521 REVERSE LENGTH=464	2.16148e+06	2.34207e+06	2.08522e+06
AT1G34760.1	10	1	580.67	7	1	| Symbols: GRF11, GF14 OMICRON, RHS5 | general regulatory factor 11 | chr1:12744062-12745603 REVERSE LENGTH=255	52279	117905	214370
AT4G10000.1	7	7	580.47	7	1	| Symbols: | Thioredoxin family protein | chr4:6260707-6263053 REVERSE LENGTH=333	2.32008e+06	2.06094e+06	2.15063e+06
AT1G27400.1	12	7	579.95	1;2;3;4;5;6;7;8	8	| Symbols: | Ribosomal protein L22p/L17e family protein | chr1:9515230-9516725 FORWARD LENGTH=176	1.05314e+08	6.73491e+07	2.57688e+07
AT2G28800.1	11	5	579.5	5	1	| Symbols: ALB3 | 63 kDa inner membrane family protein | chr2:12356669-12359158 REVERSE LENGTH=462	1.04207e+07	8.70159e+06	1.03301e+07
AT3G06580.1	9	8	579.23	1;4;6	3	| Symbols: GAL1, GALK | Mevalonate/galactokinase family protein | chr3:2049141-2051867 REVERSE LENGTH=496	3.98433e+07	1.1668e+07	1.03564e+07
AT3G48720.1	11	7	579.11	1;4;5	3	| Symbols: | HXXXD-type acyl-transferase family protein | chr3:18046527-18049295 FORWARD LENGTH=430	2.68681e+07	6.58156e+06	4.65261e+06
AT4G01900.1	7	7	578.64	8	1	| Symbols: PII, GLB1 | GLNB1 homolog | chr4:821736-823294 FORWARD LENGTH=196	1.24007e+07	1.40697e+07	1.57711e+07
AT1G13060.1	9	0	578.58	7;8	2	| Symbols: PBE1 | 20S proteasome beta subunit E1 | chr1:4452641-4454663 FORWARD LENGTH=274
AT5G05780.2	12	0	577.84	6	1	| Symbols: RPN8A | RP non-ATPase subunit 8A | chr5:1735862-1738176 FORWARD LENGTH=305
AT5G63400.2	10	0	577.54	7	1	| Symbols: ADK1 | adenylate kinase 1 | chr5:25393502-25394817 REVERSE LENGTH=190
AT5G55230.1	11	1	577.19	1;3	2	| Symbols: ATMAP65-1, MAP65-1 | microtubule-associated proteins 65-1 | chr5:22402716-22405182 FORWARD LENGTH=587	728255	4.02213e+06	912604
AT5G10840.1	12	5	577.03	1;2	2	| Symbols: | Endomembrane protein 70 protein family | chr5:3424910-3427797 REVERSE LENGTH=648	96179.8	214111	986880
AT3G58570.1	10	2	576.78	1;3	2	| Symbols: | P-loop containing nucleoside triphosphate hydrolases superfamily protein | chr3:21657099-21660352 FORWARD LENGTH=646	275376	207218	205369
CON_Q7Z795	12	0	576.53	1;2;3;5;6;7	6	| | Keratin 2p - Homo sapiens (Human).
AT5G17170.2	5	0	576.53	8	1	| Symbols: ENH1 | rubredoxin family protein | chr5:5649335-5650835 FORWARD LENGTH=224
AT5G15520.1	13	0	576.35	8	1	| Symbols: | Ribosomal protein S19e family protein | chr5:5037242-5038136 REVERSE LENGTH=143
AT3G55170.1	10	0	576.35	8	1	| Symbols: | Ribosomal L29 family protein | chr3:20453136-20454293 REVERSE LENGTH=123
AT3G09580.1	11	10	576.28	5	1	| Symbols: | FAD/NAD(P)-binding oxidoreductase family protein | chr3:2942614-2944047 REVERSE LENGTH=477	4.49494e+06	4.07109e+06	5.72778e+06
AT5G02960.1	9	2	576.11	8	1	| Symbols: | Ribosomal protein S12/S23 family protein | chr5:693280-694396 REVERSE LENGTH=142	3.55555e+06	4.49872e+06	2.83505e+06
AT1G30530.1	8	8	575.62	1;4;5	3	| Symbols: UGT78D1 | UDP-glucosyl transferase 78D1 | chr1:10814917-10816374 FORWARD LENGTH=453	2.0726e+07	8.46914e+06	3.99948e+06
AT3G53420.1	9	6	575.41	1;2;3;4;5;6;7;8	8	| Symbols: PIP2A, PIP2, PIP2;1 | plasma membrane intrinsic protein 2A | chr3:19803906-19805454 REVERSE LENGTH=287	4.52961e+07	3.74518e+07	4.74009e+07
AT4G28750.1	6	3	575.35	2;7;8	3	| Symbols: PSAE-1 | Photosystem I reaction centre subunit IV / PsaE protein | chr4:14202951-14203888 REVERSE LENGTH=143	9.29701e+07	1.5003e+08	1.07037e+08
AT1G71860.1	9	3	575.32	6	1	| Symbols: PTP1, ATPTP1 | protein tyrosine phosphatase 1 | chr1:27026866-27028675 FORWARD LENGTH=340	1.93014e+06	2.097e+06	2.33162e+06
AT1G63660.1	11	4	574.53	1;2;3;4	4	| Symbols: | GMP synthase (glutamine-hydrolyzing), putative / glutamine amidotransferase, putative | chr1:23604127-23607080 REVERSE LENGTH=534	4.08408e+06	3.74325e+06	3.15497e+06
AT3G52300.2	13	0	574.42	8	1	| Symbols: ATPQ | ATP synthase D chain, mitochondrial | chr3:19396689-19397866 FORWARD LENGTH=122
AT1G29310.1	13	12	574.39	5;6	2	| Symbols: | SecY protein transport family protein | chr1:10252662-10254526 FORWARD LENGTH=475	2.41947e+07	2.36175e+07	2.62279e+07
AT3G06510.1	14	14	574.13	1;3	2	| Symbols: SFR2, ATSFR2 | Glycosyl hydrolase superfamily protein | chr3:2016450-2019533 FORWARD LENGTH=622	8.03965e+06	2.03777e+07	5.99763e+06
AT1G12270.1	14	7	573.14	1;3	2	| Symbols: Hop1 | stress-inducible protein, putative | chr1:4172105-4174575 FORWARD LENGTH=572	3.26405e+06	1.25613e+07	4.55062e+06
AT5G45750.1	10	1	572.62	7;8	2	| Symbols: AtRABA1c, RABA1c | RAB GTPase homolog A1C | chr5:18559318-18560639 FORWARD LENGTH=216	139289	169306	38111.5
AT1G67430.1	12	0	571.63	8	1	| Symbols: | Ribosomal protein L22p/L17e family protein | chr1:25262209-25263627 FORWARD LENGTH=175
AT2G05830.1	11	2	571.5	5;6	2	| Symbols: | NagB/RpiA/CoA transferase-like superfamily protein | chr2:2229759-2231839 FORWARD LENGTH=374	1.85373e+06	1.89136e+06	1.57122e+06
AT3G02260.1	15	13	571.37	1;6	2	| Symbols: BIG, DOC1, TIR3, UMB1, ASA1, LPR1, CRM1 | auxin transport protein (BIG) | chr3:431152-448489 REVERSE LENGTH=5098	1.39008e+06	2.34024e+06	762806
AT4G39260.1	6	2	571.07	3;8	2	| Symbols: CCR1, ATGRP8, GR-RBP8, GRP8 | cold, circadian rhythm, and RNA binding 1 | chr4:18274166-18274958 REVERSE LENGTH=169	2.31736e+06	2.22401e+06	1.16987e+06
AT4G33650.1	12	5	570.91	1;2	2	| Symbols: ADL2, DRP3A | dynamin-related protein 3A | chr4:16161073-16166587 FORWARD LENGTH=808	214090	548730	1.20151e+06
AT1G48410.1	11	10	568.4	1;2	2	| Symbols: AGO1 | Stabilizer of iron transporter SufD / Polynucleotidyl transferase | chr1:17886285-17891892 REVERSE LENGTH=1048	2.07659e+06	1.63687e+06	8.21953e+06
AT1G62740.1	13	6	568.19	1;3	2	| Symbols: Hop2 | stress-inducible protein, putative | chr1:23231026-23233380 FORWARD LENGTH=571	3.8954e+06	1.23896e+07	4.91505e+06
AT5G25460.1	11	5	567.7	1;5;6	3	| Symbols: | Protein of unknown function, DUF642 | chr5:8863430-8865394 FORWARD LENGTH=369	8.17772e+06	3.9635e+06	6.27865e+06
AT4G24510.1	12	12	567.03	1;4;5	3	| Symbols: CER2, VC2, VC-2 | HXXXD-type acyl-transferase family protein | chr4:12660929-12662537 FORWARD LENGTH=421	1.50323e+07	5.02996e+06	6.10026e+06
AT5G24690.1	11	11	566.59	1;4;5	3	| Symbols: | Protein of unknown function (DUF3411) | chr5:8455783-8458513 REVERSE LENGTH=521	5.00667e+07	8.51104e+06	7.22997e+06
AT3G19760.1	12	9	566.48	1;2;3;4;5;6;7	7	| Symbols: EIF4A-III | eukaryotic initiation factor 4A-III | chr3:6863790-6866242 FORWARD LENGTH=408	1.27468e+07	1.23051e+07	1.7501e+07
AT5G46110.1	8	4	565.93	1;2;3;4;5;6;7	7	| Symbols: APE2, TPT | Glucose-6-phosphate/phosphate translocator-related | chr5:18697606-18700212 FORWARD LENGTH=410	8.11544e+06	8.37278e+06	9.66114e+06
AT2G40290.2	8	0	565.14	5	1	| Symbols: | Eukaryotic translation initiation factor 2 subunit 1 | chr2:16829872-16830889 REVERSE LENGTH=241
AT2G21580.1	9	2	564.92	8	1	| Symbols: | Ribosomal protein S25 family protein | chr2:9236629-9237510 FORWARD LENGTH=108	6.50452e+06	6.24386e+06	7.41018e+06
AT5G13120.1	10	9	564.61	1;8	2	| Symbols: ATCYP20-2, CYP20-2 | cyclophilin 20-2 | chr5:4162714-4164720 REVERSE LENGTH=259	1.63097e+07	1.95151e+07	1.61063e+07
AT5G39830.1	11	11	564.08	5;6;7	3	| Symbols: DEGP8, DEG8 | Trypsin family protein with PDZ domain | chr5:15942883-15945676 FORWARD LENGTH=448	1.86553e+07	1.65207e+07	1.72146e+07
AT3G01440.1	8	7	563.55	8	1	| Symbols: PQL1, PQL2 | PsbQ-like 1 | chr3:168478-169407 FORWARD LENGTH=220	6.70801e+06	8.27607e+06	1.02484e+07
AT2G25080.1	9	6	562.71	8	1	| Symbols: ATGPX1, GPX1 | glutathione peroxidase 1 | chr2:10668134-10669828 FORWARD LENGTH=236	1.81927e+07	1.92828e+07	2.10473e+07
AT5G01920.1	14	14	561.48	5	1	| Symbols: STN8 | Protein kinase superfamily protein | chr5:359154-360867 FORWARD LENGTH=495	9.17302e+06	1.22923e+07	8.72246e+06
AT5G64460.1	9	3	560.63	6;7	2	| Symbols: | Phosphoglycerate mutase family protein | chr5:25773009-25775104 REVERSE LENGTH=282	1.02365e+06	1.55387e+06	1.30275e+06
AT4G32720.1	11	11	560.11	1;4	2	| Symbols: AtLa1, La1 | La protein 1 | chr4:15787313-15789683 FORWARD LENGTH=433	1.22271e+07	4.60393e+06	5.35579e+06
AT4G34830.1	10	10	559.93	1;2;3	3	| Symbols: MRL1 | Pentatricopeptide repeat (PPR) superfamily protein | chr4:16599976-16605994 REVERSE LENGTH=1089	1.23891e+07	6.19291e+06	1.24098e+07
AT1G75350.1	10	10	559.25	2;3;8	3	| Symbols: emb2184 | Ribosomal protein L31 | chr1:28272163-28272687 FORWARD LENGTH=144	4.8369e+07	5.13046e+07	4.44765e+07
AT1G75990.1	11	3	558.43	1;3;4	3	| Symbols: | PAM domain (PCI/PINT associated module) protein | chr1:28524623-28526718 REVERSE LENGTH=487	2.00387e+06	1.66471e+06	1.57053e+06
AT2G30490.1	12	12	558.35	1;2;3;4	4	| Symbols: ATC4H, C4H, CYP73A5, REF3 | cinnamate-4-hydroxylase | chr2:12993861-12995683 REVERSE LENGTH=505	3.158e+07	2.4192e+07	1.65862e+07
AT3G44860.1	10	6	558.13	6	1	| Symbols: FAMT | farnesoic acid carboxyl-O-methyltransferase | chr3:16379689-16380939 FORWARD LENGTH=348	4.26787e+06	3.87957e+06	4.46355e+06
AT1G52410.1	10	6	557.21	1;2	2	| Symbols: TSA1 | TSK-associating protein 1 | chr1:19520762-19525361 FORWARD LENGTH=755	2.49988e+07	4.14033e+06	1.36151e+07
AT4G04040.1	12	5	556.76	1;3	2	| Symbols: MEE51 | Phosphofructokinase family protein | chr4:1939250-1942765 FORWARD LENGTH=569	2.85117e+06	1.11575e+07	2.46432e+06
AT3G01290.1	12	8	556.67	7	1	| Symbols: | SPFH/Band 7/PHB domain-containing membrane-associated protein family | chr3:88252-89356 REVERSE LENGTH=285	8.60488e+06	8.31935e+06	8.64403e+06
CON_Q92764	8	2	556.66	5	1	| | Keratin, type I cuticular Ha5 (Hair keratin, type I Ha5) - Homo sapiens (Human).	120223	155297	96894.9
AT1G06220.1	13	10	556.57	1;2	2	| Symbols: MEE5, CLO, GFA1 | Ribosomal protein S5/Elongation factor G/III/V family protein | chr1:1900524-1904583 FORWARD LENGTH=987	2.32391e+06	2.99138e+06	4.7323e+06
AT1G12920.1	10	3	556.38	1;4;5	3	| Symbols: ERF1-2 | eukaryotic release factor 1-2 | chr1:4396555-4397859 REVERSE LENGTH=434	2.76349e+06	1.10161e+06	1.20964e+06
AT3G04770.1	10	0	555.59	1;2;3;4;5;6;7;8	8	| Symbols: RPSAb | 40s ribosomal protein SA B | chr3:1309465-1310846 REVERSE LENGTH=332
AT1G06680.2	7	0	555.54	7	1	| Symbols: PSBP-1, OEE2, PSII-P | photosystem II subunit P-1 | chr1:2048076-2049186 FORWARD LENGTH=219
AT5G15200.2	12	0	555.23	7;8	2	| Symbols: | Ribosomal protein S4 | chr5:4935602-4936334 REVERSE LENGTH=156
AT4G02080.1	8	2	554.62	8	1	| Symbols: ASAR1, ATSARA1C, ATSAR2, SAR2 | secretion-associated RAS super family 2 | chr4:921554-922547 FORWARD LENGTH=193	292065	1.55453e+06	1.21031e+06
AT5G38830.1	7	7	554.07	1;3	2	| Symbols: | Cysteinyl-tRNA synthetase, class Ia family protein | chr5:15545764-15548094 REVERSE LENGTH=511	2.73871e+06	5.82886e+06	2.62001e+06
AT5G61170.1	12	3	553.27	8	1	| Symbols: | Ribosomal protein S19e family protein | chr5:24611158-24612202 FORWARD LENGTH=143	3.36376e+06	3.99077e+06	1.77962e+06
AT2G27720.2	7	0	551.27	8	1	| Symbols: | 60S acidic ribosomal protein family | chr2:11818696-11819370 FORWARD LENGTH=130
AT2G37040.1	10	3	550.26	1;3	2	| Symbols: PAL1, ATPAL1 | PHE ammonia lyase 1 | chr2:15557602-15560237 REVERSE LENGTH=725	2.10569e+06	1.64335e+06	1.27544e+06
AT3G18420.1	8	7	550.03	7	1	| Symbols: | Protein prenylyltransferase superfamily protein | chr3:6324771-6325721 REVERSE LENGTH=316	5.47197e+06	5.3335e+06	7.68808e+06
AT2G21280.1	9	9	549.41	6;7	2	| Symbols: GC1, ATSULA, SULA | NAD(P)-binding Rossmann-fold superfamily protein | chr2:9110502-9112679 REVERSE LENGTH=347	9.17913e+06	1.404e+07	1.0493e+07
AT2G29340.1	8	2	549	7	1	| Symbols: | NAD-dependent epimerase/dehydratase family protein | chr2:12597131-12599009 FORWARD LENGTH=307	2.88212e+06	2.89356e+06	5.78454e+06
AT5G57850.1	10	10	547.8	6	1	| Symbols: | D-aminoacid aminotransferase-like PLP-dependent enzymes superfamily protein | chr5:23435548-23437287 REVERSE LENGTH=373	1.04672e+07	1.05472e+07	9.5463e+06
AT4G19210.1	14	14	547.38	1;3	2	| Symbols: ATRLI2, RLI2 | RNAse l inhibitor protein 2 | chr4:10501906-10504776 FORWARD LENGTH=605	1.10522e+07	2.9135e+07	1.30223e+07
ATCG00840.2	9	1	547.2	8	1	| Symbols: | edited RPL23	1.80235e+07	1.91599e+07	1.26859e+07
AT5G02570.1	7	0	546.69	8	1	| Symbols: | Histone superfamily protein | chr5:576742-577140 REVERSE LENGTH=132
AT1G77940.1	12	3	546.59	8	1	| Symbols: | Ribosomal protein L7Ae/L30e/S12e/Gadd45 family protein | chr1:29304116-29305288 REVERSE LENGTH=112	5.14281e+06	6.61738e+06	2.60479e+06
AT2G03390.1	10	2	546.53	7	1	| Symbols: | uvrB/uvrC motif-containing protein | chr2:1030635-1032354 REVERSE LENGTH=330	6.60188e+06	3.93083e+06	1.9504e+06
AT4G12060.1	8	8	546.27	8	1	| Symbols: | Double Clp-N motif protein | chr4:7228269-7229898 REVERSE LENGTH=241	1.8981e+07	2.0783e+07	2.31382e+07
AT3G53900.1	12	12	545.64	7;8	2	| Symbols: UPP, PYRR | uracil phosphoribosyltransferase | chr3:19956914-19958699 REVERSE LENGTH=231	1.60893e+07	1.43018e+07	1.60787e+07
AT4G34740.1	14	7	545	1;4	2	| Symbols: ATASE2, CIA1, ATPURF2, ASE2 | GLN phosphoribosyl pyrophosphate amidotransferase 2 | chr4:16574894-16576579 REVERSE LENGTH=561	1.9356e+07	4.22933e+06	7.26776e+06
AT1G79530.1	11	3	544.88	6	1	| Symbols: GAPCP-1 | glyceraldehyde-3-phosphate dehydrogenase of plastid 1 | chr1:29916232-29919088 REVERSE LENGTH=422	1.42165e+06	1.16672e+06	1.40273e+06
AT3G26070.1	8	6	544.51	8	1	| Symbols: | Plastid-lipid associated protein PAP / fibrillin family protein | chr3:9526904-9528199 FORWARD LENGTH=242	1.13361e+07	1.38535e+07	1.07327e+07
AT3G53990.1	11	6	544.14	8	1	| Symbols: | Adenine nucleotide alpha hydrolases-like superfamily protein | chr3:19989658-19991019 REVERSE LENGTH=160	6.63345e+06	6.29165e+06	6.12675e+06
AT3G17970.1	9	8	544.13	1;3	2	| Symbols: atToc64-III, TOC64-III | translocon at the outer membrane of chloroplasts 64-III | chr3:6148030-6151794 FORWARD LENGTH=589	3.32096e+06	5.0513e+06	2.72716e+06
AT2G45820.1	11	10	544.03	6;7	2	| Symbols: | Remorin family protein | chr2:18863147-18864576 REVERSE LENGTH=190	9.43836e+06	1.55897e+07	1.03242e+07
AT4G21580.2	10	0	543.75	6	1	| Symbols: | oxidoreductase, zinc-binding dehydrogenase family protein | chr4:11475822-11477514 FORWARD LENGTH=292
AT4G22930.1	7	7	543.09	6	1	| Symbols: PYR4, DHOASE | pyrimidin 4 | chr4:12019315-12021200 FORWARD LENGTH=377	4.61671e+06	3.89697e+06	4.16846e+06
AT3G09740.1	10	10	542.79	6;7	2	| Symbols: SYP71, ATSYP71 | syntaxin of plants 71 | chr3:2989615-2991354 FORWARD LENGTH=266	6.48399e+06	8.5334e+06	8.09764e+06
AT1G74100.1	10	6	542.22	5;6	2	| Symbols: SOT16, ATSOT16, CORI-7, ATST5A | sulfotransferase 16 | chr1:27864489-27865505 REVERSE LENGTH=338	6.7226e+06	9.04507e+06	5.00125e+06
AT4G38630.1	11	11	541.4	1;4	2	| Symbols: RPN10, MCB1, ATMCB1, MBP1 | regulatory particle non-ATPase 10 | chr4:18057357-18059459 REVERSE LENGTH=386	3.58762e+07	1.50375e+07	2.50841e+07
AT3G51240.1	9	2	541.03	5;6	2	| Symbols: F3H, TT6, F3'H | flavanone 3-hydroxylase | chr3:19025409-19026658 FORWARD LENGTH=358	1.03249e+06	806794	1.06681e+06
AT1G06410.1	10	8	540.14	1;2	2	| Symbols: ATTPS7, TPS7, ATTPSA | trehalose-phosphatase/synthase 7 | chr1:1955413-1958153 FORWARD LENGTH=851	2.45563e+06	3.1579e+06	5.33827e+06
AT3G17820.1	10	2	539.91	5;6	2	| Symbols: ATGSKB6, GLN1.3, GLN1;3 | glutamine synthetase 1.3 | chr3:6097503-6099408 FORWARD LENGTH=354	2.55765e+06	1.81036e+06	1.51908e+06
AT1G12410.1	9	9	539.89	7;8	2	| Symbols: CLPR2, NCLPP2, CLP2 | CLP protease proteolytic subunit 2 | chr1:4223099-4224954 FORWARD LENGTH=279	2.10472e+07	1.69805e+07	2.09623e+07
AT3G53740.1	11	1	538.78	8	1	| Symbols: | Ribosomal protein L36e family protein | chr3:19913921-19914813 REVERSE LENGTH=103	0	2360.83	1.7566e+06
AT2G01350.1	9	9	538.75	6	1	| Symbols: QPT | quinolinate phoshoribosyltransferase | chr2:165332-167209 REVERSE LENGTH=348	4.83254e+06	3.88565e+06	4.20375e+06
AT5G43830.1	10	9	538.42	7	1	| Symbols: | Aluminium induced protein with YGL and LRDR motifs | chr5:17622593-17624239 REVERSE LENGTH=251	1.46832e+07	1.80699e+07	1.97965e+07
AT5G22770.1	11	0	538.36	1;2	2	| Symbols: alpha-ADR | alpha-adaptin | chr5:7579844-7588026 REVERSE LENGTH=1012
AT3G18740.1	12	1	538.34	8	1	| Symbols: | Ribosomal protein L7Ae/L30e/S12e/Gadd45 family protein | chr3:6453437-6453870 FORWARD LENGTH=112	473838	1.22943e+06	1.85863e+06
AT5G41520.1	9	2	538.09	8	1	| Symbols: | RNA binding Plectin/S10 domain-containing protein | chr5:16609377-16610583 REVERSE LENGTH=180	5.60555e+06	6.08429e+06	6.84385e+06
AT2G32080.1	9	9	537.77	6	1	| Symbols: PUR ALPHA-1 | purin-rich alpha 1 | chr2:13642716-13644036 REVERSE LENGTH=296	9.79812e+06	8.55304e+06	8.55255e+06
AT1G06290.1	10	7	537.73	1;3	2	| Symbols: ACX3, ATACX3 | acyl-CoA oxidase 3 | chr1:1922423-1926002 FORWARD LENGTH=675	1.97317e+06	5.7386e+06	2.50553e+06
AT5G12040.2	8	0	537.28	6	1	| Symbols: | Nitrilase/cyanide hydratase and apolipoprotein N-acyltransferase family protein | chr5:3885162-3887169 FORWARD LENGTH=294
AT4G16830.1	9	1	537.11	5;6	2	| Symbols: | Hyaluronan / mRNA binding family | chr4:9470621-9472308 FORWARD LENGTH=355	1.81714e+06	1.4351e+06	402390
AT4G20760.1	9	9	536.42	7	1	| Symbols: | NAD(P)-binding Rossmann-fold superfamily protein | chr4:11129043-11130541 FORWARD LENGTH=298	6.11962e+06	5.94244e+06	7.58577e+06
AT1G12520.1	11	4	536.35	7	1	| Symbols: ATCCS, CCS | copper chaperone for SOD1 | chr1:4267277-4268900 REVERSE LENGTH=320	2.79972e+06	2.6479e+06	1.34333e+06
AT3G08940.1	8	0	535.82	1;2;3;4;5;6;7;8	8	| Symbols: LHCB4.2 | light harvesting complex photosystem II | chr3:2717717-2718400 FORWARD LENGTH=227
AT1G08490.1	11	11	535.76	5	1	| Symbols: ATSUFS, SUFS, ATCPNIFS, ATNFS2, CPNIFS | chloroplastic NIFS-like cysteine desulfurase | chr1:2685980-2688547 REVERSE LENGTH=463	1.38099e+07	1.47523e+07	1.17796e+07
AT3G13235.1	12	12	535.64	5	1	| Symbols: | ubiquitin family protein | chr3:4271492-4274348 REVERSE LENGTH=414	9.12656e+06	8.26779e+06	7.76812e+06
AT4G21990.2	9	0	535.14	5	1	| Symbols: APR3 | APS reductase 3 | chr4:11657591-11659147 REVERSE LENGTH=340
AT2G02930.1	10	0	534.3	1;2;3;5;7;8	6	| Symbols: ATGSTF3, GST16, GSTF3 | glutathione S-transferase F3 | chr2:851348-852106 REVERSE LENGTH=212
AT3G09260.1	10	4	533.86	1;3	2	| Symbols: PYK10, PSR3.1, BGLU23, LEB | Glycosyl hydrolase superfamily protein | chr3:2840657-2843730 REVERSE LENGTH=524	3.89905e+06	1.02698e+07	4.01063e+06
AT3G20000.1	12	12	533.81	6	1	| Symbols: TOM40 | translocase of the outer mitochondrial membrane 40 | chr3:6967685-6970247 FORWARD LENGTH=309	2.14994e+07	2.39079e+07	2.06823e+07
AT5G36170.3	11	0	533.06	5	1	| Symbols: HCF109, ATPRFB | high chlorophyll fluorescent 109 | chr5:14236297-14237974 REVERSE LENGTH=391
AT2G35500.1	9	8	532.72	6	1	| Symbols: SKL2 | shikimate kinase like 2 | chr2:14914038-14915909 FORWARD LENGTH=387	1.31218e+07	1.6144e+07	1.38867e+07
AT4G28740.1	9	8	532.43	7	1	| Symbols: | FUNCTIONS IN: molecular_function unknown; INVOLVED IN: biological_process unknown; LOCATED IN: chloroplast; EXPRESSED IN: 21 plant structures; EXPRESSED DURING: 13 growth stages; CONTAINS InterPro DOMAIN/s: Protein of unknown function	6.37663e+06	5.2381e+06	7.43506e+06
AT5G27120.1	7	4	531.66	1;3	2	| Symbols: | NOP56-like pre RNA processing ribonucleoprotein | chr5:9541287-9543684 FORWARD LENGTH=533	668223	2.49878e+06	2.01787e+06
AT3G02870.2	11	0	531.23	6;7	2	| Symbols: VTC4 | Inositol monophosphatase family protein | chr3:627742-629682 REVERSE LENGTH=269
ATMG00510.1	8	2	531.22	1;2;5;6	4	| Symbols: NAD7 | NADH dehydrogenase subunit 7 | chrM:132071-138153 FORWARD LENGTH=394	686422	786731	1.60199e+06
AT3G10520.1	11	11	530.65	8	1	| Symbols: AHB2, GLB2, ARATH GLB2, NSHB2, ATGLB2, HB2 | haemoglobin 2 | chr3:3276516-3277765 REVERSE LENGTH=158	1.09944e+07	1.09197e+07	1.15416e+07
AT5G08080.1	10	2	530.58	6	1	| Symbols: SYP132, ATSYP132 | syntaxin of plants 132 | chr5:2588532-2591106 FORWARD LENGTH=304	362521	476219	449111
AT5G58140.3	10	0	530.3	1	1	| Symbols: PHOT2, NPL1 | phototropin 2 | chr5:23524771-23529947 FORWARD LENGTH=898
AT1G16350.1	10	6	530.3	1;4	2	| Symbols: | Aldolase-type TIM barrel family protein | chr1:5590951-5592872 FORWARD LENGTH=502	6.00717e+06	3.77649e+06	6.12351e+06
AT1G35340.1	9	0	529.93	7	1	| Symbols: | ATP-dependent protease La (LON) domain protein | chr1:12977768-12979749 FORWARD LENGTH=316
CON_P13646	8	0	529.7	1;2;3;4;5;6;7	7	| | Keratin, type I cytoskeletal 13 (Cytokeratin 13) (K13) (CK 13) - Homo sapiens (Human).
AT1G17100.1	6	6	529.65	7;8	2	| Symbols: | SOUL heme-binding family protein | chr1:5844766-5845539 FORWARD LENGTH=232	1.69646e+07	1.13648e+07	1.84092e+07
AT5G03350.1	6	4	528.62	6;7	2	| Symbols: | Legume lectin family protein | chr5:815804-816628 REVERSE LENGTH=274	1.08131e+07	1.11695e+07	1.19755e+07
AT5G23900.1	11	8	528.58	3;7	2	| Symbols: | Ribosomal protein L13e family protein | chr5:8064176-8065081 REVERSE LENGTH=206	2.19592e+07	2.57602e+07	3.12293e+07
AT4G01150.2	3	0	527.92	1;2;3;8	4	| Symbols: | unknown protein; FUNCTIONS IN: molecular_function unknown; INVOLVED IN: biological_process unknown; LOCATED IN: chloroplast thylakoid membrane, chloroplast, plastoglobule; EXPRESSED IN: 22 plant structures; EXPRESSED DURING: 14 growth
AT1G59830.1	7	1	527.58	6	1	| Symbols: PP2A-1 | protein phosphatase 2A-2 | chr1:22020708-22022293 REVERSE LENGTH=306	50211.4	80516.5	57680.4
AT3G29185.1	8	8	526.92	5;6	2	| Symbols: | Domain of unknown function (DUF3598) | chr3:11155092-11157207 REVERSE LENGTH=396	9.21224e+06	6.21572e+06	6.12682e+06
AT1G75330.1	8	8	526.83	5;6	2	| Symbols: OTC | ornithine carbamoyltransferase | chr1:28266457-28268383 REVERSE LENGTH=375	2.74642e+07	2.8998e+07	2.6348e+07
AT3G57050.3	10	0	525.87	5	1	| Symbols: CBL | cystathionine beta-lyase | chr3:21112392-21114521 REVERSE LENGTH=378
AT3G15980.5	10	0	525.87	1	1	| Symbols: | Coatomer, beta' subunit | chr3:5412015-5418313 REVERSE LENGTH=930
AT1G27450.1	6	5	525.83	7;8	2	| Symbols: APT1, ATAPT1 | adenine phosphoribosyl transferase 1 | chr1:9532042-9533807 FORWARD LENGTH=243	9.97038e+06	1.12674e+07	1.16137e+07
AT3G16140.1	7	1	525.17	8	1	| Symbols: PSAH-1 | photosystem I subunit H-1 | chr3:5468670-5469415 REVERSE LENGTH=145	956425	831197	0
AT2G47650.2	10	0	524.84	6	1	| Symbols: UXS4 | UDP-xylose synthase 4 | chr2:19538751-19541364 REVERSE LENGTH=449
AT2G05830.2	10	0	524.38	6	1	| Symbols: | NagB/RpiA/CoA transferase-like superfamily protein | chr2:2230057-2231839 FORWARD LENGTH=326
AT3G10920.1	5	5	524.37	8	1	| Symbols: MSD1, MEE33, ATMSD1 | manganese superoxide dismutase 1 | chr3:3418015-3419581 FORWARD LENGTH=231	1.45457e+07	1.63224e+07	1.61168e+07
AT3G59020.1	10	9	523.15	1;2	2	| Symbols: | ARM repeat superfamily protein | chr3:21810973-21817418 REVERSE LENGTH=1029	4.29497e+06	5.12957e+06	1.41418e+07
CON_P19012	9	0	523.06	5;7	2	| | Keratin, type I cytoskeletal 15 (Cytokeratin 15) (K15) (CK 15) - Homo sapiens (Human).
AT1G54340.1	10	0	522.95	1;2;3;4;5;6	6	| Symbols: ICDH | isocitrate dehydrogenase | chr1:20283520-20286506 FORWARD LENGTH=416
AT4G14360.1	11	3	522.49	1;3	2	| Symbols: | S-adenosyl-L-methionine-dependent methyltransferases superfamily protein | chr4:8267869-8270191 REVERSE LENGTH=608	988231	2.75771e+06	963662
AT1G27090.1	7	7	522.42	1;3	2	| Symbols: | glycine-rich protein | chr1:9404041-9406098 REVERSE LENGTH=420	5.62223e+06	1.50237e+07	3.98982e+06
AT1G50450.1	13	13	521.95	5	1	| Symbols: | Saccharopine dehydrogenase | chr1:18687902-18690348 REVERSE LENGTH=428	8.64863e+06	7.25781e+06	5.6894e+06
AT5G38660.2	10	1	520.68	1;2;8	3	| Symbols: APE1 | acclimation of photosynthesis to environment | chr5:15471208-15475497 REVERSE LENGTH=431	189580	330488	402900
AT2G17630.1	10	2	520.33	5	1	| Symbols: | Pyridoxal phosphate (PLP)-dependent transferases superfamily protein | chr2:7666637-7667905 FORWARD LENGTH=422	1.58297e+06	1.71654e+06	1.83281e+06
AT4G25450.2	9	0	519.41	1;3	2	| Symbols: ATNAP8, NAP8 | non-intrinsic ABC protein 8 | chr4:13010367-13013912 REVERSE LENGTH=618
AT3G15360.1	8	7	519.2	7;8	2	| Symbols: ATHM4, TRX-M4, ATM4 | thioredoxin M-type 4 | chr3:5188448-5189457 FORWARD LENGTH=193	4.62628e+07	5.73222e+07	6.62678e+07
AT3G61260.1	12	10	518.93	6	1	| Symbols: | Remorin family protein | chr3:22675403-22676701 REVERSE LENGTH=212	2.52454e+07	2.0817e+07	2.16199e+07
AT5G64570.1	10	8	518.83	1;3;7	3	| Symbols: XYL4, ATBXL4 | beta-D-xylosidase 4 | chr5:25810227-25813309 REVERSE LENGTH=784	7.71704e+06	1.90383e+07	6.34043e+06
AT4G02580.1	9	7	518.12	7	1	| Symbols: | NADH-ubiquinone oxidoreductase 24 kDa subunit, putative | chr4:1134586-1136906 FORWARD LENGTH=255	1.37633e+07	1.4264e+07	2.09355e+07
AT1G79340.1	10	7	517.26	7;8	2	| Symbols: AtMC4, MC4 | metacaspase 4 | chr1:29842849-29844368 FORWARD LENGTH=418	7.27227e+06	7.29827e+06	9.67669e+06
AT1G15290.1	9	4	517.13	1;2	2	| Symbols: | Tetratricopeptide repeat (TPR)-like superfamily protein | chr1:5257327-5264814 REVERSE LENGTH=1608	341898	741421	2.19328e+06
AT3G49110.1	6	1	516.89	5	1	| Symbols: PRX33, PRXCA, ATPRX33, ATPCA | peroxidase CA | chr3:18200713-18202891 FORWARD LENGTH=354	859611	871381	706609
AT1G01910.1	7	3	516.08	5	1	| Symbols: | P-loop containing nucleoside triphosphate hydrolases superfamily protein | chr1:313595-315831 REVERSE LENGTH=353	3.68552e+06	3.84296e+06	3.0081e+06
AT3G10850.1	8	7	515.93	7	1	| Symbols: GLX2-2, GLY2 | Metallo-hydrolase/oxidoreductase superfamily protein | chr3:3397756-3399522 REVERSE LENGTH=258	1.2017e+07	1.18167e+07	1.03195e+07
AT1G68560.1	10	8	515.34	1;2;3;8	4	| Symbols: ATXYL1, XYL1, TRG1 | alpha-xylosidase 1 | chr1:25734435-25737897 REVERSE LENGTH=915	1.1513e+07	1.28905e+07	3.38813e+07
AT5G57655.1	12	0	514.88	1;4;5	3	| Symbols: | xylose isomerase family protein | chr5:23347030-23348720 FORWARD LENGTH=287
AT4G17560.1	10	5	513.08	8	1	| Symbols: | Ribosomal protein L19 family protein | chr4:9780343-9781752 FORWARD LENGTH=225	1.35996e+07	1.65397e+07	7.34954e+06
AT2G42500.1	8	0	512.63	6	1	| Symbols: PP2A-3 | protein phosphatase 2A-3 | chr2:17698099-17701226 REVERSE LENGTH=313
AT5G66470.1	13	12	512.49	5	1	| Symbols: | RNA binding;GTP binding | chr5:26541986-26544302 REVERSE LENGTH=427	7.5797e+06	6.27826e+06	6.99253e+06
AT5G55230.2	10	0	512.28	1;3	2	| Symbols: MAP65-1 | microtubule-associated proteins 65-1 | chr5:22402716-22405182 FORWARD LENGTH=616
AT2G45960.1	7	3	512.02	1;2;3;5;6;7;8	7	| Symbols: PIP1B, TMP-A, ATHH2, PIP1;2 | plasma membrane intrinsic protein 1B | chr2:18910450-18911703 FORWARD LENGTH=286	7.87753e+06	8.90792e+06	1.10599e+07
AT1G15140.2	8	0	511.77	7	1	| Symbols: | FAD/NAD(P)-binding oxidoreductase | chr1:5210642-5212137 REVERSE LENGTH=271
AT4G29410.1	11	8	511.49	8	1	| Symbols: | Ribosomal L28e protein family | chr4:14468439-14469964 REVERSE LENGTH=143	1.79541e+07	1.76354e+07	1.67037e+07
AT1G17470.1	7	3	511.23	5	1	| Symbols: ATDRG1, ATDRG, DRG1 | developmentally regulated G-protein 1 | chr1:6003442-6006155 FORWARD LENGTH=399	2.18018e+06	2.17694e+06	2.42236e+06
AT1G72330.1	9	0	511.16	1;3;4	3	| Symbols: ALAAT2 | alanine aminotransferase 2 | chr1:27233637-27236571 FORWARD LENGTH=540
AT3G23600.1	7	3	511.15	7;8	2	| Symbols: | alpha/beta-Hydrolases superfamily protein | chr3:8473833-8475655 FORWARD LENGTH=239	3.57572e+06	2.78181e+06	1.35355e+06
AT5G44320.1	10	0	511.04	1;3	2	| Symbols: | Eukaryotic translation initiation factor 3 subunit 7 (eIF-3) | chr5:17854901-17856667 REVERSE LENGTH=588
AT3G26618.1	9	1	510.79	1;4	2	| Symbols: ERF1-3 | eukaryotic release factor 1-3 | chr3:9788854-9790161 FORWARD LENGTH=435	294501	330091	0
AT3G46830.1	9	3	510.07	7	1	| Symbols: ATRAB11A, ATRABA2C, ATRAB-A2C, RAB-A2C, RABA2c | RAB GTPase homolog A2C | chr3:17246699-17248362 REVERSE LENGTH=217	1.03212e+06	1.46862e+06	1.12849e+06
AT3G52180.1	9	5	510.07	5;6	2	| Symbols: ATPTPKIS1, DSP4, SEX4, ATSEX4 | dual specificity protein phosphatase (DsPTP1) family protein | chr3:19349884-19353459 REVERSE LENGTH=379	1.13265e+07	1.11006e+07	1.09313e+07
AT1G02560.1	8	8	509.92	1;2;6;7;8	5	| Symbols: CLPP5, NCLPP5, NCLPP1 | nuclear encoded CLP protease 5 | chr1:538000-539805 FORWARD LENGTH=298	3.84105e+07	4.55486e+07	4.3153e+07
AT5G42080.3	11	0	509.83	1	1	| Symbols: DL1 | dynamin-like protein | chr5:16820661-16824536 REVERSE LENGTH=604
AT5G60160.1	6	6	509.73	1;4	2	| Symbols: | Zn-dependent exopeptidases superfamily protein | chr5:24223887-24226783 REVERSE LENGTH=477	2.29495e+07	3.91663e+06	6.1679e+06
AT5G16240.1	8	0	509.73	5;6	2	| Symbols: | Plant stearoyl-acyl-carrier-protein desaturase family protein | chr5:5306981-5309639 FORWARD LENGTH=394
AT2G47240.1	9	9	509.25	1;3	2	| Symbols: CER8, LACS1 | AMP-dependent synthetase and ligase family protein | chr2:19393835-19397616 FORWARD LENGTH=660	3.40636e+06	1.1697e+07	2.88146e+06
AT1G67090.2	5	0	508.39	1;2;3;4;5;6;7;8	8	| Symbols: RBCS1A | ribulose bisphosphate carboxylase small chain 1A | chr1:25048590-25049249 REVERSE LENGTH=136
AT2G41560.1	10	7	508.34	1;2	2	| Symbols: ACA4 | autoinhibited Ca(2+)-ATPase, isoform 4 | chr2:17332256-17337179 REVERSE LENGTH=1030	2.79093e+06	1.47887e+06	7.20836e+06
AT1G15130.1	11	11	506.94	1;2	2	| Symbols: | Endosomal targeting BRO1-like domain-containing protein | chr1:5206217-5209848 REVERSE LENGTH=846	3.3063e+06	2.93078e+06	1.39461e+07
AT1G24020.1	9	9	506.68	8	1	| Symbols: MLP423 | MLP-like protein 423 | chr1:8500653-8501458 REVERSE LENGTH=155	5.10473e+07	4.82496e+07	6.13856e+07
AT5G40950.1	5	5	506.42	2;8	2	| Symbols: RPL27 | ribosomal protein large subunit 27 | chr5:16410866-16411845 FORWARD LENGTH=198	3.35327e+07	4.1701e+07	3.59313e+07
AT3G53650.1	6	0	506.39	7;8	2	| Symbols: | Histone superfamily protein | chr3:19889358-19889774 FORWARD LENGTH=138
AT4G24220.1	8	8	506.13	5	1	| Symbols: VEP1, AWI31 | NAD(P)-binding Rossmann-fold superfamily protein | chr4:12565219-12566474 FORWARD LENGTH=388	5.25641e+06	4.76877e+06	6.40103e+06
AT3G06050.1	7	7	505.44	1;8	2	| Symbols: PRXIIF, ATPRXIIF | peroxiredoxin IIF | chr3:1826311-1827809 REVERSE LENGTH=201	1.76194e+07	1.80929e+07	1.75271e+07
AT4G37800.1	8	6	504.34	6;7	2	| Symbols: XTH7 | xyloglucan endotransglucosylase/hydrolase 7 | chr4:17775703-17777372 REVERSE LENGTH=293	5.76235e+06	1.036e+07	8.99274e+06
AT1G58290.1	12	8	503.5	1;3;4	3	| Symbols: HEMA1 | Glutamyl-tRNA reductase family protein | chr1:21624028-21626051 REVERSE LENGTH=543	1.897e+07	1.11635e+07	6.15903e+06
ATCG01130.1	14	12	503.48	1	1	| Symbols: YCF1.2 | Ycf1 protein | chrC:123884-129244 REVERSE LENGTH=1786	4.954e+06	2.38747e+06	5.42817e+06
AT5G18170.1	11	5	503.36	5	1	| Symbols: GDH1 | glutamate dehydrogenase 1 | chr5:6006172-6008248 FORWARD LENGTH=411	4.8823e+06	4.80589e+06	5.2093e+06
AT3G08010.1	9	9	502.86	5;6	2	| Symbols: ATAB2 | RNA binding | chr3:2556046-2557426 FORWARD LENGTH=374	9.92407e+06	7.15049e+06	8.66833e+06
AT2G44920.1	6	0	502.56	8	1	| Symbols: | Tetratricopeptide repeat (TPR)-like superfamily protein | chr2:18524419-18526236 FORWARD LENGTH=210
AT3G53130.1	10	10	502.37	1;4	2	| Symbols: LUT1, CYP97C1 | Cytochrome P450 superfamily protein | chr3:19692812-19695278 FORWARD LENGTH=539	1.89631e+07	4.44498e+06	5.67378e+06
AT4G08900.1	10	1	502.06	6	1	| Symbols: | arginase | chr4:5703499-5705180 FORWARD LENGTH=342	655005	603565	609962
AT1G20330.1	10	7	501.67	5;6	2	| Symbols: SMT2, CVP1, FRL1 | sterol methyltransferase 2 | chr1:7038968-7040053 REVERSE LENGTH=361	1.09998e+07	1.13947e+07	9.20429e+06
AT1G35340.2	8	0	499.58	7	1	| Symbols: | ATP-dependent protease La (LON) domain protein | chr1:12978239-12979749 FORWARD LENGTH=210
AT1G80070.1	12	3	499.52	1	1	| Symbols: SUS2, EMB33, EMB177, EMB14 | Pre-mRNA-processing-splicing factor | chr1:30118052-30127574 FORWARD LENGTH=2359	2.20261e+06	30981.5	80778.9
AT4G16760.1	11	2	499.26	1;3	2	| Symbols: ACX1, ATACX1 | acyl-CoA oxidase 1 | chr4:9424930-9428689 REVERSE LENGTH=664	1.52051e+06	5.13981e+06	2.01163e+06
AT1G70320.1	10	4	498.53	1;2;5	3	| Symbols: UPL2 | ubiquitin-protein ligase 2 | chr1:26488745-26501281 REVERSE LENGTH=3658	739512	968819	1.46087e+06
AT1G12310.1	8	2	498.43	8	1	| Symbols: | Calcium-binding EF-hand family protein | chr1:4187500-4187946 REVERSE LENGTH=148	3.84582e+06	3.9874e+06	4.52515e+06
AT3G27530.1	10	10	498.05	1;2	2	| Symbols: GC6, MAG4 | golgin candidate 6 | chr3:10193778-10199659 REVERSE LENGTH=914	2.70966e+06	2.9533e+06	6.34941e+06
AT3G11270.1	8	0	497.8	6	1	| Symbols: MEE34 | Mov34/MPN/PAD-1 family protein | chr3:3528989-3531317 FORWARD LENGTH=310
AT4G18800.1	8	1	497.56	7	1	| Symbols: ATHSGBP, ATRAB11B, ATRABA1D, RABA1d | RAB GTPase homolog A1D | chr4:10320156-10321339 REVERSE LENGTH=214	197370	363540	409681
AT3G15090.1	10	10	497.48	6	1	| Symbols: | GroES-like zinc-binding alcohol dehydrogenase family protein | chr3:5076847-5078870 FORWARD LENGTH=366	5.51079e+06	5.11186e+06	5.71838e+06
AT1G60000.1	9	8	496.97	7;8	2	| Symbols: | RNA-binding (RRM/RBD/RNP motifs) family protein | chr1:22093678-22094540 REVERSE LENGTH=258	8.08995e+06	8.52435e+06	9.67306e+06
AT4G12800.1	5	5	496.16	1;2;3;4;5;6;7;8	8	| Symbols: PSAL | photosystem I subunit l | chr4:7521469-7522493 FORWARD LENGTH=219	3.07956e+08	3.33404e+08	4.14656e+08
AT4G39800.1	7	2	495.58	1;2;3;4	4	| Symbols: MI-1-P SYNTHASE, MIPS1, ATMIPS1, ATIPS1 | myo-inositol-1-phosphate synthase 1 | chr4:18469659-18471893 REVERSE LENGTH=511	5.51163e+06	1.12947e+07	4.68609e+06
AT1G67730.1	10	10	495.49	7	1	| Symbols: YBR159, KCR1, ATKCR1 | beta-ketoacyl reductase 1 | chr1:25391676-25393365 FORWARD LENGTH=318	1.05035e+07	1.1957e+07	1.41053e+07
AT5G10860.1	8	8	495.02	8	1	| Symbols: | Cystathionine beta-synthase (CBS) family protein | chr5:3429173-3430142 REVERSE LENGTH=206	6.34275e+06	7.03607e+06	5.27407e+06
AT1G56330.1	7	1	494.85	8	1	| Symbols: SAR1, ATSAR1, ATSARA1B, ATSAR1B, SAR1B | secretion-associated RAS 1B | chr1:21086845-21088478 REVERSE LENGTH=193	972249	766119	1.45038e+06
AT2G42690.1	6	6	494.78	1;4;5	3	| Symbols: | alpha/beta-Hydrolases superfamily protein | chr2:17776356-17777682 REVERSE LENGTH=412	2.41737e+07	1.264e+07	2.00097e+07
AT1G63660.2	9	0	493.92	1;3	2	| Symbols: | GMP synthase (glutamine-hydrolyzing), putative / glutamine amidotransferase, putative | chr1:23604874-23607080 REVERSE LENGTH=434
AT5G53170.1	9	8	493.7	1;2;3	3	| Symbols: FTSH11 | FTSH protease 11 | chr5:21563023-21567922 REVERSE LENGTH=806	2.70252e+06	5.86998e+06	6.03274e+06
AT3G55400.2	10	0	493.62	1;3	2	| Symbols: OVA1 | methionyl-tRNA synthetase / methionine--tRNA ligase / MetRS (cpMetRS) | chr3:20536263-20538999 REVERSE LENGTH=533
AT3G15840.1	8	1	493.52	7;8	2	| Symbols: PIFI | post-illumination chlorophyll fluorescence increase | chr3:5356782-5358418 REVERSE LENGTH=268	289763	229250	59433.1
AT3G13460.1	9	4	493.26	1;2;3	3	| Symbols: ECT2 | evolutionarily conserved C-terminal region 2 | chr3:4385274-4388220 REVERSE LENGTH=667	976208	1.88142e+06	773423
AT4G16830.2	8	0	493.25	5	1	| Symbols: | Hyaluronan / mRNA binding family | chr4:9470979-9472308 FORWARD LENGTH=265
AT4G25740.2	7	0	493.2	8	1	| Symbols: | RNA binding Plectin/S10 domain-containing protein | chr4:13107488-13108751 REVERSE LENGTH=149
AT1G11650.1	6	3	492.51	1;4;5	3	| Symbols: ATRBP45B, RBP45B | RNA-binding (RRM/RBD/RNP motifs) family protein | chr1:3914895-3917301 FORWARD LENGTH=306	2.74041e+07	634429	774853
AT1G60550.1	10	10	492	6	1	| Symbols: ECHID, DHNS | enoyl-CoA hydratase/isomerase D | chr1:22305988-22308092 REVERSE LENGTH=337	8.65159e+06	1.02297e+07	9.14994e+06
AT3G17760.1	6	0	491.88	1;2;3;4;5	5	| Symbols: GAD5 | glutamate decarboxylase 5 | chr3:6078893-6080838 REVERSE LENGTH=494
AT2G19730.1	6	4	491.51	1;3;8	3	| Symbols: | Ribosomal L28e protein family | chr2:8511752-8512995 FORWARD LENGTH=143	3.30838e+07	3.44917e+07	3.61078e+07
AT1G79690.1	13	11	491.03	1;2;3	3	| Symbols: atnudt3, NUDT3 | nudix hydrolase homolog 3 | chr1:29985360-29990171 FORWARD LENGTH=772	6.85825e+06	1.41595e+07	7.05572e+06
AT1G08980.1	9	9	490.81	5	1	| Symbols: ATAMI1, AMI1, ATTOC64-I, TOC64-I | amidase 1 | chr1:2884455-2886430 FORWARD LENGTH=425	7.50102e+06	6.32516e+06	6.42168e+06
AT3G46060.1	8	0	490.58	1;8	2	| Symbols: ARA3, ARA-3, ATRABE1C, ATRAB8A, RAB8A | RAB GTPase homolog 8A | chr3:16917908-16919740 FORWARD LENGTH=216
AT5G35100.2	6	0	489.64	7	1	| Symbols: | Cyclophilin-like peptidyl-prolyl cis-trans isomerase family protein | chr5:13360459-13361377 REVERSE LENGTH=245
AT4G39990.1	9	5	489.04	7	1	| Symbols: ATRABA4B, ATRAB11G, ATGB3, RABA4B | RAB GTPase homolog A4B | chr4:18542722-18543779 FORWARD LENGTH=224	2.39183e+06	2.44488e+06	2.64573e+06
AT4G31340.2	9	8	488.7	5	1	| Symbols: | myosin heavy chain-related | chr4:15205662-15208895 FORWARD LENGTH=420	1.07022e+07	1.03651e+07	9.97113e+06
AT1G15730.1	10	5	488.64	1;4;5	3	| Symbols: | Cobalamin biosynthesis CobW-like protein | chr1:5407535-5409937 REVERSE LENGTH=448	3.63268e+06	1.61568e+06	402067
AT4G26870.1	10	6	488.61	1;2;3	3	| Symbols: | Class II aminoacyl-tRNA and biotin synthetases superfamily protein | chr4:13505381-13507619 FORWARD LENGTH=532	1.18432e+06	2.59188e+06	1.30981e+06
AT1G31860.1	10	10	488.54	7	1	| Symbols: AT-IE, HISN2 | histidine biosynthesis bifunctional protein (HISIE) | chr1:11434250-11436530 REVERSE LENGTH=281	7.67211e+06	7.22742e+06	7.00699e+06
AT4G00490.1	9	9	487.88	1;3;4	3	| Symbols: BAM2, BMY9 | beta-amylase 2 | chr4:222422-224862 FORWARD LENGTH=542	1.18401e+07	1.19278e+07	3.20144e+06
AT1G78915.1	11	11	487.86	5	1	| Symbols: | Tetratricopeptide repeat (TPR)-like superfamily protein | chr1:29667729-29671081 REVERSE LENGTH=385	8.73292e+06	8.27036e+06	7.71014e+06
AT3G57260.1	5	5	487.63	6	1	| Symbols: BGL2, PR2, BG2, PR-2 | beta-1,3-glucanase 2 | chr3:21188709-21189822 REVERSE LENGTH=339	5.07472e+06	4.08809e+06	3.38302e+06
AT1G17890.1	11	5	487.58	6	1	| Symbols: GER2 | NAD(P)-binding Rossmann-fold superfamily protein | chr1:6154478-6155596 REVERSE LENGTH=328	2.30838e+06	2.99136e+06	2.61436e+06
AT4G24800.1	11	9	486.82	1;3	2	| Symbols: | MA3 domain-containing protein | chr4:12782463-12784902 FORWARD LENGTH=702	5.44772e+06	1.21102e+07	5.09128e+06
AT2G19860.2	8	0	486.54	4	1	| Symbols: ATHXK2, HXK2 | hexokinase 2 | chr2:8571949-8573762 FORWARD LENGTH=393
AT4G01370.1	7	1	486.37	5	1	| Symbols: ATMPK4, MPK4 | MAP kinase 4 | chr4:567219-568889 FORWARD LENGTH=376	336778	421729	0
AT5G09550.1	7	0	486.33	1;3;4	3	| Symbols: | GDP dissociation inhibitor family protein / Rab GTPase activator family protein | chr5:2963850-2966465 FORWARD LENGTH=445
AT4G04950.1	9	7	485.62	1;4	2	| Symbols: | thioredoxin family protein | chr4:2517882-2519924 REVERSE LENGTH=488	1.29497e+07	3.52088e+06	2.59372e+06
AT1G18170.1	7	6	485.18	7	1	| Symbols: | FKBP-like peptidyl-prolyl cis-trans isomerase family protein | chr1:6254291-6255507 FORWARD LENGTH=247	5.27241e+06	6.11268e+06	8.99534e+06
AT2G25970.1	10	10	484.61	1;2;3	3	| Symbols: | KH domain-containing protein | chr2:11071844-11075604 REVERSE LENGTH=632	8.58154e+06	1.4089e+07	1.45122e+07
AT2G07050.1	10	10	483.88	1;3	2	| Symbols: CAS1 | cycloartenol synthase 1 | chr2:2924629-2930295 FORWARD LENGTH=759	7.16155e+06	9.01004e+06	4.32546e+06
CON_Q01546	11	0	483.37	2;3;5;6;8	5	| | Keratin, type II cytoskeletal 2 oral (Cytokeratin 2P) (K2P) (CK 2P) - Homo sapiens (Human).
AT1G49670.1	9	9	483.3	1;3	2	| Symbols: NQR | ARP protein (REF) | chr1:18381591-18386021 REVERSE LENGTH=629	1.7998e+06	4.76807e+06	2.28415e+06
AT3G60245.1	9	3	482.9	8	1	| Symbols: | Zinc-binding ribosomal protein family protein | chr3:22268803-22269750 FORWARD LENGTH=92	4.64874e+06	1.12068e+06	1.71017e+06
AT1G03600.1	7	7	482.78	8	1	| Symbols: PSB27 | photosystem II family protein | chr1:898916-899440 FORWARD LENGTH=174	8.42643e+07	8.53476e+07	9.14014e+07
AT2G40100.2	7	0	482.09	7;8	2	| Symbols: LHCB4.3 | light harvesting complex photosystem II | chr2:16745884-16746545 FORWARD LENGTH=185
AT5G28020.5	8	0	480.92	6	1	| Symbols: CYSD2, ATCYSD2 | cysteine synthase D2 | chr5:10026395-10027731 REVERSE LENGTH=237
AT4G33580.1	7	7	480.78	7	1	| Symbols: ATBCA5, BCA5 | beta carbonic anhydrase 5 | chr4:16139406-16141363 FORWARD LENGTH=301	3.42816e+06	4.74752e+06	4.31706e+06
AT5G45620.1	10	0	480.72	5;6	2	| Symbols: | Proteasome component (PCI) domain protein | chr5:18501590-18503868 FORWARD LENGTH=386
CON_Q5XKE5	10	0	480.66	2;3;5;6;7;8	6	| | Keratin 6L - Homo sapiens (Human).
AT5G36880.1	10	9	480.27	1;3	2	| Symbols: ACS | acetyl-CoA synthetase | chr5:14534961-14539084 REVERSE LENGTH=693	2.92966e+06	1.09551e+07	4.90097e+06
AT1G56450.1	7	7	480.06	8	1	| Symbols: PBG1 | 20S proteasome beta subunit G1 | chr1:21141970-21144186 FORWARD LENGTH=246	9.39696e+06	8.45978e+06	7.50425e+06
AT4G27800.1	8	1	479.24	6	1	| Symbols: TAP38, PPH1 | thylakoid-associated phosphatase 38 | chr4:13852013-13854091 REVERSE LENGTH=388	968916	823395	786005
AT3G59890.1	10	2	479.21	6	1	| Symbols: | Dihydrodipicolinate reductase, bacterial/plant | chr3:22124497-22126491 REVERSE LENGTH=349	282486	566852	436080
AT1G74850.1	9	9	478.94	1;3	2	| Symbols: PTAC2 | plastid transcriptionally active 2 | chr1:28119237-28122314 REVERSE LENGTH=862	3.56451e+06	7.21496e+06	4.03668e+06
AT3G15190.1	6	6	478.89	1;3;6;7;8	5	| Symbols: | chloroplast 30S ribosomal protein S20, putative | chr3:5116216-5117412 FORWARD LENGTH=202	4.57884e+07	5.17975e+07	6.02347e+07
AT4G25100.1	6	6	478.51	8	1	| Symbols: FSD1, ATFSD1 | Fe superoxide dismutase 1 | chr4:12884649-12886501 REVERSE LENGTH=212	4.40842e+07	4.50742e+07	5.16085e+07
AT3G08900.1	9	0	478	5;6	2	| Symbols: RGP3, RGP | reversibly glycosylated polypeptide 3 | chr3:2708347-2709714 REVERSE LENGTH=362
AT1G26850.1	10	4	477.69	1;3	2	| Symbols: | S-adenosyl-L-methionine-dependent methyltransferases superfamily protein | chr1:9301146-9303432 REVERSE LENGTH=616	1.14827e+07	1.09195e+07	4.46795e+06
AT5G51070.1	8	5	477.15	1;2;3;4;5	5	| Symbols: ERD1, CLPD, SAG15 | Clp ATPase | chr5:20764479-20768481 FORWARD LENGTH=945	2.02771e+06	1.9943e+06	6.40066e+06
CON_Q701L8	10	0	476.93	5;7	2	| | Keratin 3 - Homo sapiens (Human).
AT1G04750.1	10	2	476.01	7;8	2	| Symbols: VAMP7B, VAMP721, ATVAMP721, AT VAMP7B | vesicle-associated membrane protein 721 | chr1:1331857-1333426 REVERSE LENGTH=219	972884	909586	1.22073e+06
AT3G23600.2	6	0	475.4	7	1	| Symbols: | alpha/beta-Hydrolases superfamily protein | chr3:8473833-8475655 FORWARD LENGTH=236
AT3G25800.2	9	0	474.85	3	1	| Symbols: PDF1, PR 65, PP2AA2 | protein phosphatase 2A subunit A2 | chr3:9423036-9425783 REVERSE LENGTH=544
AT5G63860.1	8	8	474.72	1;4;5	3	| Symbols: UVR8 | Regulator of chromosome condensation (RCC1) family protein | chr5:25554821-25558587 REVERSE LENGTH=440	1.8195e+07	6.38481e+06	8.9292e+06
AT5G20830.1	11	10	474.7	1;2;3	3	| Symbols: SUS1, ASUS1, atsus1 | sucrose synthase 1 | chr5:7050599-7054032 REVERSE LENGTH=808	2.19754e+06	6.57499e+06	4.43485e+06
AT3G07670.1	7	7	474.62	1;4	2	| Symbols: | Rubisco methyltransferase family protein | chr3:2451651-2454617 FORWARD LENGTH=504	1.22227e+07	6.41317e+06	4.50412e+06
AT1G11750.1	7	7	474.35	8	1	| Symbols: CLPP6, NCLPP1, NCLPP6 | CLP protease proteolytic subunit 6 | chr1:3967609-3969535 FORWARD LENGTH=271	1.46971e+07	1.79082e+07	1.57833e+07
AT5G46110.2	7	0	473.79	1;2;7	3	| Symbols: APE2, TPT | Glucose-6-phosphate/phosphate translocator-related | chr5:18698019-18700212 FORWARD LENGTH=297
AT1G47420.1	7	7	473.39	8	1	| Symbols: SDH5 | succinate dehydrogenase 5 | chr1:17395774-17397176 REVERSE LENGTH=257	2.72224e+06	2.92861e+06	839214
AT3G20320.2	7	0	473.25	6	1	| Symbols: TGD2 | trigalactosyldiacylglycerol2 | chr3:7088589-7089640 REVERSE LENGTH=282
AT2G37790.1	10	9	472.89	6	1	| Symbols: | NAD(P)-linked oxidoreductase superfamily protein | chr2:15838838-15840752 FORWARD LENGTH=314	5.5016e+06	5.92998e+06	5.18136e+06
AT3G49560.1	8	7	472.74	7;8	2	| Symbols: | Mitochondrial import inner membrane translocase subunit Tim17/Tim22/Tim23 family protein | chr3:18370644-18371821 FORWARD LENGTH=261	2.9266e+06	3.0918e+06	5.12615e+06
AT5G40650.1	8	1	472.63	7	1	| Symbols: SDH2-2 | succinate dehydrogenase 2-2 | chr5:16281462-16283296 FORWARD LENGTH=280	207721	263438	197686
AT2G44530.1	7	3	472.34	6	1	| Symbols: | Phosphoribosyltransferase family protein | chr2:18383732-18385974 FORWARD LENGTH=394	2.1196e+06	1.92157e+06	1.85543e+06
AT3G16430.1	5	0	471.8	6	1	| Symbols: JAL31 | jacalin-related lectin 31 | chr3:5581830-5582959 FORWARD LENGTH=296
AT1G18640.2	6	6	471.3	7	1	| Symbols: PSP | 3-phosphoserine phosphatase | chr1:6416524-6418245 REVERSE LENGTH=295	2.75255e+06	3.65859e+06	5.50832e+06
AT3G14840.2	10	7	470.61	1;2;5	3	| Symbols: | Leucine-rich repeat transmembrane protein kinase | chr3:4988271-4993891 FORWARD LENGTH=1020	2.04031e+06	2.02672e+06	1.00328e+07
AT1G53580.1	8	1	470.5	7	1	| Symbols: GLX2-3, ETHE1, GLY3 | glyoxalase II 3 | chr1:19991542-19993250 REVERSE LENGTH=294	339329	479077	358846
AT5G04900.1	9	9	470.2	7	1	| Symbols: NOL | NYC1-like | chr5:1434826-1437194 FORWARD LENGTH=348	3.77704e+06	4.96422e+06	6.40538e+06
AT5G17380.1	9	9	469.96	1;3	2	| Symbols: | Thiamine pyrophosphate dependent pyruvate decarboxylase family protein | chr5:5724920-5726720 REVERSE LENGTH=572	2.94883e+06	8.27699e+06	4.47038e+06
AT5G64760.1	11	0	469.86	1;4;5	3	| Symbols: RPN5B | regulatory particle non-ATPase subunit 5B | chr5:25894027-25896445 REVERSE LENGTH=442
AT4G32180.1	9	6	469.73	1;2	2	| Symbols: ATPANK2, PANK2 | pantothenate kinase 2 | chr4:15537724-15543715 REVERSE LENGTH=901	795349	483996	5.54665e+06
AT2G44650.1	7	6	469.27	8	1	| Symbols: CHL-CPN10, CPN10 | chloroplast chaperonin 10 | chr2:18419521-18420510 REVERSE LENGTH=139	3.1363e+07	3.24708e+07	4.34612e+07
AT2G19760.1	7	4	468.92	8	1	| Symbols: PFN1, PRF1 | profilin 1 | chr2:8517074-8518067 REVERSE LENGTH=131	1.11838e+07	1.24133e+07	1.24642e+07
AT2G28190.1	5	4	468.84	8	1	| Symbols: CSD2, CZSOD2 | copper/zinc superoxide dismutase 2 | chr2:12014548-12016303 FORWARD LENGTH=216	2.33601e+07	3.00201e+07	2.05046e+07
ATMG00070.2	8	2	468.53	8	1	| Symbols: | edited NAD9	1.55792e+06	568932	490151
AT1G53280.1	9	8	468.41	5	1	| Symbols: | Class I glutamine amidotransferase-like superfamily protein | chr1:19864942-19867341 REVERSE LENGTH=438	9.34321e+06	9.12886e+06	9.82864e+06
AT5G07340.1	10	0	468.06	1;2;3	3	| Symbols: | Calreticulin family protein | chr5:2317300-2319458 FORWARD LENGTH=532
AT4G18030.1	10	10	468.01	1;3	2	| Symbols: | S-adenosyl-L-methionine-dependent methyltransferases superfamily protein | chr4:10012850-10015267 REVERSE LENGTH=621	3.67599e+06	8.77085e+06	4.35608e+06
AT1G53830.1	7	0	467.45	1;2;6;7	4	| Symbols: ATPME2, PME2 | pectin methylesterase 2 | chr1:20098562-20100745 FORWARD LENGTH=587
AT1G32440.1	10	8	467.45	1;2;3;4;5	5	| Symbols: PKp3 | plastidial pyruvate kinase 3 | chr1:11712205-11714963 FORWARD LENGTH=571	5.69096e+06	3.96586e+06	2.01556e+06
AT5G03690.1	7	1	467.2	1;2;3;5;6;7;8	7	| Symbols: | Aldolase superfamily protein | chr5:963389-964982 REVERSE LENGTH=393	7852.17	0	0
AT5G66530.1	8	8	467.08	6;7	2	| Symbols: | Galactose mutarotase-like superfamily protein | chr5:26553821-26555575 REVERSE LENGTH=307	3.219e+07	4.50085e+07	3.72068e+07
AT3G06860.1	14	14	466.81	1;3	2	| Symbols: MFP2, ATMFP2 | multifunctional protein 2 | chr3:2161926-2166009 FORWARD LENGTH=725	4.63997e+06	1.1798e+07	4.6975e+06
AT1G04530.1	6	6	466.49	5;6	2	| Symbols: TPR4 | Tetratricopeptide repeat (TPR)-like superfamily protein | chr1:1234456-1235895 REVERSE LENGTH=310	4.63853e+06	3.99602e+06	4.95599e+06
AT5G11450.1	9	8	466.24	7	1	| Symbols: | Mog1/PsbP/DUF1795-like photosystem II reaction center PsbP family protein | chr5:3654475-3656357 FORWARD LENGTH=297	2.10794e+07	2.13932e+07	2.65695e+07
AT3G27300.1	9	4	466	1;3	2	| Symbols: G6PD5 | glucose-6-phosphate dehydrogenase 5 | chr3:10083318-10086288 REVERSE LENGTH=516	2.21278e+06	5.04173e+06	1.23658e+06
AT1G79230.2	7	0	465.38	6	1	| Symbols: ST1, ATMST1, MST1, ATRDH1 | mercaptopyruvate sulfurtransferase 1 | chr1:29801561-29803679 FORWARD LENGTH=282
AT4G01037.1	11	10	465.29	1;3	2	| Symbols: WTF1, AtWTF1 | Ubiquitin carboxyl-terminal hydrolase family protein | chr4:451444-453030 REVERSE LENGTH=528	3.12917e+06	7.00618e+06	2.85588e+06
AT2G39080.1	9	9	465.08	6;7	2	| Symbols: | NAD(P)-binding Rossmann-fold superfamily protein | chr2:16309981-16312475 REVERSE LENGTH=351	1.01723e+07	1.44524e+07	1.31095e+07
AT4G31300.1	8	8	464.75	8	1	| Symbols: PBA1 | N-terminal nucleophile aminohydrolases (Ntn hydrolases) superfamily protein | chr4:15188927-15190935 FORWARD LENGTH=233	1.74133e+07	1.6903e+07	1.62865e+07
ATCG00430.1	8	8	464.47	7;8	2	| Symbols: PSBG | photosystem II reaction center protein G | chrC:49257-49934 REVERSE LENGTH=225	9.07636e+06	7.46879e+06	1.13845e+07
AT1G57770.1	9	9	464.08	1;3	2	| Symbols: | FAD/NAD(P)-binding oxidoreductase family protein | chr1:21395254-21398135 FORWARD LENGTH=574	4.91778e+06	1.47205e+07	3.68528e+06
AT4G30720.1	10	10	461.92	1;3	2	| Symbols: | FAD/NAD(P)-binding oxidoreductase family protein | chr4:14972212-14975461 REVERSE LENGTH=707	1.22111e+07	7.25347e+06	4.33138e+06
AT4G14800.1	10	4	461.91	8	1	| Symbols: PBD2 | 20S proteasome beta subunit D2 | chr4:8500398-8502058 FORWARD LENGTH=199	4.34132e+06	4.67029e+06	4.00241e+06
AT5G49650.1	8	8	461.88	1;3	2	| Symbols: XK-2, XK2 | xylulose kinase-2 | chr5:20152898-20155574 FORWARD LENGTH=558	5.37323e+06	1.6006e+07	8.47694e+06
AT1G09490.1	6	5	461.82	6	1	| Symbols: | NAD(P)-binding Rossmann-fold superfamily protein | chr1:3064172-3065815 FORWARD LENGTH=322	3.24696e+06	2.53108e+06	2.25608e+06
AT5G60670.1	7	1	460.66	8	1	| Symbols: | Ribosomal protein L11 family protein | chr5:24381066-24381566 REVERSE LENGTH=166	933568	863364	7844.7
AT3G23300.1	9	1	460.48	1;3	2	| Symbols: | S-adenosyl-L-methionine-dependent methyltransferases superfamily protein | chr3:8333521-8335902 FORWARD LENGTH=611	414253	674579	312434
AT1G52000.1	8	6	460.46	1;2;5	3	| Symbols: | Mannose-binding lectin superfamily protein | chr1:19333352-19335700 REVERSE LENGTH=730	6.3998e+06	5.23882e+06	1.81669e+07
AT2G18040.1	8	8	459.7	8	1	| Symbols: PIN1AT | peptidylprolyl cis/trans isomerase, NIMA-interacting 1 | chr2:7842346-7843537 FORWARD LENGTH=119	1.30733e+07	1.32658e+07	1.39316e+07
AT1G74920.2	10	0	459.55	3	1	| Symbols: ALDH10A8 | aldehyde dehydrogenase 10A8 | chr1:28139175-28142573 REVERSE LENGTH=496
AT2G38700.1	9	4	459.35	5	1	| Symbols: MVD1, ATMVD1 | mevalonate diphosphate decarboxylase 1 | chr2:16180918-16183785 REVERSE LENGTH=412	3.28485e+06	3.452e+06	3.62069e+06
AT4G15560.1	9	6	459.11	1;2;3	3	| Symbols: CLA1, DEF, CLA, DXS, DXPS2 | Deoxyxylulose-5-phosphate synthase | chr4:8884218-8887254 FORWARD LENGTH=717	4.38123e+06	1.49131e+07	4.10937e+06
AT3G62830.1	9	0	459.03	6	1	| Symbols: UXS2, ATUXS2, AUD1 | NAD(P)-binding Rossmann-fold superfamily protein | chr3:23232539-23235353 FORWARD LENGTH=445
AT3G01390.1	5	5	458.93	8	1	| Symbols: VMA10, AVMA10 | vacuolar membrane ATPase 10 | chr3:150265-150922 REVERSE LENGTH=110	8.6772e+06	7.98911e+06	7.31515e+06
AT4G34120.1	9	8	458.9	8	1	| Symbols: LEJ1, CDCP1 | Cystathionine beta-synthase (CBS) family protein | chr4:16341194-16342893 FORWARD LENGTH=238	1.2667e+07	1.34482e+07	1.08339e+07
AT4G24750.1	5	5	458.82	7	1	| Symbols: | Rhodanese/Cell cycle control phosphatase superfamily protein | chr4:12758422-12760749 REVERSE LENGTH=292	5.03926e+06	5.62795e+06	1.03276e+07
AT5G60980.1	9	7	458.23	1;3	2	| Symbols: | Nuclear transport factor 2 (NTF2) family protein with RNA binding (RRM-RBD-RNP motifs) domain | chr5:24543988-24546027 FORWARD LENGTH=459	2.44876e+06	6.52374e+06	3.54007e+06
AT2G40300.1	7	6	458.14	8	1	| Symbols: ATFER4, FER4 | ferritin 4 | chr2:16831501-16833214 REVERSE LENGTH=259	5.9827e+06	6.75853e+06	5.72751e+06
AT4G24820.1	10	10	457.76	1;5	2	| Symbols: | 26S proteasome, regulatory subunit Rpn7;Proteasome component (PCI) domain | chr4:12790471-12792599 REVERSE LENGTH=387	1.45945e+07	7.0789e+06	1.30654e+07
AT1G36240.1	11	4	456.79	1;3;6;7;8	5	| Symbols: | Ribosomal protein L7Ae/L30e/S12e/Gadd45 family protein | chr1:13614890-13616233 FORWARD LENGTH=112	1.46508e+06	1.44918e+06	2.43905e+06
AT1G52040.1	7	7	455.85	1;4;5	3	| Symbols: MBP1, ATMBP | myrosinase-binding protein 1 | chr1:19350595-19352578 REVERSE LENGTH=462	5.11807e+06	2.96668e+06	2.02499e+06
AT4G11010.1	8	4	455.31	7;8	2	| Symbols: NDPK3 | nucleoside diphosphate kinase 3 | chr4:6732780-6734298 REVERSE LENGTH=238	3.14808e+07	3.83051e+07	3.37657e+07
AT5G17990.1	9	9	455.16	5;6	2	| Symbols: TRP1, pat1 | tryptophan biosynthesis 1 | chr5:5957330-5959681 FORWARD LENGTH=444	1.05966e+07	1.14969e+07	1.13768e+07
AT5G02450.1	9	0	454.71	8	1	| Symbols: | Ribosomal protein L36e family protein | chr5:533501-534394 FORWARD LENGTH=108
AT3G23490.1	7	7	454.47	8	1	| Symbols: CYN | cyanase | chr3:8423238-8424415 REVERSE LENGTH=168	7.3549e+06	7.51222e+06	7.04852e+06
AT1G01050.1	10	0	454.22	7	1	| Symbols: AtPPa1, PPa1 | pyrophosphorylase 1 | chr1:31382-32670 REVERSE LENGTH=212
AT3G54890.2	4	0	453.97	2;5;8	3	| Symbols: LHCA1 | photosystem I light harvesting complex gene 1 | chr3:20339706-20340922 REVERSE LENGTH=207
AT5G41520.2	7	0	453.79	8	1	| Symbols: | RNA binding Plectin/S10 domain-containing protein | chr5:16609377-16610203 REVERSE LENGTH=134
AT4G33360.1	9	1	453.53	6	1	| Symbols: FLDH | NAD(P)-binding Rossmann-fold superfamily protein | chr4:16067989-16069374 REVERSE LENGTH=344	885050	863248	764503
ATCG00180.1	8	8	453.22	1;3	2	| Symbols: RPOC1 | DNA-directed RNA polymerase family protein | chrC:20251-23084 REVERSE LENGTH=680	2.11728e+06	6.61359e+06	2.70357e+06
AT5G45620.2	9	0	453.22	5;6	2	| Symbols: | Proteasome component (PCI) domain protein | chr5:18501590-18503422 FORWARD LENGTH=350
AT1G78860.1	7	0	453.06	1;4	2	| Symbols: | D-mannose binding lectin protein with Apple-like carbohydrate-binding domain | chr1:29646168-29647499 REVERSE LENGTH=443
AT5G14800.1	8	2	453.05	7	1	| Symbols: P5CR, AT-P5R, AT-P5C1, EMB2772 | pyrroline-5- carboxylate (P5C) reductase | chr5:4786190-4787618 REVERSE LENGTH=276	3.48321e+06	4.21362e+06	2.39072e+06
AT1G10430.1	6	0	453.02	6	1	| Symbols: PP2A-2 | protein phosphatase 2A-2 | chr1:3428705-3430437 REVERSE LENGTH=306
AT3G23570.1	6	6	452.47	7	1	| Symbols: | alpha/beta-Hydrolases superfamily protein | chr3:8458052-8459608 REVERSE LENGTH=239	4.81653e+06	4.97043e+06	5.75392e+06
AT1G11930.1	8	7	452.13	7	1	| Symbols: | Predicted pyridoxal phosphate-dependent enzyme, YBL036C type | chr1:4028783-4030298 FORWARD LENGTH=257	5.82501e+06	5.9696e+06	5.28701e+06
AT3G56650.1	6	6	451.74	8	1	| Symbols: | Mog1/PsbP/DUF1795-like photosystem II reaction center PsbP family protein | chr3:20984807-20985913 FORWARD LENGTH=262	2.17822e+07	2.12829e+07	2.00219e+07
AT1G78820.1	7	2	451.74	5;6;7	3	| Symbols: | D-mannose binding lectin protein with Apple-like carbohydrate-binding domain | chr1:29634401-29635768 REVERSE LENGTH=455	1.61152e+06	988946	1.07465e+06
AT1G35340.4	8	0	451.55	7	1	| Symbols: | ATP-dependent protease La (LON) domain protein | chr1:12977768-12979749 FORWARD LENGTH=311
AT4G39460.1	6	6	451.53	7	1	| Symbols: SAMC1, SAMT1 | S-adenosylmethionine carrier 1 | chr4:18356093-18358596 REVERSE LENGTH=325	1.23233e+07	1.43387e+07	1.26338e+07
AT5G65780.1	10	5	451.46	5;6	2	| Symbols: ATBCAT-5 | branched-chain amino acid aminotransferase 5 / branched-chain amino acid transaminase 5 (BCAT5) | chr5:26316418-26318585 FORWARD LENGTH=415	4.49507e+06	3.23602e+06	3.52823e+06
AT2G32920.1	9	9	450.25	1;4;5	3	| Symbols: ATPDIL2-3, PDI9, ATPDI9, PDIL2-3 | PDI-like 2-3 | chr2:13962502-13965406 REVERSE LENGTH=440	1.59681e+07	5.62722e+06	5.32353e+06
AT3G14930.1	11	11	449.91	2;5;6	3	| Symbols: HEME1 | Uroporphyrinogen decarboxylase | chr3:5020675-5022577 FORWARD LENGTH=418	3.36907e+07	2.43956e+07	3.03155e+07
AT3G43540.1	8	3	449.88	3;6	2	| Symbols: | Protein of unknown function (DUF1350) | chr3:15430770-15433035 FORWARD LENGTH=373	3.08354e+06	2.35336e+06	2.35025e+06
AT5G37475.1	6	5	449.54	7	1	| Symbols: | Translation initiation factor eIF3 subunit | chr5:14866328-14867749 REVERSE LENGTH=225	899831	974721	2.28988e+06
AT1G02910.1	11	11	449.48	5	1	| Symbols: LPA1 | tetratricopeptide repeat (TPR)-containing protein | chr1:655749-658125 REVERSE LENGTH=453	8.62222e+06	5.52104e+06	9.88656e+06
AT3G20790.1	8	7	449.35	5;6	2	| Symbols: | NAD(P)-binding Rossmann-fold superfamily protein | chr3:7268802-7271099 FORWARD LENGTH=355	4.85628e+06	5.23407e+06	4.58105e+06
AT3G62560.1	6	0	449.27	8	1	| Symbols: | Ras-related small GTP-binding family protein | chr3:23137539-23138880 FORWARD LENGTH=193
AT5G16840.1	8	7	448.98	6;7	2	| Symbols: BPA1 | binding partner of acd11 1 | chr5:5536042-5538026 FORWARD LENGTH=259	6.74995e+06	1.13549e+07	1.02401e+07
AT2G18710.1	8	8	448.98	1;5;6	3	| Symbols: SCY1 | SECY homolog 1 | chr2:8112231-8114452 REVERSE LENGTH=551	5.72678e+06	4.86545e+06	5.27626e+06
AT4G38710.1	7	7	448.83	1;3	2	| Symbols: | glycine-rich protein | chr4:18078141-18080002 REVERSE LENGTH=452	3.72923e+06	9.123e+06	2.32884e+06
CON_P02662	7	7	448.37	1;2;3;4;5;6;7;8	8	| | Alpha-S1 casein precursor - Bos taurus (Bovine).	4.54603e+07	3.78029e+07	4.82301e+07
AT5G05000.1	9	7	448.33	6	1	| Symbols: TOC34, ATTOC34, OEP34 | translocon at the outer envelope membrane of chloroplasts 34 | chr5:1474262-1475772 REVERSE LENGTH=313	8.68992e+06	9.15061e+06	8.10806e+06
AT3G55360.1	9	9	447.93	1;2;7	3	| Symbols: CER10, ECR, ATTSC13, TSC13 | 3-oxo-5-alpha-steroid 4-dehydrogenase family protein | chr3:20521186-20522856 REVERSE LENGTH=310	5.00839e+06	2.08859e+07	8.19961e+06
AT2G43950.1	9	5	447.33	5;6	2	| Symbols: OEP37, ATOEP37 | chloroplast outer envelope protein 37 | chr2:18200553-18202644 REVERSE LENGTH=343	1.93304e+06	2.27427e+06	1.71463e+06
ATCG00840.1	8	0	445.87	8	1	| Symbols: RPL23.1, RPL23 | ribosomal protein L23.1 | chrC:85862-86143 REVERSE LENGTH=93
AT4G02230.1	9	3	445.67	1;2;3;6;7	5	| Symbols: | Ribosomal protein L19e family protein | chr4:979391-980640 REVERSE LENGTH=208	2.59064e+06	3.10863e+06	3.20424e+06
AT2G31670.1	7	7	445.08	8	1	| Symbols: | Stress responsive alpha-beta barrel domain protein | chr2:13472699-13473490 REVERSE LENGTH=263	7.04606e+06	8.25419e+06	4.69012e+06
AT2G38750.1	11	11	444.85	6	1	| Symbols: ANNAT4 | annexin 4 | chr2:16196582-16198431 REVERSE LENGTH=319	7.59083e+06	8.97785e+06	8.12073e+06
AT1G52230.1	6	1	444.59	3;7;8	3	| Symbols: PSAH2, PSAH-2, PSI-H | photosystem I subunit H2 | chr1:19454902-19455508 FORWARD LENGTH=145	1.30357e+06	1.28884e+06	3.15151e+06
AT1G12050.1	8	7	444.43	5	1	| Symbols: | fumarylacetoacetase, putative | chr1:4072904-4075856 FORWARD LENGTH=421	6.42983e+06	4.70813e+06	5.41922e+06
AT2G30620.1	10	5	443.42	1;3;6;7	4	| Symbols: | winged-helix DNA-binding transcription factor family protein | chr2:13045360-13046267 FORWARD LENGTH=273	3.24897e+06	4.97381e+06	3.57661e+06
AT3G21110.1	9	9	442.82	5	1	| Symbols: PUR7, PURC, ATPURC | purin 7 | chr3:7402696-7405273 REVERSE LENGTH=411	5.14187e+06	6.55741e+06	3.48801e+06
AT3G02730.1	7	5	442.43	8	1	| Symbols: TRXF1, ATF1 | thioredoxin F-type 1 | chr3:588570-589591 REVERSE LENGTH=178	4.6441e+07	3.82156e+07	5.0913e+07
AT1G15750.1	11	1	441.99	1;2	2	| Symbols: WSIP1, TPL | Transducin family protein / WD-40 repeat family protein | chr1:5415086-5420359 REVERSE LENGTH=1131	0	70118.6	137563
AT5G01590.1	9	9	441.71	1;3	2	| Symbols: | unknown protein; FUNCTIONS IN: molecular_function unknown; INVOLVED IN: biological_process unknown; LOCATED IN: chloroplast, chloroplast envelope; EXPRESSED IN: 22 plant structures; EXPRESSED DURING: 13 growth stages; Has 60 Blast hits	5.83572e+06	1.09345e+07	5.55507e+06
AT3G28220.1	8	8	441.15	5;6	2	| Symbols: | TRAF-like family protein | chr3:10524420-10526497 FORWARD LENGTH=370	1.1054e+07	8.94085e+06	1.15414e+07
AT4G29220.1	8	3	440.42	1;4;5	3	| Symbols: PFK1 | phosphofructokinase 1 | chr4:14403621-14406071 REVERSE LENGTH=473	4.39521e+06	2.7079e+06	724572
AT1G72640.1	4	4	440.37	6	1	| Symbols: | NAD(P)-binding Rossmann-fold superfamily protein | chr1:27346409-27348147 REVERSE LENGTH=312	4.90399e+06	5.77625e+06	4.84252e+06
AT1G78680.1	9	9	440.37	6;7	2	| Symbols: ATGGH2, GGH2 | gamma-glutamyl hydrolase 2 | chr1:29593933-29596037 FORWARD LENGTH=347	3.31453e+06	4.27777e+06	2.95934e+06
AT4G11260.1	9	9	439.42	5	1	| Symbols: ATSGT1B, ETA3, RPR1, EDM1, SGT1B | phosphatase-related | chr4:6851515-6853719 REVERSE LENGTH=358	1.66019e+07	1.5124e+07	1.74756e+07
AT5G09510.2	6	0	439.31	8	1	| Symbols: | Ribosomal protein S19 family protein | chr5:2955698-2956353 REVERSE LENGTH=118
AT2G39770.1	8	4	439	5;7	2	| Symbols: CYT1, VTC1, SOZ1, EMB101, GMP1 | Glucose-1-phosphate adenylyltransferase family protein | chr2:16589401-16590741 FORWARD LENGTH=361	2.59546e+06	2.99956e+06	2.57742e+06
AT5G13980.1	9	8	438.96	1;3;5;6	4	| Symbols: | Glycosyl hydrolase family 38 protein | chr5:4508626-4514334 FORWARD LENGTH=1024	4.41919e+06	6.38481e+06	3.18696e+06
CON_P12035	10	0	438.39	1;2;3;5;7;8	6	| | Keratin, type II cytoskeletal 3 (Cytokeratin 3) (K3) (CK3) (65 kDa cytokeratin) - Homo sapiens (Human).
AT3G09680.1	7	2	437.72	1;3;5;6;7;8	6	| Symbols: | Ribosomal protein S12/S23 family protein | chr3:2969197-2970291 REVERSE LENGTH=142	2.98071e+06	4.36708e+06	8.83886e+06
AT1G16890.2	9	1	436.83	8	1	| Symbols: UBC36, UBC13B | ubiquitin-conjugating enzyme 36 | chr1:5776550-5778327 REVERSE LENGTH=153	286661	532426	0
AT5G04360.1	8	7	436.66	1;2	2	| Symbols: ATPU1, ATLDA, PU1, LDA | limit dextrinase | chr5:1221566-1228399 FORWARD LENGTH=965	1.96302e+06	2.43927e+06	8.74545e+06
AT4G00630.1	7	4	436.41	1;2	2	| Symbols: KEA2, ATKEA2 | K+ efflux antiporter 2 | chr4:261655-267789 REVERSE LENGTH=1174	575864	1.23273e+06	2.49248e+06
AT3G44340.1	10	6	436.41	1;2	2	| Symbols: CEF | clone eighty-four | chr3:16011923-16019873 REVERSE LENGTH=1096	2.01115e+06	2.00291e+06	7.67136e+06
AT5G64300.1	10	8	436.35	1;3	2	| Symbols: ATGCH, GCH, ATRIBA1, RFD1 | GTP cyclohydrolase II | chr5:25718459-25720790 FORWARD LENGTH=543	4.86696e+06	1.63355e+07	4.45923e+06
AT1G77590.1	9	7	436.04	1;3	2	| Symbols: LACS9 | long chain acyl-CoA synthetase 9 | chr1:29148501-29151776 REVERSE LENGTH=691	6.96669e+06	2.00344e+07	7.32312e+06
AT1G13060.2	7	0	435.39	7;8	2	| Symbols: PBE1 | 20S proteasome beta subunit E1 | chr1:4452641-4454663 FORWARD LENGTH=298
AT4G01070.1	7	4	435.08	1;4	2	| Symbols: GT72B1, UGT72B1 | UDP-Glycosyltransferase superfamily protein | chr4:461858-463300 REVERSE LENGTH=480	5.17131e+06	1.8327e+06	2.21311e+06
AT4G19170.1	7	6	435.01	1;3	2	| Symbols: NCED4, CCD4 | nine-cis-epoxycarotenoid dioxygenase 4 | chr4:10481835-10483622 FORWARD LENGTH=595	3.10903e+06	9.82205e+06	3.27222e+06
AT1G50370.1	9	3	434.9	6	1	| Symbols: | Calcineurin-like metallo-phosphoesterase superfamily protein | chr1:18658894-18661672 FORWARD LENGTH=303	896315	1.45956e+06	826315
AT5G64460.5	6	0	434.85	6;7	2	| Symbols: | Phosphoglycerate mutase family protein | chr5:25773009-25774672 REVERSE LENGTH=201
AT3G53260.1	9	2	434.44	1;3	2	| Symbols: PAL2, ATPAL2 | phenylalanine ammonia-lyase 2 | chr3:19744256-19746619 REVERSE LENGTH=717	543479	1.83646e+06	603900
AT1G04690.1	11	11	434.42	6	1	| Symbols: KAB1, KV-BETA1 | potassium channel beta subunit 1 | chr1:1313662-1315420 FORWARD LENGTH=328	1.29966e+07	1.34624e+07	1.28159e+07
AT1G14320.2	9	0	434.08	1;2;5;6;7;8	6	| Symbols: SAC52, RPL10A | Ribosomal protein L16p/L10e family protein | chr1:4888270-4889408 FORWARD LENGTH=163
AT5G26667.1	7	6	434.01	8	1	| Symbols: PYR6 | P-loop containing nucleoside triphosphate hydrolases superfamily protein | chr5:9276659-9277788 FORWARD LENGTH=208	5.55287e+06	4.90797e+06	2.9034e+06
AT2G33450.1	9	8	433.24	8	1	| Symbols: | Ribosomal L28 family | chr2:14173620-14174380 FORWARD LENGTH=143	2.54242e+07	2.61411e+07	3.16346e+07
AT5G60860.1	8	1	433.13	7;8	2	| Symbols: AtRABA1f, RABA1f | RAB GTPase homolog A1F | chr5:24484750-24485565 FORWARD LENGTH=217	116686	126394	5588.04
AT3G14990.2	9	0	433.12	5	1	| Symbols: | Class I glutamine amidotransferase-like superfamily protein | chr3:5047683-5049621 FORWARD LENGTH=369
AT5G54900.1	7	6	433.05	5	1	| Symbols: ATRBP45A, RBP45A | RNA-binding protein 45A | chr5:22295412-22298126 FORWARD LENGTH=387	2.56385e+06	2.32253e+06	2.72846e+06
AT3G15610.1	8	2	432.9	6	1	| Symbols: | Transducin/WD40 repeat-like superfamily protein | chr3:5291076-5292796 REVERSE LENGTH=341	193866	230515	327611
AT5G53580.1	7	7	432.77	6	1	| Symbols: | NAD(P)-linked oxidoreductase superfamily protein | chr5:21765215-21766919 REVERSE LENGTH=365	3.26353e+06	3.58543e+06	3.62746e+06
AT5G10160.1	8	5	432.3	1;8	2	| Symbols: | Thioesterase superfamily protein | chr5:3185819-3187159 FORWARD LENGTH=219	4.71889e+06	4.88961e+06	3.00099e+06
AT2G45990.1	11	2	432.29	7	1	| Symbols: | unknown protein; FUNCTIONS IN: molecular_function unknown; INVOLVED IN: biological_process unknown; LOCATED IN: chloroplast, chloroplast stroma; EXPRESSED IN: 22 plant structures; EXPRESSED DURING: 13 growth stages; Has 312 Blast hits	1.88301e+06	2.21049e+06	2.37332e+06
AT3G45030.1	7	5	432.22	1;2;3;4;6;7;8	7	| Symbols: | Ribosomal protein S10p/S20e family protein | chr3:16471606-16472312 REVERSE LENGTH=124	3.35127e+07	4.62757e+07	5.17143e+07
AT5G22060.1	10	3	432.07	1;4;5	3	| Symbols: ATJ2, J2 | DNAJ homologue 2 | chr5:7303798-7305668 REVERSE LENGTH=419	2.72882e+06	821525	1.13509e+06
AT4G15545.1	9	9	431.88	5;6;8	3	| Symbols: | unknown protein; BEST Arabidopsis thaliana protein match is: unknown protein (TAIR:AT1G16520.1); Has 30201 Blast hits to 17322 proteins in 780 species: Archae - 12; Bacteria - 1396; Metazoa - 17338; Fungi - 3422; Plants - 5037; Viruses	7.01669e+06	7.41665e+06	8.61221e+06
AT5G07440.1	10	1	431.41	5	1	| Symbols: GDH2 | glutamate dehydrogenase 2 | chr5:2356153-2358012 FORWARD LENGTH=411	250582	236284	0
AT4G13780.1	7	7	430.31	1;2;3	3	| Symbols: | methionine--tRNA ligase, putative / methionyl-tRNA synthetase, putative / MetRS, putative | chr4:7993366-7998433 REVERSE LENGTH=797	3.30151e+06	9.06855e+06	1.36865e+07
AT2G21370.1	6	2	428.9	5	1	| Symbols: XK-1, XK1 | xylulose kinase-1 | chr2:9137582-9140050 REVERSE LENGTH=478	1.38784e+06	1.20907e+06	1.12697e+06
AT5G14910.1	3	3	428.86	8	1	| Symbols: | Heavy metal transport/detoxification superfamily protein | chr5:4823815-4825196 FORWARD LENGTH=178	2.39779e+07	2.58935e+07	3.28658e+07
AT1G52730.1	7	1	428.65	6	1	| Symbols: | Transducin/WD40 repeat-like superfamily protein | chr1:19642866-19644978 FORWARD LENGTH=343	446226	525041	242458
AT2G27710.4	5	0	428.63	8	1	| Symbols: | 60S acidic ribosomal protein family | chr2:11816929-11817670 FORWARD LENGTH=98
AT1G71860.2	6	0	428.49	6	1	| Symbols: PTP1, ATPTP1 | protein tyrosine phosphatase 1 | chr1:27026866-27028395 FORWARD LENGTH=277
AT4G37870.1	7	6	428.21	1;3	2	| Symbols: PCK1, PEPCK | phosphoenolpyruvate carboxykinase 1 | chr4:17802974-17806332 REVERSE LENGTH=671	5.82676e+06	1.26992e+07	1.72777e+07
AT1G73990.1	10	8	428.07	1;3	2	| Symbols: SPPA, SPPA1 | signal peptide peptidase | chr1:27824465-27828807 FORWARD LENGTH=677	4.21692e+06	1.21328e+07	3.60503e+06
AT5G47110.1	7	5	427.68	6;7	2	| Symbols: LIL3:2 | Chlorophyll A-B binding family protein | chr5:19134218-19135238 REVERSE LENGTH=258	2.08665e+07	1.90703e+07	5.98801e+06
AT5G20630.1	5	5	427.5	1;8	2	| Symbols: GLP3, GLP3A, GLP3B, ATGER3, GER3 | germin 3 | chr5:6975315-6975950 REVERSE LENGTH=211	4.92799e+07	5.38219e+07	6.16938e+07
AT4G29350.1	7	4	427.09	8	1	| Symbols: PFN2, PRO2, PRF2 | profilin 2 | chr4:14450135-14451119 FORWARD LENGTH=131	1.0655e+07	1.13631e+07	1.10002e+07
AT3G51240.2	7	0	426.8	5;6	2	| Symbols: F3H | flavanone 3-hydroxylase | chr3:19025661-19026658 FORWARD LENGTH=274
AT5G50950.3	9	0	426.57	1;4	2	| Symbols: FUM2 | FUMARASE 2 | chr5:20729999-20733636 FORWARD LENGTH=423
AT2G03390.2	8	0	426.12	7	1	| Symbols: | uvrB/uvrC motif-containing protein | chr2:1030635-1031918 REVERSE LENGTH=220
AT1G55890.1	9	9	425.37	5	1	| Symbols: | Tetratricopeptide repeat (TPR)-like superfamily protein | chr1:20901364-20902560 FORWARD LENGTH=398	2.25481e+06	2.52923e+06	2.0748e+06
AT5G16590.1	9	6	425.33	1;3;5;6	4	| Symbols: LRR1 | Leucine-rich repeat protein kinase family protein | chr5:5431862-5433921 FORWARD LENGTH=625	3.17333e+06	4.93371e+06	3.03569e+06
AT3G10090.1	7	3	424.44	1;8	2	| Symbols: | Nucleic acid-binding, OB-fold-like protein | chr3:3108960-3109154 REVERSE LENGTH=64	1.4823e+06	994341	2.37452e+06
AT3G62940.1	6	5	424.29	5;6	2	| Symbols: | Cysteine proteinases superfamily protein | chr3:23263106-23264197 REVERSE LENGTH=316	1.45416e+06	1.5774e+06	1.66143e+06
AT1G16300.1	8	0	424.2	5;6;7	3	| Symbols: GAPCP-2 | glyceraldehyde-3-phosphate dehydrogenase of plastid 2 | chr1:5574433-5577406 FORWARD LENGTH=420
AT1G54220.1	10	7	423.82	1;3;4;5	4	| Symbols: | Dihydrolipoamide acetyltransferase, long form protein | chr1:20246460-20250208 REVERSE LENGTH=539	5.6961e+06	6.11507e+06	1.92752e+06
AT2G27600.1	6	5	423.79	1;4	2	| Symbols: SKD1, VPS4, ATSKD1 | AAA-type ATPase family protein | chr2:11781226-11783730 FORWARD LENGTH=435	1.19227e+07	2.76209e+06	2.48224e+06
AT3G04340.1	9	9	423.66	1;2	2	| Symbols: emb2458 | FtsH extracellular protease family | chr3:1146943-1153341 REVERSE LENGTH=1320	2.97599e+06	3.17416e+06	5.41545e+06
AT5G19620.1	9	9	423.25	1;3	2	| Symbols: EMB213, OEP80, ATOEP80, TOC75 | outer envelope protein of 80 kDa | chr5:6623323-6627641 FORWARD LENGTH=732	2.11167e+06	3.64391e+06	2.19942e+06
[truncated: 3,306 more rows]

## Sheet: F1-HiT
					Normalized abundance			Raw abundance			Spectral counts
					Wild-Type			Wild-Type			Wild-Type
Accession	Peptide count	Unique peptides	Confidence score	Description	P1_1	P1_2	P1_3	P1_1	P1_2	P1_3	P1_1	P1_2	P1_3
AT2G20760.1	2	2	81.38	| Symbols: | Clathrin light chain protein | chr2:8943279-8945108 REVERSE LENGTH=338	323314	574452	6.47763e+06	290615	835838	4.02023e+06	0	0	5
AT1G30530.1	6	6	245.7	| Symbols: UGT78D1 | UDP-glucosyl transferase 78D1 | chr1:10814917-10816374 FORWARD LENGTH=453	616859	2.54749e+06	1.07549e+07	554471	3.70664e+06	6.67482e+06	0	0	7
AT2G16950.1	8	7	474.04	| Symbols: TRN1, ATTRN1 | transportin 1 | chr2:7353939-7360637 FORWARD LENGTH=895	1.9479e+07	2.0009e+06	505818	1.75089e+07	2.91135e+06	313927	9	2	0
AT5G20630.1	2	2	133.51	| Symbols: GLP3, GLP3A, GLP3B, ATGER3, GER3 | germin 3 | chr5:6975315-6975950 REVERSE LENGTH=211	1.47968e+06	245715	237378	1.33003e+06	357519	147324	1	0	0
AT2G13540.1	4	4	213.15	| Symbols: ENS, ABH1, CBP80, ATCBP80 | ARM repeat superfamily protein | chr2:5637053-5642813 FORWARD LENGTH=848	3.93332e+06	401586	958627	3.53551e+06	584314	594955	5	0	0
AT3G52200.1	4	4	135.08	| Symbols: LTA3 | Dihydrolipoamide acetyltransferase, long form protein | chr3:19360317-19366091 FORWARD LENGTH=637	644104	5.6181e+06	34272.1	578960	8.17443e+06	21270.4	0	7	0
AT4G04720.1	1	1	43.77	| Symbols: CPK21 | calcium-dependent protein kinase 21 | chr4:2394817-2397631 REVERSE LENGTH=531	394347	491642	304580	354463	715348	189032	1	1	0
AT5G28500.1	4	4	227.48	| Symbols: | unknown protein; FUNCTIONS IN: molecular_function unknown; INVOLVED IN: biological_process unknown; LOCATED IN: chloroplast stroma, chloroplast; EXPRESSED IN: 23 plant structures; EXPRESSED DURING: 13 growth stages; BEST Arabidopsis th	1.29893e+06	1.10628e+06	3.93321e+06	1.16755e+06	1.60965e+06	2.44107e+06	1	1	3
AT3G48730.1	8	2	379.74	| Symbols: GSA2 | glutamate-1-semialdehyde 2,1-aminomutase 2 | chr3:18049697-18051550 FORWARD LENGTH=472	1.19927e+06	599638	1.03491e+06	1.07798e+06	872483	642300	2	2	1
AT1G12000.1	9	6	475.15	| Symbols: | Phosphofructokinase family protein | chr1:4050159-4053727 REVERSE LENGTH=566	676659	1.33948e+07	2.51642e+06	608223	1.94897e+07	1.56177e+06	0	11	0
AT3G27170.1	2	0	91.72	| Symbols: CLC-B, ATCLC-B | chloride channel B | chr3:10024147-10026921 FORWARD LENGTH=780				0	0	0	0	0	0
AT5G63570.1	7	1	341.53	| Symbols: GSA1 | glutamate-1-semialdehyde-2,1-aminomutase | chr5:25451957-25453620 FORWARD LENGTH=474	795542	335037	1.50104e+06	715082	487485	931593	2	1	1
AT3G25770.1	4	3	207.55	| Symbols: AOC2 | allene oxide cyclase 2 | chr3:9406975-9407839 FORWARD LENGTH=253	528956	116831	589892	475458	169991	366106	0	0	0
AT2G38770.1	4	2	125.29	| Symbols: EMB2765 | P-loop containing nucleoside triphosphate hydrolases superfamily protein | chr2:16203185-16210253 REVERSE LENGTH=1509	330189	67326.6	180053	296795	97961.4	111747	0	0	0
AT1G75680.1	4	4	164.87	| Symbols: AtGH9B7, GH9B7 | glycosyl hydrolase 9B7 | chr1:28417215-28419231 REVERSE LENGTH=525	617533	5.19691e+06	902735	555077	7.56159e+06	560267	0	6	0
AT1G10510.1	4	3	314.82	| Symbols: emb2004 | RNI-like superfamily protein | chr1:3461771-3465590 FORWARD LENGTH=605	4139.7	1.49654e+06	9.35764e+06	3721.02	2.17748e+06	5.80765e+06	0	2	6
AT1G71220.1	8	8	365.07	| Symbols: EBS1, UGGT, PSL2 | UDP-glucose:glycoprotein glucosyltransferases;transferases, transferring hexosyl groups;transferases, transferring glycosyl groups | chr1:26841664-26851730 FORWARD LENGTH=1613	1.10405e+06	646980	825589	992388	941367	512387	0	0	0
AT5G57030.1	4	4	163.01	| Symbols: LUT2 | Lycopene beta/epsilon cyclase protein | chr5:23077398-23079818 FORWARD LENGTH=524	1.22122e+06	497311	6.3925e+06	1.0977e+06	723596	3.96739e+06	0	1	4
AT1G79850.1	1	1	31.86	| Symbols: RPS17, CS17, PRPS17 | ribosomal protein S17 | chr1:30041473-30041922 REVERSE LENGTH=149	1.22637e+06	1.23094e+06	440009	1.10234e+06	1.79104e+06	273084	1	2	0
AT5G44490.1	1	0	46.9	| Symbols: | FBD, F-box, Skp2-like and Leucine Rich Repeat domains containing protein | chr5:17924035-17925843 FORWARD LENGTH=455				0	0	0	0	0	0
AT4G33680.1	4	4	137.75	| Symbols: AGD2 | Pyridoxal phosphate (PLP)-dependent transferases superfamily protein | chr4:16171847-16174630 REVERSE LENGTH=461	4.72025e+06	2.11651e+06	3.45332e+06	4.24285e+06	3.07956e+06	2.14324e+06	3	2	0
AT4G36760.1	5	5	307.08	| Symbols: ATAPP1, APP1 | aminopeptidase P1 | chr4:17326688-17329979 FORWARD LENGTH=645	1.23314e+06	8.3851e+06	378191	1.10842e+06	1.22005e+07	234718	0	8	0
AT1G70410.1	3	3	152.44	| Symbols: ATBCA4, BCA4, CA4 | beta carbonic anhydrase 4 | chr1:26534167-26536505 REVERSE LENGTH=258	1.96932e+06	418554	430340	1.77015e+06	609003	267083	3	0	0
AT3G04260.1	7	6	374.41	| Symbols: PTAC3 | plastid transcriptionally active 3 | chr3:1123231-1127515 REVERSE LENGTH=910	9.69063e+06	1.27408e+06	1.0501e+06	8.71053e+06	1.85381e+06	651725	9	0	0
AT3G13120.1	1	1	38.24	| Symbols: | Ribosomal protein S10p/S20e family protein | chr3:4220310-4221526 REVERSE LENGTH=191	760217	845874	816771	683329	1.23076e+06	506914	0	1	0
AT2G26250.1	3	3	169.26	| Symbols: FDH, KCS10 | 3-ketoacyl-CoA synthase 10 | chr2:11170799-11173059 REVERSE LENGTH=550	107190	2.06409e+06	1.72151e+06	96348.7	3.00328e+06	1.06842e+06	0	3	1
AT4G22485.1	2	2	105.84	| Symbols: | Bifunctional inhibitor/lipid-transfer protein/seed storage 2S albumin superfamily protein | chr4:11844506-11846476 REVERSE LENGTH=656	85296.6	390240	80224.4	76669.9	567805	49789.8	0	0	0
AT5G46210.1	2	1	76.48	| Symbols: CUL4, ATCUL4 | cullin4 | chr5:18731569-18736653 REVERSE LENGTH=792	314715	397211	6337.03	282885	577949	3932.96	1	0	0
AT1G67680.1	5	3	233.8	| Symbols: | SRP72 RNA-binding domain | chr1:25365962-25368464 REVERSE LENGTH=664	164424	2.36042e+06	83183.1	147795	3.43445e+06	51626.1	0	5	0
AT1G21680.1	6	5	262.06	| Symbols: | DPP6 N-terminal domain-like protein | chr1:7613028-7615148 FORWARD LENGTH=706	1.42506e+06	5.19811e+06	546109	1.28093e+06	7.56334e+06	338932	0	7	0
AT1G35620.1	2	2	143.11	| Symbols: ATPDIL5-2, ATPDI8, PDI8, PDIL5-2 | PDI-like 5-2 | chr1:13156504-13158280 FORWARD LENGTH=440	248444	71176.6	5.61097e+06	223317	103563	3.48235e+06	0	0	3
AT1G15500.1	4	2	180.09	| Symbols: ATNTT2 | TLC ATP/ADP transporter | chr1:5326426-5328688 FORWARD LENGTH=618	321158	178498	88069.8	288676	259718	54658.9	0	0	0
AT5G36700.3	4	0	186.8	| Symbols: ATPGLP1, PGLP1 | 2-phosphoglycolate phosphatase 1 | chr5:14422120-14424430 REVERSE LENGTH=332				0	0	0	0	0	0
AT5G08620.1	1	0	53.86	| Symbols: STRS2, ATRH25 | DEA(D/H)-box RNA helicase family protein | chr5:2794540-2797548 FORWARD LENGTH=563				0	0	0	0	0	0
AT5G08610.1	3	2	118.24	| Symbols: | P-loop containing nucleoside triphosphate hydrolases superfamily protein | chr5:2790341-2794059 FORWARD LENGTH=850	520576	902429	232042	467926	1.31305e+06	144013	1	1	0
AT5G40450.1	6	5	212.37	| Symbols: | unknown protein; FUNCTIONS IN: molecular_function unknown; INVOLVED IN: biological_process unknown; LOCATED IN: chloroplast, plasma membrane; EXPRESSED IN: 24 plant structures; EXPRESSED DURING: 13 growth stages; Has 30201 Blast hits t	1.98549e+06	1.37733e+06	1.19853e+06	1.78468e+06	2.00404e+06	743845	4	0	0
AT1G48480.1	5	4	207.76	| Symbols: RKL1 | receptor-like kinase 1 | chr1:17918475-17920743 FORWARD LENGTH=655	402555	2.38809e+06	563931	361841	3.47471e+06	349993	0	4	0
AT1G60070.1	8	5	350.12	| Symbols: | Adaptor protein complex AP-1, gamma subunit | chr1:22142944-22149296 REVERSE LENGTH=862	3.69862e+06	753966	44392.3	3.32455e+06	1.09703e+06	27551.3	6	0	0
AT3G51310.1	3	2	111.46	| Symbols: VPS35C | VPS35 homolog C | chr3:19044634-19049321 REVERSE LENGTH=790	245418	977893	83496.7	220597	1.42285e+06	51820.7	0	2	0
AT5G27540.1	6	6	255.06	| Symbols: MIRO1, emb2473 | MIRO-related GTP-ase 1 | chr5:9722816-9727112 FORWARD LENGTH=648	2.4937e+06	5.35821e+06	2.61096e+06	2.24149e+06	7.79629e+06	1.62045e+06	0	9	0
AT5G42240.1	3	3	96.65	| Symbols: scpl42 | serine carboxypeptidase-like 42 | chr5:16888717-16890931 FORWARD LENGTH=473	32546.5	3.20189e+06	435138	29254.8	4.6588e+06	270061	0	3	0
ATCG01090.1	4	4	236.95	| Symbols: NDHI | NADPH dehydrogenases | chrC:119244-119762 REVERSE LENGTH=172	1.06517e+06	1.21049e+06	1.04789e+06	957436	1.76128e+06	650353	0	0	0
AT1G24100.1	2	2	90.96	| Symbols: UGT74B1 | UDP-glucosyl transferase 74B1 | chr1:8525547-8527010 REVERSE LENGTH=460	106243	658882	8.98543e+06	95497.8	958684	5.57665e+06	0	0	3
AT5G03700.1	1	0	31.25	| Symbols: | D-mannose binding lectin protein with Apple-like carbohydrate-binding domain | chr5:965874-967322 REVERSE LENGTH=482				0	0	0	0	0	0
AT5G38660.1	7	2	419.8	| Symbols: APE1 | acclimation of photosynthesis to environment | chr5:15473285-15475497 REVERSE LENGTH=286	957000	18263.1	75049.7	860210	26573.1	46578.2	0	0	0
AT1G02080.1	5	4	272.24	| Symbols: | transcription regulators | chr1:373335-386682 FORWARD LENGTH=2431	885463	25277.2	80338.2	795909	36778.8	49860.4	0	0	0
AT3G51070.1	1	0	37.88	| Symbols: | S-adenosyl-L-methionine-dependent methyltransferases superfamily protein | chr3:18969068-18972291 FORWARD LENGTH=895				0	0	0	0	0	0
AT4G04910.1	9	9	487.02	| Symbols: NSF | AAA-type ATPase family protein | chr4:2489696-2495666 REVERSE LENGTH=742	1.27137e+06	8.98821e+06	820085	1.14278e+06	1.3078e+07	508971	1	11	0
AT3G15190.1	3	3	114.71	| Symbols: | chloroplast 30S ribosomal protein S20, putative | chr3:5116216-5117412 FORWARD LENGTH=202	1.59835e+06	2.45452e+06	823650	1.4367e+06	3.57137e+06	511183	0	4	1
AT1G08450.1	1	1	40.52	| Symbols: CRT3, PSL1, EBS2, AtCRT3 | calreticulin 3 | chr1:2668008-2671800 REVERSE LENGTH=424	233219	175692	4.73298e+06	209632	255634	2.93744e+06	0	0	2
AT1G30400.1	4	3	196.2	| Symbols: ATMRP1, EST1, ABCC1, ATABCC1, MRP1 | multidrug resistance-associated protein 1 | chr1:10728139-10737697 FORWARD LENGTH=1622	541302	473341	1.54854e+06	486556	688720	961075	0	0	0
AT1G18690.1	2	2	62.3	| Symbols: | Galactosyl transferase GMA12/MNN10 family protein | chr1:6435153-6436694 FORWARD LENGTH=513	67095.3	498277	1.3619e+06	60309.4	725001	845240	0	1	1
AT5G60160.1	4	4	314.97	| Symbols: | Zn-dependent exopeptidases superfamily protein | chr5:24223887-24226783 REVERSE LENGTH=477	1.18677e+06	375908	1.46863e+07	1.06674e+06	546953	9.11481e+06	0	0	6
AT4G36220.1	3	3	127.11	| Symbols: FAH1, CYP84A1 | ferulic acid 5-hydroxylase 1 | chr4:17137584-17139619 REVERSE LENGTH=520	118409	1.11713e+06	3.53469e+06	106433	1.62545e+06	2.19374e+06	0	1	3
AT1G23180.1	7	7	299.26	| Symbols: | ARM repeat superfamily protein | chr1:8216125-8219515 FORWARD LENGTH=834	1.20086e+06	5.14376e+06	712219	1.07941e+06	7.48426e+06	442026	0	8	0
AT3G52960.1	2	2	91.07	| Symbols: | Thioredoxin superfamily protein | chr3:19639699-19640403 FORWARD LENGTH=234	2.1476e+06	3.24973e+06	847183	1.93039e+06	4.72842e+06	525789	0	3	1
AT2G04390.1	1	1	42.37	| Symbols: | Ribosomal S17 family protein | chr2:1527911-1528336 FORWARD LENGTH=141	1.39972e+06	950971	413237	1.25816e+06	1.38368e+06	256468	1	2	0
AT4G34830.1	5	5	262.45	| Symbols: MRL1 | Pentatricopeptide repeat (PPR) superfamily protein | chr4:16599976-16605994 REVERSE LENGTH=1089	5.48116e+06	1.03621e+06	5.64295e+06	4.9268e+06	1.5077e+06	3.50219e+06	6	0	0
AT1G47490.1	1	1	55.02	| Symbols: ATRBP47C, RBP47C | RNA-binding protein 47C | chr1:17424801-17427182 FORWARD LENGTH=432	0	884772	1.84865e+06	0	1.28736e+06	1.14733e+06	0	1	1
AT2G17790.1	2	1	78.55	| Symbols: VPS35A, ZIP3 | VPS35 homolog A | chr2:7733685-7739344 FORWARD LENGTH=787	7058.27	131201	0	6344.41	190899	0	0	1	0
AT4G35250.1	2	2	122.67	| Symbols: | NAD(P)-binding Rossmann-fold superfamily protein | chr4:16771401-16773269 REVERSE LENGTH=395	2.2707e+06	514941	151965	2.04105e+06	749248	94314.6	4	1	0
AT5G16590.1	5	3	225.31	| Symbols: LRR1 | Leucine-rich repeat protein kinase family protein | chr5:5431862-5433921 FORWARD LENGTH=625	398078	1.87653e+06	485390	357817	2.73038e+06	301248	0	3	0
AT3G44340.1	5	3	202.44	| Symbols: CEF | clone eighty-four | chr3:16011923-16019873 REVERSE LENGTH=1096	3.96332e+06	130503	70250.3	3.56248e+06	189884	43599.6	4	0	0
ATCG00065.1	1	1	33.22	| Symbols: RPS12A, RPS12 | ribosomal protein S12A | chrC:69611-69724 REVERSE LENGTH=123	722818	497184	437310	649713	723410	271408	1	0	0
AT5G12470.1	2	2	79.79	| Symbols: | Protein of unknown function (DUF3411) | chr5:4044950-4047290 REVERSE LENGTH=386	460786	556591	6.63151e+06	414182	809850	4.11572e+06	0	0	0
AT1G11650.1	3	3	166.45	| Symbols: ATRBP45B, RBP45B | RNA-binding (RRM/RBD/RNP motifs) family protein | chr1:3914895-3917301 FORWARD LENGTH=306	549850	450203	1.94465e+07	494239	655052	1.20691e+07	1	0	5
AT4G36250.1	9	8	332.25	| Symbols: ALDH3F1 | aldehyde dehydrogenase 3F1 | chr4:17151029-17153381 FORWARD LENGTH=484	1.35374e+06	1.53968e+06	2.82028e+07	1.21683e+06	2.24026e+06	1.75036e+07	1	1	10
AT3G25140.1	4	3	148.5	| Symbols: GAUT8, QUA1 | Nucleotide-diphospho-sugar transferases superfamily protein | chr3:9154748-9156642 FORWARD LENGTH=559	152180	3.04107e+06	1.01421e+06	136789	4.42481e+06	629450	0	3	0
AT1G10950.1	2	2	119.15	| Symbols: TMN1, AtTMN1 | transmembrane nine 1 | chr1:3659322-3663622 FORWARD LENGTH=589	2.69102e+06	467552	492545	2.41885e+06	680296	305689	1	0	0
AT5G38470.1	2	2	58.52	| Symbols: RAD23D | Rad23 UV excision repair protein family | chr5:15404720-15407500 FORWARD LENGTH=378	127716	398986	3.48471e+06	114799	580531	2.16272e+06	0	1	2
AT4G15530.1	8	7	395.88	| Symbols: PPDK | pyruvate orthophosphate dikinase | chr4:8864828-8870727 REVERSE LENGTH=956	1.16401e+07	1.30151e+06	1.38005e+06	1.04628e+07	1.89371e+06	856502	11	0	0
AT5G09650.1	4	4	203.33	| Symbols: AtPPa6, PPa6 | pyrophosphorylase 6 | chr5:2991331-2993117 REVERSE LENGTH=300	5.09311e+06	1.80651e+06	1.38633e+06	4.578e+06	2.62851e+06	860402	4	2	0
AT3G01510.1	4	4	212.28	| Symbols: LSF1 | like SEX4 1 | chr3:198855-201682 REVERSE LENGTH=591	494980	2.31121e+06	88229.1	444918	3.36285e+06	54757.8	0	5	0
AT1G26880.1	1	1	33.32	| Symbols: | Ribosomal protein L34e superfamily protein | chr1:9315640-9316681 REVERSE LENGTH=120	1.58312e+06	80269.2	1.82228e+06	1.423e+06	116793	1.13096e+06	0	0	0
AT1G70070.1	10	10	416.9	| Symbols: EMB25, PDE317, ISE2 | DEAD/DEAH box helicase, putative | chr1:26390016-26394148 REVERSE LENGTH=1171	1.27888e+07	445173	1.54714e+06	1.14953e+07	647733	960202	14	0	0
AT3G26170.1	1	0	55.67	| Symbols: CYP71B19 | cytochrome P450, family 71, subfamily B, polypeptide 19 | chr3:9573542-9575129 REVERSE LENGTH=502				0	0	0	0	0	0
AT5G28840.1	5	5	300.91	| Symbols: GME | GDP-D-mannose 3',5'-epimerase | chr5:10862472-10864024 REVERSE LENGTH=377	7.11975e+06	5.22729e+06	1.99667e+07	6.39967e+06	7.60579e+06	1.2392e+07	5	2	6
AT2G45710.1	1	1	40.89	| Symbols: | Zinc-binding ribosomal protein family protein | chr2:18831243-18831999 FORWARD LENGTH=84	283878	213921	120373	255167	311259	74707.5	1	0	0
AT4G13780.1	7	7	255.83	| Symbols: | methionine--tRNA ligase, putative / methionyl-tRNA synthetase, putative / MetRS, putative | chr4:7993366-7998433 REVERSE LENGTH=797	7.87723e+06	4.03438e+06	775715	7.08054e+06	5.87009e+06	481433	8	9	0
AT4G13770.1	10	10	387.43	| Symbols: CYP83A1, REF2 | cytochrome P450, family 83, subfamily A, polypeptide 1 | chr4:7990682-7992282 REVERSE LENGTH=502	426780	593579	2.85322e+07	383616	863667	1.7708e+07	0	0	11
AT1G13090.1	2	0	107.9	| Symbols: CYP71B28 | cytochrome P450, family 71, subfamily B, polypeptide 28 | chr1:4461846-4463400 FORWARD LENGTH=490				0	0	0	0	0	0
AT1G13110.1	3	1	149.21	| Symbols: CYP71B7 | cytochrome P450, family 71 subfamily B, polypeptide 7 | chr1:4467272-4468857 FORWARD LENGTH=504	44433.7	251296	2.40359e+06	39939.7	365641	1.49174e+06	0	0	1
AT5G40890.2	2	0	88.31	| Symbols: ATCLC-A, CLC-A, CLCA, ATCLCA | chloride channel A | chr5:16381645-16383821 REVERSE LENGTH=643				0	0	0	0	0	0
AT5G40890.1	3	0	142.13	| Symbols: ATCLC-A, CLC-A, CLCA, ATCLCA | chloride channel A | chr5:16381645-16384999 REVERSE LENGTH=775				0	0	0	0	0	0
AT1G71820.2	3	0	125.03	| Symbols: SEC6 | SEC6 | chr1:27010022-27016745 FORWARD LENGTH=774				0	0	0	0	0	0
AT1G71820.1	4	1	162.52	| Symbols: SEC6 | SEC6 | chr1:27010022-27016745 FORWARD LENGTH=752	977827	83918.6	216562	878931	122103	134405	1	0	0
AT1G03160.1	14	2	627.7	| Symbols: FZL | FZO-like | chr1:761321-766053 FORWARD LENGTH=912	2.69728e+06	105138	179577	2.42448e+06	152978	111451	3	0	0
AT1G03160.2	12	0	512.26	| Symbols: FZL | FZO-like | chr1:761321-765091 FORWARD LENGTH=740				0	0	0	0	0	0
AT1G07660.1	2	2	80.65	| Symbols: | Histone superfamily protein | chr1:2369212-2369523 FORWARD LENGTH=103	4.34008e+06	1.59187e+06	1.65053e+06	3.90113e+06	2.3162e+06	1.02437e+06	3	3	2
AT4G00490.1	7	7	393.04	| Symbols: BAM2, BMY9 | beta-amylase 2 | chr4:222422-224862 FORWARD LENGTH=542	480912	6.69658e+06	6.73072e+06	432273	9.74364e+06	4.1773e+06	0	6	4
AT1G57770.1	5	5	217.73	| Symbols: | FAD/NAD(P)-binding oxidoreductase family protein | chr1:21395254-21398135 FORWARD LENGTH=574	716264	8.55663e+06	1.72384e+06	643822	1.245e+07	1.06987e+06	0	8	0
AT1G29965.1	1	1	49.18	| Symbols: | Ribosomal protein L18ae/LX family protein | chr1:10498458-10499373 REVERSE LENGTH=178	1.55534e+06	1.24359e+06	162622	1.39803e+06	1.80945e+06	100928	2	3	1
AT5G55730.1	3	3	330.99	| Symbols: FLA1 | FASCICLIN-like arabinogalactan 1 | chr5:22558375-22560392 REVERSE LENGTH=424	1.31225e+07	8.72733e+06	4.67517e+06	1.17953e+07	1.26984e+07	2.90156e+06	8	6	0
AT2G01720.1	4	4	203.28	| Symbols: | Ribophorin I | chr2:317193-320016 REVERSE LENGTH=464	247937	92842.9	6.93611e+06	222861	135088	4.30477e+06	0	0	5
AT3G54540.1	8	7	463.31	| Symbols: ATGCN4, GCN4 | general control non-repressible 4 | chr3:20190393-20192564 FORWARD LENGTH=723	9.58463e+06	2.38857e+06	338470	8.61526e+06	3.4754e+06	210065	10	4	0
AT3G63130.1	6	6	242.05	| Symbols: RANGAP1, ATRANGAP1 | RAN GTPase activating protein 1 | chr3:23325108-23326715 FORWARD LENGTH=535	675675	3.97013e+06	133640	607339	5.7766e+06	82941.4	1	6	0
AT5G49970.1	2	2	69.43	| Symbols: ATPPOX, PDX3, PPOX | pyridoxin (pyrodoxamine) 5'-phosphate oxidase | chr5:20329213-20332900 FORWARD LENGTH=530	191843	364192	5.20648e+06	172440	529906	3.23131e+06	0	0	2
AT4G33760.1	9	9	350.77	| Symbols: | tRNA synthetase class II (D, K and N) family protein | chr4:16189285-16193260 REVERSE LENGTH=664	2.36258e+06	1.03498e+07	870417	2.12363e+06	1.50591e+07	540208	0	13	0
AT3G12080.1	4	4	179.35	| Symbols: emb2738 | GTP-binding family protein | chr3:3847851-3851980 FORWARD LENGTH=663	954013	5.16186e+06	88448.8	857526	7.51059e+06	54894.1	0	4	0
AT4G34670.1	2	0	201.05	| Symbols: | Ribosomal protein S3Ae | chr4:16548724-16550222 FORWARD LENGTH=262				0	0	0	0	0	0
AT1G47840.1	1	0	47.72	| Symbols: HXK3 | hexokinase 3 | chr1:17616243-17618859 REVERSE LENGTH=493				0	0	0	0	0	0
AT5G53140.1	3	3	129.8	| Symbols: | Protein phosphatase 2C family protein | chr5:21549228-21552132 FORWARD LENGTH=420	40484	1.90751e+06	578325	36389.5	2.77545e+06	358927	0	3	0
AT3G04840.1	6	4	417.18	| Symbols: | Ribosomal protein S3Ae | chr3:1329751-1331418 FORWARD LENGTH=262	2.36818e+06	606927	367511	2.12866e+06	883088	228089	4	1	0
AT3G48500.1	5	4	246.28	| Symbols: PDE312, PTAC10 | Nucleic acid-binding, OB-fold-like protein | chr3:17962209-17965408 FORWARD LENGTH=668	41897.9	2.29899e+06	6251.38	37660.4	3.34507e+06	3879.81	0	5	0
AT4G16180.2	2	1	75.93	| Symbols: | unknown protein; FUNCTIONS IN: molecular_function unknown; INVOLVED IN: biological_process unknown; LOCATED IN: plasma membrane; BEST Arabidopsis thaliana protein match is: unknown protein (TAIR:AT3G28720.1); Has 5 Blast hits to 5 prot	881980	36.7203	176.384	792778	53.4287	109.47	1	0	0
AT2G42690.1	3	3	82.66	| Symbols: | alpha/beta-Hydrolases superfamily protein | chr2:17776356-17777682 REVERSE LENGTH=412	1.37789e+06	743401	5.51384e+06	1.23854e+06	1.08166e+06	3.42207e+06	1	0	1
AT5G02940.1	11	7	454.99	| Symbols: | Protein of unknown function (DUF1012) | chr5:684671-689674 REVERSE LENGTH=813	2.36922e+06	8.47071e+06	493595	2.1296e+06	1.2325e+07	306341	1	10	0
AT3G13460.3	4	0	170.72	| Symbols: ECT2 | evolutionarily conserved C-terminal region 2 | chr3:4385934-4388220 REVERSE LENGTH=508				0	0	0	0	0	0
AT3G13460.1	6	1	308.71	| Symbols: ECT2 | evolutionarily conserved C-terminal region 2 | chr3:4385274-4388220 REVERSE LENGTH=667	37562.7	755131	0	33763.6	1.09873e+06	0	0	2	0
AT5G16010.1	1	1	60.42	| Symbols: | 3-oxo-5-alpha-steroid 4-dehydrogenase family protein | chr5:5227982-5229012 FORWARD LENGTH=268	131474	20696.7	0	118177	30114	0	1	0	0
AT2G35370.1	2	1	113.47	| Symbols: GDCH | glycine decarboxylase complex H | chr2:14891239-14892050 FORWARD LENGTH=165	4.33301e+06	3.73812e+06	1.59822e+06	3.89478e+06	5.43903e+06	991909	2	1	1
AT2G25870.1	1	1	37.01	| Symbols: | haloacid dehalogenase-like hydrolase family protein | chr2:11031159-11034302 FORWARD LENGTH=584	3.69641e+06	1.22009e+06	1.67493e+06	3.32256e+06	1.77525e+06	1.03952e+06	0	1	0
AT5G25460.1	2	2	84.63	| Symbols: | Protein of unknown function, DUF642 | chr5:8863430-8865394 FORWARD LENGTH=369	373145	326728	941714	335406	475395	584458	0	0	0
AT1G27090.1	4	4	269.1	| Symbols: | glycine-rich protein | chr1:9404041-9406098 REVERSE LENGTH=420	374676	8.28064e+06	1.48074e+06	336782	1.20485e+07	918996	0	7	0
AT5G08740.1	3	3	109.25	| Symbols: NDC1 | NAD(P)H dehydrogenase C1 | chr5:2848752-2851323 REVERSE LENGTH=519	493229	985804	9.60627e+06	443345	1.43436e+06	5.96196e+06	0	0	3
AT1G16350.1	4	1	198.08	| Symbols: | Aldolase-type TIM barrel family protein | chr1:5590951-5592872 FORWARD LENGTH=502	81146.9	63373.2	1.42956e+06	72939.9	92209.1	887228	0	0	1
AT3G18390.1	5	5	238.13	| Symbols: EMB1865 | CRS1 / YhbY (CRM) domain-containing protein | chr3:6313572-6317584 FORWARD LENGTH=848	3.7569e+06	268704	1.21575e+06	3.37693e+06	390969	754535	7	0	0
ATMG00285.1	2	2	78.57	| Symbols: NAD2A, NAD2.1, NAD2 | NADH dehydrogenase 2A | chrM:79740-81297 REVERSE LENGTH=499	137683	164756	1.91152e+06	123758	239723	1.18635e+06	0	0	0
AT1G73990.1	5	5	226.85	| Symbols: SPPA, SPPA1 | signal peptide peptidase | chr1:27824465-27828807 FORWARD LENGTH=677	262937	6.3984e+06	672371	236344	9.30978e+06	417295	0	8	0
AT5G41950.1	6	6	274.43	| Symbols: | Tetratricopeptide repeat (TPR)-like superfamily protein | chr5:16785825-16789360 FORWARD LENGTH=565	584007	5.1856e+06	153607	524941	7.54514e+06	95333.5	0	7	0
AT1G69740.1	3	3	140.8	| Symbols: HEMB1 | Aldolase superfamily protein | chr1:26232197-26234713 FORWARD LENGTH=430	3.83751e+06	1.43014e+06	1.23347e+06	3.44939e+06	2.08087e+06	765532	2	2	0
AT4G18030.1	4	4	249.59	| Symbols: | S-adenosyl-L-methionine-dependent methyltransferases superfamily protein | chr4:10012850-10015267 REVERSE LENGTH=621	959542	3.85608e+06	194274	862495	5.61066e+06	120572	0	5	0
AT4G14210.1	4	3	311.51	| Symbols: PDS3, PDS, PDE226 | phytoene desaturase 3 | chr4:8190426-8194769 REVERSE LENGTH=566	322876	1.24304e+06	1.82001e+07	290221	1.80865e+06	1.12956e+07	0	0	8
AT1G55860.1	5	0	239.37	| Symbols: UPL1 | ubiquitin-protein ligase 1 | chr1:20879900-20895393 REVERSE LENGTH=3930				0	0	0	0	0	0
AT1G70320.1	8	3	432.94	| Symbols: UPL2 | ubiquitin-protein ligase 2 | chr1:26488745-26501281 REVERSE LENGTH=3658	862711	67130.8	110152	775457	97676.4	68364	1	0	0
AT1G54780.1	2	2	87.27	| Symbols: TLP18.3 | thylakoid lumen 18.3 kDa protein | chr1:20439533-20440953 FORWARD LENGTH=285	73405.1	246396	256475	65981	358510	159177	0	0	1
AT3G08510.1	5	3	240.94	| Symbols: ATPLC2, PLC2 | phospholipase C 2 | chr3:2582626-2585556 REVERSE LENGTH=581	669534	3.31695e+06	2.01799e+06	601818	4.82622e+06	1.25243e+06	0	3	0
AT2G07680.1	2	1	64.81	| Symbols: ATMRP11, MRP11, ABCC13 | multidrug resistance-associated protein 11 | chr2:3514774-3522491 FORWARD LENGTH=1404	237321	239523	0	213319	348511	0	0	1	0
AT2G34560.1	5	4	184.27	| Symbols: | P-loop containing nucleoside triphosphate hydrolases superfamily protein | chr2:14560266-14562695 FORWARD LENGTH=384	507946	285757	1.16937e+07	456573	415781	7.25747e+06	0	0	6
AT3G52500.1	5	5	279.83	| Symbols: | Eukaryotic aspartyl protease family protein | chr3:19465644-19467053 REVERSE LENGTH=469	734447	512175	1.80302e+07	660166	745223	1.11901e+07	0	0	10
AT3G56910.1	2	2	57.95	| Symbols: PSRP5 | plastid-specific 50S ribosomal protein 5 | chr3:21069558-21070257 REVERSE LENGTH=148	2.02008e+06	496198	601913	1.81578e+06	721976	373567	3	1	1
AT5G22770.1	6	0	257.93	| Symbols: alpha-ADR | alpha-adaptin | chr5:7579844-7588026 REVERSE LENGTH=1012				0	0	0	0	0	0
AT5G22780.1	7	1	301.64	| Symbols: | Adaptor protein complex AP-2, alpha subunit | chr5:7590100-7597828 REVERSE LENGTH=1013	662611	3811.53	152097	595595	5545.84	94396.5	1	0	0
AT3G44100.1	2	2	125.55	| Symbols: | MD-2-related lipid recognition domain-containing protein | chr3:15866162-15867273 REVERSE LENGTH=152	259401	759445	1.1623e+06	233166	1.10501e+06	721363	0	0	0
AT3G54090.1	3	3	121.22	| Symbols: FLN1 | fructokinase-like 1 | chr3:20028145-20029835 FORWARD LENGTH=471	429461	298474	8.29441e+06	386026	434285	5.14777e+06	0	0	6
AT1G48410.1	8	7	373.57	| Symbols: AGO1 | Stabilizer of iron transporter SufD / Polynucleotidyl transferase | chr1:17886285-17891892 REVERSE LENGTH=1048	4.99885e+06	393405	735262	4.49327e+06	572411	456327	8	0	0
AT3G26290.1	2	1	79.33	| Symbols: CYP71B26 | cytochrome P450, family 71, subfamily B, polypeptide 26 | chr3:9632770-9634439 REVERSE LENGTH=500	8427.58	20721.2	966737	7575.23	30149.7	599988	0	0	1
AT4G14880.1	4	4	237.95	| Symbols: OASA1, OLD3, CYTACS1 | O-acetylserine (thiol) lyase (OAS-TL) isoform A1 | chr4:8518209-8520050 REVERSE LENGTH=322	5.32912e+06	2.83847e+06	2.43925e+06	4.79014e+06	4.13002e+06	1.51387e+06	5	2	1
AT4G12780.1	2	2	65.13	| Symbols: | Chaperone DnaJ-domain superfamily protein | chr4:7512200-7516655 FORWARD LENGTH=904	1.02078e+06	44190.9	14357.6	917539	64298.5	8910.76	2	0	0
AT3G53110.1	7	7	438.26	| Symbols: LOS4 | P-loop containing nucleoside triphosphate hydrolases superfamily protein | chr3:19687968-19690423 FORWARD LENGTH=496	972252	9.75513e+06	1.07061e+06	873920	1.41939e+07	664457	0	12	0
AT4G09730.1	2	2	68.01	| Symbols: RH39 | RH39 | chr4:6136333-6139510 FORWARD LENGTH=621	166887	1.31166e+06	117168	150009	1.90848e+06	72718.2	0	2	0
AT5G42100.1	2	2	67.05	| Symbols: ATBG_PPAP, ATBG_PAP, BG_PPAP | beta-1,3-glucanase_putative | chr5:16829460-16831168 REVERSE LENGTH=425	31340	60306.3	5.06256e+06	28170.3	87746.7	3.14199e+06	0	0	3
AT5G63860.1	3	3	171.48	| Symbols: UVR8 | Regulator of chromosome condensation (RCC1) family protein | chr5:25554821-25558587 REVERSE LENGTH=440	644416	589206	7.11022e+06	579241	857305	4.41283e+06	0	0	3
AT2G31790.1	4	4	176.59	| Symbols: | UDP-Glycosyltransferase superfamily protein | chr2:13518269-13520167 FORWARD LENGTH=457	103010	12541.6	4.08631e+06	92591.8	18248.2	2.5361e+06	0	0	6
AT5G35220.1	1	1	40.84	| Symbols: EGY1 | Peptidase M50 family protein | chr5:13484606-13487546 REVERSE LENGTH=548	0	54824	2.0737e+06	0	79769.8	1.28701e+06	0	0	0
ATMG00060.1	1	0	44.98	| Symbols: NAD5C, NAD5.3, NAD5 | NADH dehydrogenase subunit 5C | chrM:20571-22086 REVERSE LENGTH=669				0	0	0	0	0	0
ATMG00060.2	2	1	139.3	| Symbols: | edited NAD5C	6155.78	294080	22443.5	5533.19	427891	13929.1	0	0	0
AT1G51680.1	3	3	173.16	| Symbols: 4CL1, 4CL.1, AT4CL1 | 4-coumarate:CoA ligase 1 | chr1:19159007-19161464 REVERSE LENGTH=561	55377.1	4.37515e+06	900965	49776.4	6.36591e+06	559167	0	3	0
AT5G36890.1	2	1	73.19	| Symbols: BGLU42 | beta glucosidase 42 | chr5:14542164-14546090 REVERSE LENGTH=490	94384.1	722428	884629	84838.2	1.05115e+06	549029	0	1	1
AT1G20970.1	1	1	26.45	| Symbols: | FUNCTIONS IN: molecular_function unknown; INVOLVED IN: biological_process unknown; LOCATED IN: plasma membrane, vacuole; EXPRESSED IN: guard cell, cultured cell; BEST Arabidopsis thaliana protein match is: proton pump interactor 1 (TAI	1.70847e+06	795317	592155	1.53567e+06	1.1572e+06	367510	1	1	0
AT3G44330.1	3	3	146.34	| Symbols: | INVOLVED IN: protein processing; LOCATED IN: mitochondrion, endoplasmic reticulum, plasma membrane, vacuole; EXPRESSED IN: 25 plant structures; EXPRESSED DURING: 13 growth stages; CONTAINS InterPro DOMAIN/s: Nicalin (InterPro:IPR016574	989985	2.58253e+06	6.63454e+06	889860	3.75763e+06	4.1176e+06	0	3	4
AT5G14430.1	2	1	74.4	| Symbols: | S-adenosyl-L-methionine-dependent methyltransferases superfamily protein | chr5:4653092-4655741 FORWARD LENGTH=612	80.4379	562373	18514.8	72.3025	818262	11490.9	0	1	0
AT1G16880.1	2	2	76.3	| Symbols: | uridylyltransferase-related | chr1:5773796-5776125 FORWARD LENGTH=290	3.21834e+06	1.27497e+06	1.06532e+06	2.89284e+06	1.8551e+06	661175	2	1	0
AT4G10840.2	6	0	293.25	| Symbols: | Tetratricopeptide repeat (TPR)-like superfamily protein | chr4:6656614-6658702 FORWARD LENGTH=531				0	0	0	0	0	0
AT4G10840.1	8	2	374.48	| Symbols: | Tetratricopeptide repeat (TPR)-like superfamily protein | chr4:6656614-6659033 FORWARD LENGTH=609	28756	684353	41720.5	25847.6	995745	25893.1	0	3	0
AT1G08930.1	2	2	87.72	| Symbols: ERD6 | Major facilitator superfamily protein | chr1:2873604-2876979 FORWARD LENGTH=496	26212.5	335988	22240.3	23561.4	488868	13803	0	0	0
AT3G44880.1	3	3	105.28	| Symbols: ACD1, LLS1, PAO | Pheophorbide a oxygenase family protein with Rieske [2Fe-2S] domain | chr3:16383858-16386204 FORWARD LENGTH=537	609187	927088	6.34588e+06	547575	1.34893e+06	3.93845e+06	0	1	4
AT2G24180.1	3	2	91.96	| Symbols: CYP71B6 | cytochrome p450 71b6 | chr2:10281890-10283589 FORWARD LENGTH=503	60677.3	49555.1	1.62197e+06	54540.4	72103.5	1.00665e+06	0	0	3
AT4G01037.1	3	3	144.36	| Symbols: WTF1, AtWTF1 | Ubiquitin carboxyl-terminal hydrolase family protein | chr4:451444-453030 REVERSE LENGTH=528	9461.56	2.48693e+06	29546.7	8504.63	3.61853e+06	18337.6	0	4	0
AT2G47240.1	7	7	364.52	| Symbols: CER8, LACS1 | AMP-dependent synthetase and ligase family protein | chr2:19393835-19397616 FORWARD LENGTH=660	791061	7.14343e+06	1.3624e+06	711054	1.03938e+07	845546	1	8	0
AT5G63420.1	7	7	390.62	| Symbols: emb2746 | RNA-metabolising metallo-beta-lactamase family protein | chr5:25400515-25405807 FORWARD LENGTH=911	1.09273e+07	932548	869667	9.82214e+06	1.35687e+06	539743	9	0	0
AT1G79470.1	2	0	89.82	| Symbols: | Aldolase-type TIM barrel family protein | chr1:29894772-29896661 REVERSE LENGTH=503				0	0	0	0	0	0
AT5G47880.1	1	0	41.41	| Symbols: ERF1-1 | eukaryotic release factor 1-1 | chr5:19386555-19387865 REVERSE LENGTH=436				0	0	0	0	0	0
AT1G76850.1	2	2	77.29	| Symbols: SEC5A | exocyst complex component sec5 | chr1:28848013-28854282 FORWARD LENGTH=1090	1.07304e+06	294849	45949.2	964514	429010	28517.6	1	0	0
AT3G06980.1	3	3	162.16	| Symbols: | DEA(D/H)-box RNA helicase family protein | chr3:2201531-2204662 FORWARD LENGTH=781	1.13606e+06	2.46104e+06	559306	1.02116e+06	3.58086e+06	347123	0	4	0
AT2G42740.1	3	3	126.17	| Symbols: RPL16A | ribosomal protein large subunit 16A | chr2:17791794-17792946 FORWARD LENGTH=182	2.39725e+06	1.62955e+06	1.21949e+06	2.15479e+06	2.37103e+06	756854	2	1	0
AT3G05190.1	1	1	47.17	| Symbols: | D-aminoacid aminotransferase-like PLP-dependent enzymes superfamily protein | chr3:1471457-1475067 FORWARD LENGTH=555	160826	717097	1.79864e+06	144561	1.04339e+06	1.11629e+06	0	1	0
AT3G12670.1	3	2	91.21	| Symbols: emb2742 | CTP synthase family protein | chr3:4020351-4024086 REVERSE LENGTH=591	1.16384e+06	2.57312e+06	107018	1.04613e+06	3.74393e+06	66418.6	0	2	0
AT5G59750.1	2	2	82.95	| Symbols: | DHBP synthase RibB-like alpha/beta domain;GTP cyclohydrolase II | chr5:24073397-24075411 FORWARD LENGTH=509	12218.1	1.45581e+06	135767	10982.4	2.11824e+06	84261	0	2	0
AT1G21670.1	3	3	136.75	| Symbols: | LOCATED IN: cell wall, plant-type cell wall; EXPRESSED IN: 23 plant structures; EXPRESSED DURING: 14 growth stages; CONTAINS InterPro DOMAIN/s: WD40-like Beta Propeller (InterPro:IPR011659), Six-bladed beta-propeller, TolB-like (InterP	341065	1.83838e+06	49361.5	306570	2.67488e+06	30635.4	0	3	0
AT5G21160.1	2	2	138.63	| Symbols: | LA RNA-binding protein | chr5:7199191-7203879 REVERSE LENGTH=826	2.11326e+06	73544.8	39748.3	1.89953e+06	107009	24669.1	2	0	0
AT2G04350.1	1	1	47.88	| Symbols: LACS8 | AMP-dependent synthetase and ligase family protein | chr2:1516086-1519178 FORWARD LENGTH=720	9835.44	971395	23050.3	8840.69	1.4134e+06	14305.7	0	0	0
AT1G63000.1	1	0	29.68	| Symbols: NRS/ER, UER1 | nucleotide-rhamnose synthase/epimerase-reductase | chr1:23342510-23343859 FORWARD LENGTH=301				0	0	0	0	0	0
AT4G30210.1	3	3	144.51	| Symbols: ATR2, AR2 | P450 reductase 2 | chr4:14796900-14800578 FORWARD LENGTH=712	180573	1.56011e+06	4758.92	162310	2.26998e+06	2953.54	0	4	0
AT4G30530.1	1	1	41.15	| Symbols: | Class I glutamine amidotransferase-like superfamily protein | chr4:14920605-14922286 FORWARD LENGTH=250	1.28969e+06	670767	381357	1.15925e+06	975977	236682	1	0	0
AT5G34850.1	3	3	243.8	| Symbols: ATPAP26, PAP26 | purple acid phosphatase 26 | chr5:13108475-13111217 REVERSE LENGTH=475	691500	153630	1.61854e+07	621563	223534	1.00452e+07	0	0	6
AT1G76400.1	6	6	293.64	| Symbols: | Ribophorin I | chr1:28658713-28661672 REVERSE LENGTH=614	490133	5.38849e+06	321847	440561	7.84035e+06	199749	0	9	0
AT1G59990.1	1	1	32.59	| Symbols: | DEA(D/H)-box RNA helicase family protein | chr1:22090369-22092885 REVERSE LENGTH=581	56620	766414	142824	50893.5	1.11515e+06	88641.2	0	1	0
AT5G03430.1	2	2	71.17	| Symbols: | phosphoadenosine phosphosulfate (PAPS) reductase family protein | chr5:849237-852867 REVERSE LENGTH=497	78332.2	98676	2.55033e+06	70409.8	143575	1.58282e+06	0	0	3
AT4G01150.2	2	0	316.69	| Symbols: | unknown protein; FUNCTIONS IN: molecular_function unknown; INVOLVED IN: biological_process unknown; LOCATED IN: chloroplast thylakoid membrane, chloroplast, plastoglobule; EXPRESSED IN: 22 plant structures; EXPRESSED DURING: 14 growth				0	0	0	0	0	0
AT4G21100.1	2	0	91.42	| Symbols: DDB1B | damaged DNA binding protein 1B | chr4:11258916-11265309 REVERSE LENGTH=1088				0	0	0	0	0	0
AT4G05420.1	4	2	177.25	| Symbols: DDB1A | damaged DNA binding protein 1A | chr4:2746288-2752663 FORWARD LENGTH=1088	711058	39369.5	3526.56	639143	57283.3	2188.7	0	0	0
AT2G20890.1	2	1	118.22	| Symbols: PSB29, THF1 | photosystem II reaction center PSB29 protein | chr2:8987783-8989185 FORWARD LENGTH=300	1.46419e+06	314560	233508	1.3161e+06	457691	144923	1	0	0
AT3G50370.1	2	2	72.2	| Symbols: | unknown protein; FUNCTIONS IN: molecular_function unknown; INVOLVED IN: biological_process unknown; LOCATED IN: cellular_component unknown; EXPRESSED IN: 26 plant structures; EXPRESSED DURING: 15 growth stages; Has 27734 Blast hits to	1.01747e+06	219189	196979	914563	318924	122251	0	0	0
AT5G23060.1	7	6	319.97	| Symbols: CaS | calcium sensing receptor | chr5:7736760-7738412 REVERSE LENGTH=387	9.82669e+06	713980	601019	8.83284e+06	1.03885e+06	373011	7	1	0
AT1G36180.1	4	0	204.3	| Symbols: ACC2 | acetyl-CoA carboxylase 2 | chr1:13546047-13558339 FORWARD LENGTH=2355				0	0	0	0	0	0
AT4G33030.1	4	4	207.99	| Symbols: SQD1 | sulfoquinovosyldiacylglycerol 1 | chr4:15936051-15937566 FORWARD LENGTH=477	1.50966e+06	1.24873e+06	8.9284e+06	1.35697e+06	1.81692e+06	5.54125e+06	1	0	5
AT3G42170.1	3	3	136.58	| Symbols: | BED zinc finger ;hAT family dimerisation domain | chr3:14321838-14323928 FORWARD LENGTH=696	809856	3.67596e+06	432239	727948	5.34858e+06	268261	0	5	0
AT5G05730.1	3	2	115.03	| Symbols: ASA1, TRP5, AMT1, WEI2, JDL1 | anthranilate synthase alpha subunit 1 | chr5:1719740-1722811 REVERSE LENGTH=595	38361	1.22394e+06	359123	34481.2	1.78086e+06	222883	0	2	0
AT2G31810.3	7	0	272.67	| Symbols: | ACT domain-containing small subunit of acetolactate synthase protein | chr2:13524271-13528246 FORWARD LENGTH=469				0	0	0	0	0	0
AT3G62110.1	2	2	82.58	| Symbols: | Pectin lyase-like superfamily protein | chr3:22997313-22999503 REVERSE LENGTH=471	48824.8	1.11681e+06	1.6127e+06	43886.7	1.62498e+06	1.00089e+06	0	1	2
AT3G55870.1	1	0	31.91	| Symbols: | ADC synthase superfamily protein | chr3:20731326-20733765 FORWARD LENGTH=492				0	0	0	0	0	0
AT1G70610.1	1	1	49.75	| Symbols: ATTAP1, TAP1 | transporter associated with antigen processing protein 1 | chr1:26622086-26626331 FORWARD LENGTH=700	470550	1.41268e+06	487889	422959	2.05548e+06	302800	0	1	0
AT3G63490.1	4	1	162.55	| Symbols: | Ribosomal protein L1p/L10e family | chr3:23444269-23446020 FORWARD LENGTH=346	2.70647e+06	162672	140717	2.43274e+06	236690	87333.5	1	0	0
AT2G31810.2	7	0	294.79	| Symbols: | ACT domain-containing small subunit of acetolactate synthase protein | chr2:13524419-13528246 FORWARD LENGTH=421				0	0	0	0	0	0
AT2G31810.1	8	0	322	| Symbols: | ACT domain-containing small subunit of acetolactate synthase protein | chr2:13524271-13528246 FORWARD LENGTH=491				0	0	0	0	0	0
AT3G56310.1	3	3	158.64	| Symbols: | Melibiase family protein | chr3:20882886-20885745 FORWARD LENGTH=437	121435	170833	5.7037e+06	109153	248565	3.5399e+06	0	0	3
AT1G14830.1	6	5	244.86	| Symbols: ADL1C, ADL5, DRP1C, DL1C | DYNAMIN-like 1C | chr1:5107699-5111470 REVERSE LENGTH=614	1.7645e+06	5.89647e+06	764570	1.58604e+06	8.57947e+06	474517	0	8	0
AT5G45930.1	1	0	40.22	| Symbols: CHLI2, CHL I2, CHLI-2 | magnesium chelatase i2 | chr5:18628095-18629565 FORWARD LENGTH=418				0	0	0	0	0	0
AT1G80300.1	4	2	181.32	| Symbols: NTT1, ATNTT1 | nucleotide transporter 1 | chr1:30191954-30194280 FORWARD LENGTH=624	82627.5	29399.5	21169.8	74270.6	42776.7	13138.6	0	0	0
AT3G11070.1	2	2	169.43	| Symbols: | Outer membrane OMP85 family protein | chr3:3467801-3469815 FORWARD LENGTH=520	132856	1.61096e+06	372401	119419	2.34397e+06	231124	0	4	0
AT2G37220.1	1	1	35.73	| Symbols: | RNA-binding (RRM/RBD/RNP motifs) family protein | chr2:15634980-15636331 REVERSE LENGTH=289	1.9684e+06	182060	38751.6	1.76932e+06	264901	24050.5	1	0	0
AT1G15130.1	9	9	381.32	| Symbols: | Endosomal targeting BRO1-like domain-containing protein | chr1:5206217-5209848 REVERSE LENGTH=846	8.04689e+06	241652	449948	7.23304e+06	351608	279252	8	1	0
AT4G18480.1	2	1	102.21	| Symbols: CHLI1, CH42, CH-42, CHL11, CHLI-1 | P-loop containing nucleoside triphosphate hydrolases superfamily protein | chr4:10201897-10203361 REVERSE LENGTH=424	1.54239e+06	519449	546439	1.3864e+06	755807	339137	1	1	1
AT5G27470.1	10	10	555.69	| Symbols: | seryl-tRNA synthetase / serine--tRNA ligase | chr5:9695087-9697154 FORWARD LENGTH=451	1.20168e+06	3.05304e+06	3.59491e+07	1.08015e+06	4.44222e+06	2.23112e+07	0	1	18
AT1G12270.1	3	3	119.4	| Symbols: Hop1 | stress-inducible protein, putative | chr1:4172105-4174575 FORWARD LENGTH=572	972982	6.8055e+06	294252	874576	9.90211e+06	182622	0	6	0
AT3G25690.3	2	0	67.71	| Symbols: CHUP1 | Hydroxyproline-rich glycoprotein family protein | chr3:9354061-9357757 FORWARD LENGTH=863				0	0	0	0	0	0
AT3G55400.2	5	0	258.73	| Symbols: OVA1 | methionyl-tRNA synthetase / methionine--tRNA ligase / MetRS (cpMetRS) | chr3:20536263-20538999 REVERSE LENGTH=533				0	0	0	0	0	0
AT5G43745.1	3	0	176.55	| Symbols: | Protein of unknown function (DUF1012) | chr5:17569435-17574954 REVERSE LENGTH=817				0	0	0	0	0	0
AT1G62740.1	3	3	177.04	| Symbols: Hop2 | stress-inducible protein, putative | chr1:23231026-23233380 FORWARD LENGTH=571	1.07976e+06	6.43993e+06	433633	970550	9.3702e+06	269126	0	5	0
AT4G31500.1	3	3	185.57	| Symbols: CYP83B1, SUR2, RNT1, RED1, ATR4 | cytochrome P450, family 83, subfamily B, polypeptide 1 | chr4:15273677-15275271 REVERSE LENGTH=499	478394	212357	8.63507e+06	430009	308983	5.3592e+06	0	0	6
AT3G25690.1	3	1	133.03	| Symbols: CHUP1 | Hydroxyproline-rich glycoprotein family protein | chr3:9354061-9357757 FORWARD LENGTH=1004	271385	110136	0	243937	160250	0	1	1	0
ATMG00580.2	1	1	49.02	| Symbols: | edited NAD4	17240.9	174229	40651.7	15497.2	253507	25229.8	0	0	0
AT2G42270.1	3	0	124.06	| Symbols: | U5 small nuclear ribonucleoprotein helicase | chr2:17604330-17610848 FORWARD LENGTH=2172				0	0	0	0	0	0
AT1G20960.1	15	11	770.24	| Symbols: emb1507 | U5 small nuclear ribonucleoprotein helicase, putative | chr1:7302591-7309914 REVERSE LENGTH=2171	532040	885254	1.14014e+06	478230	1.28806e+06	707608	0	0	0
AT4G03080.1	6	5	281.07	| Symbols: BSL1 | BRI1 suppressor 1 (BSU1)-like 1 | chr4:1359935-1365166 REVERSE LENGTH=881	3.39284e+06	54201.6	6901.55	3.04969e+06	78864.3	4283.32	5	0	0
AT4G37510.1	3	3	118.37	| Symbols: | Ribonuclease III family protein | chr4:17626259-17628854 REVERSE LENGTH=537	512512	460684	7.56129e+06	460677	670303	4.69278e+06	0	0	3
AT5G14590.1	1	0	31.49	| Symbols: | Isocitrate/isopropylmalate dehydrogenase family protein | chr5:4703533-4706627 REVERSE LENGTH=485				0	0	0	0	0	0
AT1G12640.1	1	1	36.49	| Symbols: | MBOAT (membrane bound O-acyl transferase) family protein | chr1:4303586-4305666 REVERSE LENGTH=462	159623	9578.81	14493.1	143479	13937.3	8994.9	0	0	0
AT1G01980.1	1	0	59.14	| Symbols: | FAD-binding Berberine family protein | chr1:340374-341999 REVERSE LENGTH=541				0	0	0	0	0	0
AT4G20830.1	3	2	154.66	| Symbols: | FAD-binding Berberine family protein | chr4:11155486-11157577 FORWARD LENGTH=570	22158.5	1.38544e+06	619205	19917.5	2.01583e+06	384298	0	4	0
AT3G60240.2	7	7	279.09	| Symbols: EIF4G, CUM2 | eukaryotic translation initiation factor 4G | chr3:22261842-22268295 FORWARD LENGTH=1723	580980	618031	288867	522221	899245	179280	0	0	0
AT3G18860.1	4	4	261.73	| Symbols: | transducin family protein / WD-40 repeat family protein | chr3:6501774-6508352 FORWARD LENGTH=760	484333	2.52144e+06	59055.8	435349	3.66874e+06	36651.9	0	4	0
AT1G74850.1	6	5	261.91	| Symbols: PTAC2 | plastid transcriptionally active 2 | chr1:28119237-28122314 REVERSE LENGTH=862	1.3638e+06	3.7819e+06	1.37642e+06	1.22587e+06	5.50272e+06	854248	1	8	0
AT4G24800.1	8	6	344.62	| Symbols: | MA3 domain-containing protein | chr4:12782463-12784902 FORWARD LENGTH=702	1.05264e+06	6.1728e+06	1.49114e+06	946174	8.98152e+06	925450	0	8	0
AT1G02690.1	4	0	171.68	| Symbols: IMPA-6 | importin alpha isoform 6 | chr1:584397-587036 FORWARD LENGTH=538				0	0	0	0	0	0
AT2G21660.1	2	2	141.18	| Symbols: ATGRP7, CCR2, GR-RBP7, GRP7 | cold, circadian rhythm, and rna binding 2 | chr2:9265477-9266316 REVERSE LENGTH=176	2.94532e+06	2.25462e+06	1.10248e+06	2.64744e+06	3.28052e+06	684233	3	3	2
AT4G24510.1	2	2	95.94	| Symbols: CER2, VC2, VC-2 | HXXXD-type acyl-transferase family protein | chr4:12660929-12662537 FORWARD LENGTH=421	147409	140359	7.77953e+06	132500	204224	4.82822e+06	0	0	4
AT5G57020.1	4	4	213.74	| Symbols: NMT1, ATNMT1 | myristoyl-CoA:protein N-myristoyltransferase | chr5:23075451-23076755 FORWARD LENGTH=434	491342	3.58622e+06	2.22642e+06	441648	5.21801e+06	1.38179e+06	0	5	0
AT3G55400.1	6	1	300.54	| Symbols: OVA1 | methionyl-tRNA synthetase / methionine--tRNA ligase / MetRS (cpMetRS) | chr3:20535809-20538999 REVERSE LENGTH=616	9871.82	807164	5944.46	8873.39	1.17444e+06	3689.32	0	2	0
AT1G13020.1	4	3	141.94	| Symbols: EIF4B2 | eukaryotic initiation factor 4B2 | chr1:4440927-4443520 REVERSE LENGTH=549	33020.6	1.92077e+06	122318	29681	2.79476e+06	75914.4	0	3	0
AT4G25450.2	4	0	266.11	| Symbols: ATNAP8, NAP8 | non-intrinsic ABC protein 8 | chr4:13010367-13013912 REVERSE LENGTH=618				0	0	0	0	0	0
AT1G31730.1	4	4	184.75	| Symbols: | Adaptin family protein | chr1:11359907-11363916 FORWARD LENGTH=938	2.87931e+06	63321.4	138727	2.5881e+06	92133.8	86098.2	4	0	0
AT2G40010.1	1	1	37.05	| Symbols: | Ribosomal protein L10 family protein | chr2:16708578-16710448 REVERSE LENGTH=317	2.57304e+06	747772	467484	2.31281e+06	1.08802e+06	290136	2	1	0
AT1G15340.1	1	1	42.11	| Symbols: MBD10 | methyl-CPG-binding domain 10 | chr1:5275895-5277474 REVERSE LENGTH=384	118228	3.15182e+06	68639.1	106271	4.58595e+06	42599.6	0	1	0
AT3G11630.1	2	2	116.12	| Symbols: | Thioredoxin superfamily protein | chr3:3672189-3673937 FORWARD LENGTH=266	4.69721e+06	1.73219e+06	571740	4.22214e+06	2.52036e+06	354840	1	4	0
AT1G04080.1	3	3	145.48	| Symbols: PRP39 | Tetratricopeptide repeat (TPR)-like superfamily protein | chr1:1051803-1056550 FORWARD LENGTH=768	5.71875e+06	857285	1.01863e+06	5.14036e+06	1.24736e+06	632197	3	2	0
AT4G14360.1	5	1	243.98	| Symbols: | S-adenosyl-L-methionine-dependent methyltransferases superfamily protein | chr4:8267869-8270191 REVERSE LENGTH=608	18617.7	1.39876e+06	0	16734.7	2.03523e+06	0	0	1	0
ATCG00180.1	4	4	281.83	| Symbols: RPOC1 | DNA-directed RNA polymerase family protein | chrC:20251-23084 REVERSE LENGTH=680	383306	3.31852e+06	178240	344539	4.8285e+06	110622	0	7	0
AT3G13300.1	6	5	335.02	| Symbols: VCS | Transducin/WD40 repeat-like superfamily protein | chr3:4304085-4309949 FORWARD LENGTH=1344	248895	610760	72759.9	223722	888666	45157.1	1	1	0
AT5G05740.1	2	2	134.31	| Symbols: ATEGY2, EGY2 | ethylene-dependent gravitropism-deficient and yellow-green-like 2 | chr5:1724023-1726859 REVERSE LENGTH=556	1.06112e+06	670127	3.49812e+06	953803	975046	2.17105e+06	1	1	4
AT2G37660.1	2	2	68.32	| Symbols: | NAD(P)-binding Rossmann-fold superfamily protein | chr2:15795481-15796977 REVERSE LENGTH=325	3.03351e+06	344072	513394	2.72671e+06	500631	318629	2	1	0
AT5G48960.1	2	2	99.96	| Symbols: | HAD-superfamily hydrolase, subfamily IG, 5'-nucleotidase | chr5:19849645-19853382 FORWARD LENGTH=642	450268	1.89856e+06	1.47377e+06	404728	2.76244e+06	914669	0	3	0
AT3G50270.1	2	2	80.09	| Symbols: | HXXXD-type acyl-transferase family protein | chr3:18635926-18637278 FORWARD LENGTH=450	619739	382519	3.78783e+06	557059	556572	2.35085e+06	0	0	2
ATCG00760.1	1	1	29.52	| Symbols: RPL36 | ribosomal protein L36 | chrC:79489-79602 REVERSE LENGTH=37	13197	68839.5	33341.4	11862.2	100163	20692.7	0	1	0
AT2G42170.1	1	0	36	| Symbols: | Actin family protein | chr2:17578683-17580222 FORWARD LENGTH=329				0	0	0	0	0	0
AT1G72550.1	7	7	343.98	| Symbols: | tRNA synthetase beta subunit family protein | chr1:27319947-27323908 REVERSE LENGTH=598	1.74765e+06	8.76569e+06	1.08738e+06	1.57089e+06	1.27542e+07	674865	0	10	0
AT4G34890.1	2	2	82.43	| Symbols: ATXDH1, XDH1 | xanthine dehydrogenase 1 | chr4:16618736-16624983 REVERSE LENGTH=1361	1.38217e+06	105180	287583	1.24238e+06	153039	178483	2	0	0
AT2G34040.2	6	0	409.12	| Symbols: | Apoptosis inhibitory protein 5 (API5) | chr2:14378571-14382246 REVERSE LENGTH=442				0	0	0	0	0	0
AT2G34040.1	7	1	447.1	| Symbols: | Apoptosis inhibitory protein 5 (API5) | chr2:14377957-14382246 REVERSE LENGTH=553	95486.9	1.47368e+06	11539.1	85829.5	2.14423e+06	7161.52	0	1	0
AT5G27030.1	2	0	74.69	| Symbols: TPR3 | TOPLESS-related 3 | chr5:9508913-9515263 REVERSE LENGTH=1108				0	0	0	0	0	0
AT3G16830.1	3	0	109.07	| Symbols: TPR2 | TOPLESS-related 2 | chr3:5731709-5737531 FORWARD LENGTH=1131				0	0	0	0	0	0
AT1G28350.1	2	2	79.54	| Symbols: | Nucleotidylyl transferase superfamily protein | chr1:9944483-9949577 FORWARD LENGTH=748	1.37047e+06	743862	92042.4	1.23186e+06	1.08233e+06	57124.4	1	1	0
ATCG00770.1	3	3	148.49	| Symbols: RPS8 | ribosomal protein S8 | chrC:80068-80472 REVERSE LENGTH=134	1.60499e+06	1.57501e+06	1.07502e+06	1.44266e+06	2.29167e+06	667194	3	2	1
AT4G04950.1	6	4	244.33	| Symbols: | thioredoxin family protein | chr4:2517882-2519924 REVERSE LENGTH=488	333618	515017	6.78788e+06	299876	749358	4.21277e+06	0	0	4
AT1G45545.1	1	0	30.32	| Symbols: | Plant protein of unknown function (DUF827) | chr1:17180615-17182957 REVERSE LENGTH=752				0	0	0	0	0	0
AT2G25430.1	3	3	147.42	| Symbols: | epsin N-terminal homology (ENTH) domain-containing protein / clathrin assembly protein-related | chr2:10822716-10824677 FORWARD LENGTH=653	499279	3.26495e+06	171935	448783	4.75055e+06	106708	0	3	0
AT1G26110.1	2	2	162.2	| Symbols: DCP5 | decapping 5 | chr1:9024616-9027556 REVERSE LENGTH=611	205800	2.94769e+06	1.26826e+06	184986	4.28893e+06	787121	0	4	0
AT4G36190.1	4	0	127.25	| Symbols: | Serine carboxypeptidase S28 family protein | chr4:17124052-17126643 FORWARD LENGTH=482				0	0	0	0	0	0
AT4G36195.1	5	1	172.78	| Symbols: | Serine carboxypeptidase S28 family protein | chr4:17127202-17129787 FORWARD LENGTH=488	276094	372912	1.193e+06	248170	542593	740411	0	1	2
AT2G26570.1	4	3	197.98	| Symbols: WEB1 | Plant protein of unknown function (DUF827) | chr2:11299565-11302076 FORWARD LENGTH=807	2.09711e+06	38873.3	1.1682e+06	1.88501e+06	56561.4	725024	3	0	0
AT5G27120.1	4	2	301.69	| Symbols: | NOP56-like pre RNA processing ribonucleoprotein | chr5:9541287-9543684 FORWARD LENGTH=533	853600	1.24674e+06	15070.5	767268	1.81403e+06	9353.23	0	2	0
AT1G31230.1	13	10	713.72	| Symbols: AK-HSDH I, AK-HSDH | aspartate kinase-homoserine dehydrogenase i | chr1:11158744-11163055 REVERSE LENGTH=911	6.61214e+06	3.25303e+06	2.99887e+06	5.9434e+06	4.73322e+06	1.8612e+06	8	3	0
AT1G05320.1	1	0	57.68	| Symbols: | FUNCTIONS IN: molecular_function unknown; INVOLVED IN: biological_process unknown; LOCATED IN: cellular_component unknown; EXPRESSED IN: fruit, egg cell; CONTAINS InterPro DOMAIN/s: Prefoldin (InterPro:IPR009053); BEST Arabidopsis thal				0	0	0	0	0	0
AT3G05530.1	7	4	354.08	| Symbols: RPT5A, ATS6A.2 | regulatory particle triple-A ATPase 5A | chr3:1603540-1605993 FORWARD LENGTH=424	199973	342524	1.00804e+07	179748	498379	6.25623e+06	0	0	5
AT2G47800.1	5	1	219.55	| Symbols: ATMRP4, EST3, MRP4, ABCC4 | multidrug resistance-associated protein 4 | chr2:19574944-19580383 FORWARD LENGTH=1516	1878.88	91165.5	0	1688.86	132647	0	0	0	0
AT3G16460.1	3	1	115.56	| Symbols: | Mannose-binding lectin superfamily protein | chr3:5593029-5595522 FORWARD LENGTH=705	0	110783	0	0	161191	0	0	1	0
AT1G01790.1	18	15	1112.23	| Symbols: KEA1, ATKEA1 | K+ efflux antiporter 1 | chr1:284781-290869 FORWARD LENGTH=1193	6.46688e+06	1.48967e+06	1.95672e+06	5.81283e+06	2.1675e+06	1.2144e+06	3	0	0
AT4G00630.1	7	4	432.92	| Symbols: KEA2, ATKEA2 | K+ efflux antiporter 2 | chr4:261655-267789 REVERSE LENGTH=1174	1.76871e+06	874768	408644	1.58982e+06	1.2728e+06	253618	1	0	0
AT3G16640.1	3	3	111.57	| Symbols: TCTP | translationally controlled tumor protein | chr3:5669709-5670729 REVERSE LENGTH=168	4.83264e+06	1.85542e+06	2.45034e+06	4.34387e+06	2.69966e+06	1.52076e+06	5	4	0
AT5G63890.1	7	7	491.9	| Symbols: ATHDH, HISN8, HDH | histidinol dehydrogenase | chr5:25565600-25567879 REVERSE LENGTH=452	1.2513e+06	2.04531e+06	4.57962e+07	1.12474e+06	2.97596e+06	2.84226e+07	3	2	16
AT1G68830.1	2	2	86.81	| Symbols: STN7 | STT7 homolog STN7 | chr1:25872654-25875473 REVERSE LENGTH=562	224492	271256	5.23623e+06	201787	394682	3.24977e+06	0	0	3
AT1G41830.1	4	1	296.66	| Symbols: SKS6 | SKU5-similar 6 | chr1:15603892-15607802 REVERSE LENGTH=542	462110	1.85637e+06	1.14316e+06	415373	2.70104e+06	709482	0	1	0
AT5G43960.1	3	2	94.54	| Symbols: | Nuclear transport factor 2 (NTF2) family protein with RNA binding (RRM-RBD-RNP motifs) domain | chr5:17689154-17691653 REVERSE LENGTH=450	1.31299e+06	3.67947e+06	414581	1.1802e+06	5.3537e+06	257302	0	2	0
AT4G38630.1	7	7	368.39	| Symbols: RPN10, MCB1, ATMCB1, MBP1 | regulatory particle non-ATPase 10 | chr4:18057357-18059459 REVERSE LENGTH=386	925991	874660	2.0615e+07	832337	1.27264e+06	1.27943e+07	0	0	10
AT1G26520.1	1	0	51.33	| Symbols: | Cobalamin biosynthesis CobW-like protein | chr1:9163448-9165594 REVERSE LENGTH=374				0	0	0	0	0	0
AT1G04120.1	1	0	42.24	| Symbols: ATMRP5, MRP5, ATABCC5, ABCC5 | multidrug resistance-associated protein 5 | chr1:1064848-1070396 REVERSE LENGTH=1514				0	0	0	0	0	0
AT5G64300.1	7	7	254.84	| Symbols: ATGCH, GCH, ATRIBA1, RFD1 | GTP cyclohydrolase II | chr5:25718459-25720790 FORWARD LENGTH=543	950990	9.65832e+06	1.54102e+06	854808	1.4053e+07	956409	1	15	1
AT5G05010.1	11	11	522.01	| Symbols: | clathrin adaptor complexes medium subunit family protein | chr5:1477137-1479872 FORWARD LENGTH=527	5.15859e+06	9.19455e+06	2.6726e+06	4.63686e+06	1.33782e+07	1.6587e+06	1	14	0
AT1G24280.1	3	1	142.23	| Symbols: G6PD3 | glucose-6-phosphate dehydrogenase 3 | chr1:8609495-8612383 FORWARD LENGTH=599	12077.1	380098	340080	10855.7	553050	211064	0	1	0
AT5G35790.1	9	7	511.76	| Symbols: G6PD1 | glucose-6-phosphate dehydrogenase 1 | chr5:13956879-13959686 REVERSE LENGTH=576	1.03685e+06	6.34804e+06	5.3174e+06	931982	9.2365e+06	3.30015e+06	0	12	3
AT5G25754.1	9	9	420.67	| Symbols: | RNA polymerase I-associated factor PAF67 | chr5:8953564-8955511 FORWARD LENGTH=514	1.54044e+06	4.53387e+06	2.89201e+07	1.38464e+06	6.59686e+06	1.79487e+07	1	4	14
AT3G57290.1	7	7	313.65	| Symbols: EIF3E, TIF3E1, ATEIF3E-1, INT-6, ATINT6, INT6 | eukaryotic translation initiation factor 3E | chr3:21196786-21199073 REVERSE LENGTH=441	4.04706e+06	1.96197e+06	3.22225e+07	3.63774e+06	2.8547e+06	1.99983e+07	1	0	13
AT1G64650.1	2	1	114.75	| Symbols: | Major facilitator superfamily protein | chr1:24023805-24026336 REVERSE LENGTH=462	758.934	6020.2	0	682.176	8759.5	0	0	0	0
AT1G11720.1	5	4	238.2	| Symbols: ATSS3, SS3 | starch synthase 3 | chr1:3952460-3956840 FORWARD LENGTH=1042	3.79305e+06	460870	664254	3.40943e+06	670574	412257	4	0	0
AT3G06860.1	5	5	175.91	| Symbols: MFP2, ATMFP2 | multifunctional protein 2 | chr3:2161926-2166009 FORWARD LENGTH=725	123251	4.64334e+06	62460.1	110786	6.75613e+06	38764.7	0	8	0
AT1G64650.2	1	0	42.03	| Symbols: | Major facilitator superfamily protein | chr1:24023805-24026048 REVERSE LENGTH=421				0	0	0	0	0	0
CON_Q14666	3	0	140.56	| | Radiated keratinocyte mRNA 266 (keratin-related protein) (Fragment) - Homo sapiens (Human).				0	0	0	0	0	0
AT1G02130.1	2	0	79.67	| Symbols: ATRAB1B, ARA5, ARA-5, ATRABD2A, RABD2A, RA-5 | RAS 5 | chr1:400350-401788 REVERSE LENGTH=203				0	0	0	0	0	0
AT5G46580.1	11	11	585.44	| Symbols: | pentatricopeptide (PPR) repeat-containing protein | chr5:18897510-18899645 REVERSE LENGTH=711	1.55685e+06	1.98364e+07	2.67135e+06	1.39939e+06	2.88622e+07	1.65792e+06	1	17	0
AT1G80270.1	2	1	78.2	| Symbols: PPR596 | PENTATRICOPEPTIDE REPEAT 596 | chr1:30181265-30183331 FORWARD LENGTH=596	0	184459	0	0	268391	0	0	1	0
AT2G30490.1	4	4	195.11	| Symbols: ATC4H, C4H, CYP73A5, REF3 | cinnamate-4-hydroxylase | chr2:12993861-12995683 REVERSE LENGTH=505	2.96008e+06	9.38899e+06	1.47758e+07	2.6607e+06	1.36611e+07	9.17033e+06	0	8	5
AT5G63840.1	7	6	390.52	| Symbols: RSW3, PSL5 | Glycosyl hydrolases family 31 protein | chr5:25545056-25548922 FORWARD LENGTH=921	8.76531e+06	1.4313e+06	1.09333e+06	7.8788e+06	2.08256e+06	678558	8	0	0
AT3G53610.1	3	0	130.03	| Symbols: ATRAB8, AtRab8B, AtRABE1a, RAB8 | RAB GTPase homolog 8 | chr3:19876531-19878264 REVERSE LENGTH=216				0	0	0	0	0	0
AT2G43750.1	3	3	95.07	| Symbols: OASB, ACS1, CPACS1, ATCS-B | O-acetylserine (thiol) lyase B | chr2:18129604-18132322 REVERSE LENGTH=392	4.61894e+06	1.88184e+06	1.88963e+06	4.15179e+06	2.73811e+06	1.17276e+06	3	0	0
AT2G36390.1	6	6	365.87	| Symbols: SBE2.1, BE3 | starch branching enzyme 2.1 | chr2:15264283-15269940 FORWARD LENGTH=858	9.89858e+06	1.26458e+06	1.04549e+06	8.89745e+06	1.83998e+06	648867	9	1	0
AT5G01220.1	3	3	89.48	| Symbols: SQD2 | sulfoquinovosyldiacylglycerol 2 | chr5:86907-89885 REVERSE LENGTH=510	767828	572986	3.00471e+06	690171	833705	1.86482e+06	1	0	3
AT3G15020.1	5	0	366.05	| Symbols: mMDH2 | Lactate/malate dehydrogenase family protein | chr3:5056139-5057941 FORWARD LENGTH=341				0	0	0	0	0	0
AT1G14670.1	5	2	234.33	| Symbols: | Endomembrane protein 70 protein family | chr1:5037669-5040199 FORWARD LENGTH=592	911107	493783	506066	818959	718462	314080	0	0	0
AT5G30510.1	5	5	174.56	| Symbols: RPS1, ARRPS1 | ribosomal protein S1 | chr5:11619262-11621223 REVERSE LENGTH=416	6.24192e+06	2.30365e+06	1.25381e+06	5.61062e+06	3.35185e+06	778156	6	4	0
ATCG00170.1	13	13	620.59	| Symbols: RPOC2 | DNA-directed RNA polymerase family protein | chrC:15938-20068 REVERSE LENGTH=1376	1.91915e+06	1.91034e+06	1.51751e+06	1.72505e+06	2.77958e+06	941816	0	0	0
AT3G51820.1	3	3	233.26	| Symbols: ATG4, G4, CHLG | UbiA prenyltransferase family protein | chr3:19216301-19218934 REVERSE LENGTH=387	169927	223989	49048.8	152740	325908	30441.3	1	0	0
AT1G53240.1	9	4	619.39	| Symbols: mMDH1 | Lactate/malate dehydrogenase family protein | chr1:19854966-19856802 REVERSE LENGTH=341	6.47468e+06	2.98073e+06	695749	5.81984e+06	4.33701e+06	431804	6	4	1
AT2G41790.1	11	10	521.51	| Symbols: | Insulinase (Peptidase family M16) family protein | chr2:17429453-17436110 REVERSE LENGTH=970	1.9176e+07	833830	705544	1.72365e+07	1.21324e+06	437883	15	0	0
AT5G48760.1	2	0	69.18	| Symbols: | Ribosomal protein L13 family protein | chr5:19771315-19772686 REVERSE LENGTH=206				0	0	0	0	0	0
AT3G07110.1	2	1	96.53	| Symbols: | Ribosomal protein L13 family protein | chr3:2252092-2253332 FORWARD LENGTH=206	1.57701e+06	1.1625e+06	379247	1.41751e+06	1.69146e+06	235373	1	1	0
AT1G51710.1	5	5	164.77	| Symbols: UBP6, ATUBP6 | ubiquitin-specific protease 6 | chr1:19175805-19179894 REVERSE LENGTH=482	1.95175e+06	9.08857e+06	3.51007e+06	1.75435e+06	1.3224e+07	2.17846e+06	0	7	0
AT5G20830.1	6	6	238.02	| Symbols: SUS1, ASUS1, atsus1 | sucrose synthase 1 | chr5:7050599-7054032 REVERSE LENGTH=808	2.01999e+06	3.69921e+06	519860	1.8157e+06	5.38241e+06	322642	2	6	0
AT5G56720.1	2	0	153.83	| Symbols: | Lactate/malate dehydrogenase family protein | chr5:22945537-22946718 FORWARD LENGTH=339				0	0	0	0	0	0
AT5G37310.1	3	0	155.65	| Symbols: | Endomembrane protein 70 protein family | chr5:14772836-14776093 REVERSE LENGTH=593				0	0	0	0	0	0
AT4G18330.1	3	0	96.43	| Symbols: | Translation elongation factor EF1A/initiation factor IF2gamma family protein | chr4:10126747-10128039 FORWARD LENGTH=284				0	0	0	0	0	0
AT4G00570.1	10	10	534.58	| Symbols: NAD-ME2 | NAD-dependent malic enzyme 2 | chr4:242817-246522 REVERSE LENGTH=607	886353	1.59628e+07	2.12984e+06	796709	2.32262e+07	1.32185e+06	0	14	0
AT3G52115.1	1	0	33.74	| Symbols: ATGR1, ATCOM1, COM1, GR1 | gamma response gene 1 | chr3:19326333-19328245 FORWARD LENGTH=588				0	0	0	0	0	0
AT3G02760.1	14	13	699.29	| Symbols: | Class II aaRS and biotin synthetases superfamily protein | chr3:597588-600650 REVERSE LENGTH=883	2.14417e+07	1.42255e+06	4.51128e+06	1.92731e+07	2.06983e+06	2.79985e+06	21	0	0
AT5G36880.1	4	4	172.8	| Symbols: ACS | acetyl-CoA synthetase | chr5:14534961-14539084 REVERSE LENGTH=693	1.13624e+06	5.7319e+06	155985	1.02132e+06	8.34001e+06	96809.4	0	5	0
AT5G13980.1	3	2	151.13	| Symbols: | Glycosyl hydrolase family 38 protein | chr5:4508626-4514334 FORWARD LENGTH=1024	1.02221e+06	3.37932e+06	1.37263e+06	918821	4.91696e+06	851895	0	3	0
AT1G09310.1	1	0	49.07	| Symbols: | Protein of unknown function, DUF538 | chr1:3009109-3009648 FORWARD LENGTH=179				0	0	0	0	0	0
AT2G39390.1	1	1	41.32	| Symbols: | Ribosomal L29 family protein | chr2:16450803-16451762 REVERSE LENGTH=123	787387	798685	328259	707752	1.1621e+06	203728	0	1	1
AT2G22990.5	2	0	92.08	| Symbols: SNG1, SCPL8 | sinapoylglucose 1 | chr2:9786393-9789925 FORWARD LENGTH=424				0	0	0	0	0	0
AT2G22990.1	3	1	247.37	| Symbols: SNG1, SCPL8 | sinapoylglucose 1 | chr2:9786393-9789925 FORWARD LENGTH=433	262225	1.09051e+06	6.30135e+06	235704	1.58671e+06	3.91082e+06	0	0	4
AT1G21160.1	2	0	101.24	| Symbols: | eukaryotic translation initiation factor 2 (eIF-2) family protein | chr1:7408121-7412455 REVERSE LENGTH=1092				0	0	0	0	0	0
AT1G76810.1	4	2	196.7	| Symbols: | eukaryotic translation initiation factor 2 (eIF-2) family protein | chr1:28831366-28836310 REVERSE LENGTH=1294	191511	141865	18059.5	172142	206417	11208.3	0	0	0
AT1G14030.1	3	2	186.66	| Symbols: | Rubisco methyltransferase family protein | chr1:4805493-4807440 REVERSE LENGTH=482	180562	289648	9.69379e+06	162300	421442	6.01628e+06	0	0	3
AT5G41040.1	1	0	41.84	| Symbols: | HXXXD-type acyl-transferase family protein | chr5:16431448-16433086 FORWARD LENGTH=457				0	0	0	0	0	0
AT1G58290.1	8	5	314.84	| Symbols: HEMA1 | Glutamyl-tRNA reductase family protein | chr1:21624028-21626051 REVERSE LENGTH=543	1.39569e+06	3.31617e+06	9.03245e+06	1.25453e+06	4.82508e+06	5.60583e+06	0	6	4
AT2G19900.1	5	1	221	| Symbols: ATNADP-ME1, NADP-ME1 | NADP-malic enzyme 1 | chr2:8592106-8595403 REVERSE LENGTH=581	914416	549632	380988	821934	799724	236454	0	0	1
CON_P02668	1	1	36.47	| | Kappa casein precursor [Contains: Casoxin C; Casoxin 6; Casoxin A; Casoxin B; Casoplatelin] - Bos taurus (Bovine).	2.64333e+06	2.03727e+06	2.2919e+06	2.37599e+06	2.96426e+06	1.42243e+06	0	2	1
AT3G10310.1	1	1	29.55	| Symbols: | P-loop nucleoside triphosphate hydrolases superfamily protein with CH (Calponin Homology) domain | chr3:3190208-3195005 FORWARD LENGTH=922	262497	1.09644e+06	2.76196e+07	235949	1.59534e+06	1.71416e+07	0	0	0
AT3G55650.1	3	0	131.7	| Symbols: | Pyruvate kinase family protein | chr3:20647085-20648617 FORWARD LENGTH=510				0	0	0	0	0	0
AT3G55260.1	4	2	167.54	| Symbols: HEXO1, ATHEX2 | beta-hexosaminidase 1 | chr3:20489317-20492858 FORWARD LENGTH=541	1.19317e+06	2.06867e+06	1.91111e+06	1.07249e+06	3.00995e+06	1.1861e+06	0	1	2
AT5G27380.1	9	8	485.27	| Symbols: GSH2, GSHB | glutathione synthetase 2 | chr5:9668211-9670912 REVERSE LENGTH=539	1.18314e+06	683418	1.88641e+07	1.06348e+06	994385	1.17077e+07	0	0	11
AT3G62700.1	9	5	345.94	| Symbols: ATMRP10, MRP10, ABCC14 | multidrug resistance-associated protein 10 | chr3:23190428-23195727 REVERSE LENGTH=1539	1.84344e+06	1.46043e+06	1.83927e+06	1.657e+06	2.12495e+06	1.14151e+06	0	0	0
AT1G65590.1	3	2	127.21	| Symbols: HEXO3, ATHEX1 | beta-hexosaminidase 3 | chr1:24385996-24390989 FORWARD LENGTH=535	320405	1.61119e+06	386941	287999	2.34431e+06	240148	0	2	0
AT5G10470.2	20	0	1090.04	| Symbols: KAC1 | kinesin like protein for actin based chloroplast movement 1 | chr5:3290121-3297248 REVERSE LENGTH=1274				0	0	0	0	0	0
AT3G19820.1	12	12	649.61	| Symbols: DWF1, DIM, EVE1, DIM1, CBB1 | cell elongation protein / DWARF1 / DIMINUTO (DIM) | chr3:6879835-6881616 REVERSE LENGTH=561	7.74469e+06	2.38989e+07	3.85064e+06	6.9614e+06	3.47732e+07	2.38983e+06	3	19	0
AT5G10470.1	21	1	1135.58	| Symbols: KCA1, KAC1 | kinesin like protein for actin based chloroplast movement 1 | chr5:3290121-3297248 REVERSE LENGTH=1273	150955	0	0	135687	0	0	0	0	0
AT5G65460.1	3	0	97.75	| Symbols: KCA2, KAC2 | kinesin like protein for actin based chloroplast movement 2 | chr5:26161831-26169001 REVERSE LENGTH=1264				0	0	0	0	0	0
AT1G48520.2	8	0	475.74	| Symbols: GATB | GLU-ADT subunit B | chr1:17940185-17942075 FORWARD LENGTH=475				0	0	0	0	0	0
AT5G03650.1	6	6	282.85	| Symbols: SBE2.2 | starch branching enzyme 2.2 | chr5:931924-937470 FORWARD LENGTH=805	3.96606e+06	7.70188e+06	679879	3.56494e+06	1.12064e+07	421955	3	6	0
AT4G30160.1	8	3	350.98	| Symbols: VLN4, ATVLN4 | villin 4 | chr4:14754528-14759511 FORWARD LENGTH=974	4.75941e+06	210086	1.33107e+06	4.27805e+06	305679	826107	4	0	0
AT1G48520.1	10	1	554.73	| Symbols: GATB | GLU-ADT subunit B | chr1:17940185-17942540 FORWARD LENGTH=550	20819.4	2.20708e+06	910684	18713.8	3.21134e+06	565199	0	2	1
AT1G79040.1	2	2	85.91	| Symbols: PSBR | photosystem II subunit R | chr1:29736085-29736781 FORWARD LENGTH=140	1.14065e+06	900698	265117	1.02529e+06	1.31053e+06	164540	0	0	0
AT4G36390.1	4	4	228.09	| Symbols: | Methylthiotransferase | chr4:17194746-17197054 REVERSE LENGTH=640	529361	3.39316e+06	592444	475822	4.93711e+06	367690	0	5	0
AT5G64940.1	12	11	594.01	| Symbols: ATATH13, ATH13, ATOSA1, OSA1 | ABC2 homolog 13 | chr5:25949116-25953326 FORWARD LENGTH=761	1.75346e+06	1.72048e+07	2.59257e+06	1.57612e+06	2.50332e+07	1.60903e+06	0	18	0
AT5G36210.1	7	7	307.46	| Symbols: | alpha/beta-Hydrolases superfamily protein | chr5:14248202-14253272 REVERSE LENGTH=730	360303	7.08345e+06	4.03182e+06	323863	1.03065e+07	2.50228e+06	0	11	0
AT5G42310.1	3	1	144.99	| Symbols: | Pentatricopeptide repeat (PPR-like) superfamily protein | chr5:16915860-16918238 FORWARD LENGTH=709	0	361721	0	0	526310	0	0	1	0
AT4G39800.1	5	1	327.51	| Symbols: MI-1-P SYNTHASE, MIPS1, ATMIPS1, ATIPS1 | myo-inositol-1-phosphate synthase 1 | chr4:18469659-18471893 REVERSE LENGTH=511	820487	5.22397e+06	1.26983e+06	737504	7.60097e+06	788098	0	4	1
AT4G19710.1	11	0	667.48	| Symbols: AK-HSDH II, AK-HSDH | aspartate kinase-homoserine dehydrogenase ii | chr4:10725229-10729278 FORWARD LENGTH=859				0	0	0	0	0	0
AT2G47730.1	1	0	31.05	| Symbols: ATGSTF8, ATGSTF5, GST6, GSTF8 | glutathione S-transferase phi 8 | chr2:19558213-19559266 FORWARD LENGTH=263				0	0	0	0	0	0
AT1G20200.1	11	5	486.38	| Symbols: EMB2719, HAP15 | PAM domain (PCI/PINT associated module) protein | chr1:7001409-7004154 REVERSE LENGTH=488	1.70575e+06	5.23325e+06	1.67563e+07	1.53323e+06	7.61446e+06	1.03995e+07	1	5	6
AT3G27830.1	2	2	116.72	| Symbols: RPL12-A, RPL12 | ribosomal protein L12-A | chr3:10318576-10319151 FORWARD LENGTH=191	2.81317e+06	1.45574e+06	201763	2.52865e+06	2.11812e+06	125221	2	0	0
AT1G14320.1	2	1	134.45	| Symbols: SAC52, RPL10, RPL10A | Ribosomal protein L16p/L10e family protein | chr1:4888270-4889408 FORWARD LENGTH=220	2.78643e+06	1.92206e+06	538777	2.50461e+06	2.79663e+06	334382	2	2	0
AT1G75990.1	6	0	280.11	| Symbols: | PAM domain (PCI/PINT associated module) protein | chr1:28524623-28526718 REVERSE LENGTH=487				0	0	0	0	0	0
AT5G16715.1	12	12	520.51	| Symbols: EMB2247 | ATP binding;valine-tRNA ligases;aminoacyl-tRNA ligases;nucleotide binding;ATP binding;aminoacyl-tRNA ligases | chr5:5485353-5493229 FORWARD LENGTH=974	3.22122e+07	2.10296e+06	3.00143e+06	2.89543e+07	3.05985e+06	1.86278e+06	20	1	0
AT1G08190.1	1	0	31.27	| Symbols: ATVPS41, ZIP2, VPS41, ATVAM2, VAM2 | vacuolar protein sorting 41 | chr1:2567652-2573142 FORWARD LENGTH=980				0	0	0	0	0	0
AT5G20720.1	4	4	184.01	| Symbols: CPN20, CPN10, CHCPN10, ATCPN21, CPN21 | chaperonin 20 | chr5:7015015-7016354 FORWARD LENGTH=253	7.68657e+06	1.42862e+06	1.21972e+06	6.90916e+06	2.07867e+06	756997	6	1	0
AT5G08650.1	10	9	416.33	| Symbols: | Small GTP-binding protein | chr5:2806533-2813220 REVERSE LENGTH=681	2.4259e+06	1.16097e+07	1.75652e+06	2.18055e+06	1.68924e+07	1.09015e+06	0	15	0
AT2G35840.1	4	4	154.6	| Symbols: | Sucrose-6F-phosphate phosphohydrolase family protein | chr2:15053952-15055776 FORWARD LENGTH=422	864088	285070	1.11908e+07	776696	414781	6.94537e+06	0	0	7
AT4G19710.2	14	1	883.21	| Symbols: AK-HSDH II, AK-HSDH | aspartate kinase-homoserine dehydrogenase ii | chr4:10725229-10729536 FORWARD LENGTH=916	1.21134e+06	914562	0	1.08883e+06	1.3307e+06	0	2	0	0
AT2G17360.2	8	0	285.93	| Symbols: | Ribosomal protein S4 (RPS4A) family protein | chr2:7546598-7548041 FORWARD LENGTH=184				0	0	0	0	0	0
AT5G37830.1	17	17	1013.53	| Symbols: OXP1 | oxoprolinase 1 | chr5:15056635-15060525 REVERSE LENGTH=1266	2.21145e+07	1.76242e+06	1.22385e+06	1.98779e+07	2.56435e+06	759559	21	0	0
AT5G57320.1	3	0	107.01	| Symbols: VLN5 | villin, putative | chr5:23212690-23217549 FORWARD LENGTH=962				0	0	0	0	0	0
AT1G10670.1	2	1	76.45	| Symbols: ACLA-1 | ATP-citrate lyase A-1 | chr1:3535787-3538098 FORWARD LENGTH=423	11087.6	167080	2.06726e+06	9966.26	243105	1.28301e+06	0	0	1
AT1G09430.1	4	1	196.35	| Symbols: ACLA-3 | ATP-citrate lyase A-3 | chr1:3042135-3044978 FORWARD LENGTH=424	21295.6	378763	2.57964e+06	19141.8	551107	1.60101e+06	0	0	1
AT3G06720.1	11	4	587.65	| Symbols: AT-IMP, ATKAP ALPHA, AIMP ALPHA, IMPA-1, IMPA1 | importin alpha isoform 1 | chr3:2120559-2123555 FORWARD LENGTH=532	636156	3.0242e+06	3.20853e+06	571816	4.40026e+06	1.99132e+06	0	4	0
ATCG01130.1	14	12	503.48	| Symbols: YCF1.2 | Ycf1 protein | chrC:123884-129244 REVERSE LENGTH=1786	3.85193e+06	1.6942e+06	3.51545e+06	3.46235e+06	2.46508e+06	2.1818e+06	0	0	0
AT2G01330.1	1	0	47.21	| Symbols: | nucleotide binding | chr2:158417-160755 REVERSE LENGTH=611				0	0	0	0	0	0
AT1G13950.1	1	0	39.92	| Symbols: EIF-5A, ELF5A-1, ATELF5A-1, EIF5A | eukaryotic elongation factor 5A-1 | chr1:4773631-4774668 FORWARD LENGTH=158				0	0	0	0	0	0
AT1G60810.1	1	0	45.83	| Symbols: ACLA-2 | ATP-citrate lyase A-2 | chr1:22388691-22390993 REVERSE LENGTH=423				0	0	0	0	0	0
AT5G43780.1	1	0	33.27	| Symbols: APS4 | Pseudouridine synthase/archaeosine transglycosylase-like family protein | chr5:17589631-17591480 REVERSE LENGTH=469				0	0	0	0	0	0
AT5G47190.1	3	2	79.69	| Symbols: | Ribosomal protein L19 family protein | chr5:19164432-19166064 REVERSE LENGTH=229	579212	1.53855e+06	3.93961e+06	520631	2.23861e+06	2.44505e+06	0	0	0
AT4G12320.1	3	1	95.32	| Symbols: CYP706A6 | cytochrome P450, family 706, subfamily A, polypeptide 6 | chr4:7314939-7316647 REVERSE LENGTH=518	54603	55958.1	2.5311e+06	49080.5	81419.9	1.57088e+06	0	0	2
AT5G26710.1	13	12	530.72	| Symbols: | Glutamyl/glutaminyl-tRNA synthetase, class Ic | chr5:9305673-9308247 FORWARD LENGTH=719	4.53527e+06	1.44854e+07	4.69983e+06	4.07658e+06	2.10764e+07	2.91686e+06	1	15	0
AT4G38710.1	3	3	229.86	| Symbols: | glycine-rich protein | chr4:18078141-18080002 REVERSE LENGTH=452	197813	4.87585e+06	1.36271e+06	177806	7.09444e+06	845739	0	6	0
AT3G21750.1	3	3	209.55	| Symbols: UGT71B1 | UDP-glucosyl transferase 71B1 | chr3:7664565-7665986 FORWARD LENGTH=473	519480	761349	7.51544e+06	466941	1.10778e+06	4.66432e+06	0	0	5
AT1G09270.1	5	2	179.89	| Symbols: IMPA-4 | importin alpha isoform 4 | chr1:2994506-2997833 FORWARD LENGTH=538	880653	1.69751e+06	2.84483e+06	791585	2.46991e+06	1.76559e+06	0	2	1
AT4G22690.1	10	7	360.59	| Symbols: CYP706A1 | cytochrome P450, family 706, subfamily A, polypeptide 1 | chr4:11929847-11931520 FORWARD LENGTH=557	1.29931e+06	2.85598e+06	1.52402e+07	1.1679e+06	4.1555e+06	9.45857e+06	0	2	9
AT3G13490.1	9	8	394.36	| Symbols: OVA5, ATKRS-2 | Lysyl-tRNA synthetase, class II | chr3:4395984-4399302 REVERSE LENGTH=602	930696	7.92038e+06	745107	836567	1.15243e+07	462437	1	12	0
AT2G22780.1	1	0	62.78	| Symbols: PMDH1 | peroxisomal NAD-malate dehydrogenase 1 | chr2:9689995-9691923 REVERSE LENGTH=354				0	0	0	0	0	0
AT3G57610.1	3	2	152.55	| Symbols: ADSS | adenylosuccinate synthase | chr3:21334519-21336603 REVERSE LENGTH=490	1.63975e+06	822418	8.79714e+06	1.47391e+06	1.19663e+06	5.45979e+06	2	0	3
AT1G53750.1	6	6	260.56	| Symbols: RPT1A | regulatory particle triple-A 1A | chr1:20065921-20068324 REVERSE LENGTH=426	352738	207881	2.01148e+07	317063	302470	1.24839e+07	0	0	9
AT2G43030.1	5	5	247.93	| Symbols: | Ribosomal protein L3 family protein | chr2:17894898-17895713 FORWARD LENGTH=271	1.10529e+07	2.83665e+06	2.03526e+06	9.93498e+06	4.12737e+06	1.26315e+06	6	2	0
AT1G78860.1	7	0	342	| Symbols: | D-mannose binding lectin protein with Apple-like carbohydrate-binding domain | chr1:29646168-29647499 REVERSE LENGTH=443				0	0	0	0	0	0
AT1G43670.1	6	6	322.82	| Symbols: | Inositol monophosphatase family protein | chr1:16468184-16470347 FORWARD LENGTH=341	9.29251e+06	3.09206e+06	2.76188e+06	8.35268e+06	4.499e+06	1.71411e+06	7	4	1
AT1G70980.1	3	0	136.37	| Symbols: SYNC3 | Class II aminoacyl-tRNA and biotin synthetases superfamily protein | chr1:26762339-26764394 FORWARD LENGTH=571				0	0	0	0	0	0
[truncated: 1,717 more rows]

## Sheet: F2-HiT
					Normalized abundance			Raw abundance			Spectral counts
[truncated: 1,189 more rows]

[truncated: 15 more sheets: F3-HiT, F4-HiT, F5-HiT, F6-HiT, F7-HiT, F8-HiT, Combined_proteins_Conventional, F1_conventional, F2_conventional, F3_conventional, F4_conventional, F5_conventional, F6_conventional, F7_conventional, F8_conventional]
