# Supplementary material for: Hit-Gel: Streamlining in-gel protein digestion for high-throughput proteomics experiments
Source: Sci Rep. 2018 Jun 5;8:8582. doi: 10.1038/s41598-018-26639-3 (PMC5988721; doi:10.1038/s41598-018-26639-3)
Supplement: Supplementary file 5 — Supplementary Dataset 3 [file 41598_2018_26639_MOESM5_ESM.xlsx]

## Sheet: proteinGroups
Supplementary Dataset 3. MaxQuant output summarising the identified proteins from the blue native Tris-glycine gel. Also known as the "proteinGroups" file. Data analysis was performed using the "FASTA header" column and only accepting proteins with at least one unique and one razor peptide as described in the Materials and Methods section.
Protein IDs	Majority protein IDs	Peptide counts (all)	Peptide counts (razor+unique)	Peptide counts (unique)	Fasta headers	Number of proteins	Peptides	Razor + unique peptides	Unique peptides	Peptides Fr_1_1	Peptides Fr_1_2	Peptides Fr_1_3	Peptides Fr_1_4	Peptides Fr_10_1	Peptides Fr_10_2	Peptides Fr_10_3	Peptides Fr_10_4	Peptides Fr_11_1	Peptides Fr_11_2	Peptides Fr_11_3	Peptides Fr_11_4	Peptides Fr_12_1	Peptides Fr_12_2	Peptides Fr_12_3	Peptides Fr_12_4	Peptides Fr_13_1	Peptides Fr_13_2	Peptides Fr_13_3	Peptides Fr_13_4	Peptides Fr_14_1	Peptides Fr_14_2	Peptides Fr_14_3	Peptides Fr_14_4	Peptides Fr_15_1	Peptides Fr_15_2	Peptides Fr_15_3	Peptides Fr_15_4	Peptides Fr_16_1	Peptides Fr_16_2	Peptides Fr_16_3	Peptides Fr_16_4	Peptides Fr_17_1	Peptides Fr_17_2	Peptides Fr_17_3	Peptides Fr_17_4	Peptides Fr_18_1	Peptides Fr_18_2	Peptides Fr_18_3	Peptides Fr_18_4
AT1G01050.1;AT4G01480.1;AT2G46860.1	AT1G01050.1;AT4G01480.1;AT2G46860.1	8;7;5	8;7;5	5;4;2	>AT1G01050.1 | Symbols: AtPPa1, PPa1 | pyrophosphorylase 1 | chr1:31382-32670 REVERSE LENGTH=212;>AT4G01480.1 | Symbols: AtPPa5, PPa5 | pyrophosphorylase 5 | chr4:626539-627758 FORWARD LENGTH=216;>AT2G46860.1 | Symbols: AtPPa3, PPa3 | pyrophosphorylase 3 |	3	8	8	5	2	3	2	1	0	0	0	1	0	0	0	0	0	0	0	0	0	0	0	0	0	0	0	0	0	0	0	0	0	0	0	0	0	0	0	0	0	0	0	0
AT1G01080.1;AT1G01080.2	AT1G01080.1;AT1G01080.2	3;3	3;3	3;3	>AT1G01080.1 | Symbols: | RNA-binding (RRM/RBD/RNP motifs) family protein | chr1:45503-46789 REVERSE LENGTH=293;>AT1G01080.2 | Symbols: | RNA-binding (RRM/RBD/RNP motifs) family protein | chr1:45503-46789 REVERSE LENGTH=294	2	3	3	3	2	1	2	0	0	0	0	0	0	0	0	0	0	0	0	0	0	0	0	0	0	0	0	0	0	0	0	0	0	0	0	0	0	0	0	0	0	0	0	0
AT1G01090.1	AT1G01090.1	14	14	14	>AT1G01090.1 | Symbols: PDH-E1 ALPHA | pyruvate dehydrogenase E1 alpha | chr1:47705-49166 REVERSE LENGTH=428	1	14	14	14	0	0	0	0	12	14	4	5	3	5	10	1	0	1	11	0	1	0	1	0	0	0	0	0	0	0	0	0	0	0	0	0	0	0	0	0	0	0	0	0
AT1G01100.4;AT1G01100.2;AT1G01100.1;AT1G01100.3;AT4G00810.2;AT4G00810.1	AT1G01100.4;AT1G01100.2;AT1G01100.1;AT1G01100.3	3;3;3;2;1;1	3;3;3;2;1;1	1;1;1;0;0;0	>AT1G01100.4 | Symbols: | 60S acidic ribosomal protein family | chr1:50284-50954 REVERSE LENGTH=112;>AT1G01100.2 | Symbols: | 60S acidic ribosomal protein family | chr1:50284-50954 REVERSE LENGTH=112;>AT1G01100.1 | Symbols: | 60S acidic ribosomal protei	6	3	3	1	1	1	1	1	2	1	3	0	2	3	2	3	3	3	2	3	1	2	3	3	2	1	2	1	2	1	1	0	1	0	0	1	0	0	0	0	0	0	0	0
AT1G01170.2;AT1G01170.1	AT1G01170.2;AT1G01170.1	2;2	2;2	2;2	>AT1G01170.2 | Symbols: | Protein of unknown function (DUF1138) | chr1:74105-74443 REVERSE LENGTH=83;>AT1G01170.1 | Symbols: | Protein of unknown function (DUF1138) | chr1:74105-74443 REVERSE LENGTH=83	2	2	2	2	0	0	0	0	2	1	2	2	2	2	2	2	2	2	1	0	1	0	0	0	0	0	0	0	0	0	0	0	0	0	0	0	0	0	0	0	0	0	0	0
AT1G01320.2;AT1G01320.1;AT1G15290.1	AT1G01320.2;AT1G01320.1	5;5;2	5;5;2	1;1;0	>AT1G01320.2 | Symbols: | Tetratricopeptide repeat (TPR)-like superfamily protein | chr1:121582-130099 REVERSE LENGTH=1787;>AT1G01320.1 | Symbols: | Tetratricopeptide repeat (TPR)-like superfamily protein | chr1:121582-130099 REVERSE LENGTH=1797	3	5	5	1	0	0	0	0	3	3	3	1	2	4	3	1	4	5	4	2	2	2	4	1	2	1	0	0	0	0	0	0	0	0	0	0	0	0	0	0	0	0	0	0
AT1G01470.1	AT1G01470.1	2	2	2	>AT1G01470.1 | Symbols: LEA14, LSR3 | Late embryogenesis abundant protein | chr1:172295-172826 REVERSE LENGTH=151	1	2	2	2	1	2	1	1	0	0	0	0	0	0	0	0	0	0	0	0	0	0	0	0	0	0	0	0	0	0	0	0	0	0	0	0	0	0	0	0	0	0	0	0
AT1G01620.1;AT1G01620.2	AT1G01620.1;AT1G01620.2	5;3	1;1	1;1	>AT1G01620.1 | Symbols: PIP1C, TMP-B, PIP1;3 | plasma membrane intrinsic protein 1C | chr1:225986-227176 REVERSE LENGTH=286;>AT1G01620.2 | Symbols: PIP1C, TMP-B, PIP1;3 | plasma membrane intrinsic protein 1C | chr1:225986-226960 REVERSE LENGTH=214	2	5	1	1	0	0	0	0	5	4	4	3	5	4	4	3	3	4	3	3	4	3	4	3	3	3	3	2	3	3	3	3	3	3	2	2	3	3	3	3	3	3	3	3
AT1G01630.1	AT1G01630.1	2	2	2	>AT1G01630.1 | Symbols: | Sec14p-like phosphatidylinositol transfer family protein | chr1:229206-230675 FORWARD LENGTH=255	1	2	2	2	1	0	0	0	0	0	0	0	0	0	0	0	0	0	0	0	0	0	0	0	0	0	0	0	0	0	0	0	0	0	0	0	0	0	0	0	0	0	0	0
AT1G01710.1	AT1G01710.1	2	2	2	>AT1G01710.1 | Symbols: | Acyl-CoA thioesterase family protein | chr1:262950-266029 FORWARD LENGTH=427	1	2	2	2	0	0	0	0	0	0	0	0	0	0	0	0	0	0	0	0	0	0	0	0	0	0	0	0	0	0	0	0	0	0	0	0	0	0	0	0	0	0	0	0
AT1G01800.1;AT1G01800.2;AT2G24190.1;AT2G24190.2	AT1G01800.1;AT1G01800.2	11;8;1;1	11;8;1;1	10;8;0;0	>AT1G01800.1 | Symbols: | NAD(P)-binding Rossmann-fold superfamily protein | chr1:293396-294888 FORWARD LENGTH=295;>AT1G01800.2 | Symbols: | NAD(P)-binding Rossmann-fold superfamily protein | chr1:293595-294888 FORWARD LENGTH=260	4	11	11	10	6	7	7	9	0	0	0	0	0	0	0	0	0	0	0	0	0	0	0	0	0	0	0	0	0	0	0	0	0	0	0	0	0	0	0	0	0	0	0	0
AT1G01910.4;AT1G01910.2;AT1G01910.1;AT1G01910.5;AT1G01910.3	AT1G01910.4;AT1G01910.2;AT1G01910.1;AT1G01910.5;AT1G01910.3	8;8;8;6;5	8;8;8;6;5	8;8;8;6;5	>AT1G01910.4 | Symbols: | P-loop containing nucleoside triphosphate hydrolases superfamily protein | chr1:313595-315831 REVERSE LENGTH=353;>AT1G01910.2 | Symbols: | P-loop containing nucleoside triphosphate hydrolases superfamily protein | chr1:313595-31	5	8	8	8	4	6	6	6	0	0	0	0	0	0	0	0	0	0	0	0	0	0	0	0	0	0	0	0	0	0	0	0	0	0	0	0	0	0	0	0	0	0	0	0
AT1G01960.1	AT1G01960.1	16	16	13	>AT1G01960.1 | Symbols: EDA10 | SEC7-like guanine nucleotide exchange family protein | chr1:330830-337582 REVERSE LENGTH=1750	1	16	16	13	0	0	0	0	0	0	0	0	0	2	0	0	1	2	1	0	0	1	1	1	2	1	1	2	10	5	6	0	9	5	7	6	12	5	11	9	14	7	14	12
AT1G01980.1;AT1G30740.1	AT1G01980.1;AT1G30740.1	4;2	2;0	2;0	>AT1G01980.1 | Symbols: | FAD-binding Berberine family protein | chr1:340374-341999 REVERSE LENGTH=541;>AT1G30740.1 | Symbols: | FAD-binding Berberine family protein | chr1:10903029-10904630 FORWARD LENGTH=533	2	4	2	2	0	0	0	0	1	1	0	0	0	1	0	0	1	1	0	0	1	1	1	0	1	1	0	0	1	2	2	0	2	2	2	3	3	2	2	3	3	3	3	2
AT1G02080.2;AT1G02080.1	AT1G02080.2;AT1G02080.1	8;8	8;8	8;8	>AT1G02080.2 | Symbols: | transcription regulators | chr1:373694-386682 FORWARD LENGTH=2377;>AT1G02080.1 | Symbols: | transcription regulators | chr1:373335-386682 FORWARD LENGTH=2431	2	8	8	8	0	0	0	0	0	0	0	0	0	0	0	0	0	0	0	0	0	0	0	0	0	0	0	0	0	0	1	0	1	1	1	0	2	0	0	0	4	0	2	1
AT1G02090.2;AT1G02090.3;AT1G02090.1	AT1G02090.2;AT1G02090.3;AT1G02090.1	4;4;4	4;4;4	4;4;4	>AT1G02090.2 | Symbols: FUS5, CSN7, COP15, ATCSN7 | Proteasome component (PCI) domain protein | chr1:387647-389568 REVERSE LENGTH=225;>AT1G02090.3 | Symbols: FUS5, CSN7, COP15, ATCSN7 | Proteasome component (PCI) domain protein | chr1:388223-389568 REVERSE	3	4	4	4	0	0	0	0	0	0	0	0	0	0	0	0	0	0	0	0	0	0	0	0	0	0	0	0	0	0	0	0	0	0	0	0	1	0	1	0	3	0	3	4
AT1G02150.1	AT1G02150.1	3	3	3	>AT1G02150.1 | Symbols: | Tetratricopeptide repeat (TPR)-like superfamily protein | chr1:408779-410433 FORWARD LENGTH=524	1	3	3	3	0	0	0	0	1	1	1	0	0	1	0	0	0	1	0	0	0	0	1	0	0	0	0	0	1	0	1	0	0	0	0	0	0	0	0	0	0	0	0	0
AT1G02180.1	AT1G02180.1	1	1	1	>AT1G02180.1 | Symbols: | ferredoxin-related | chr1:413619-414505 REVERSE LENGTH=226	1	1	1	1	1	1	1	0	0	0	0	0	0	0	0	0	0	0	0	0	0	0	0	0	0	0	0	0	0	0	0	0	0	0	0	0	0	0	0	0	0	0	0	0
AT1G02280.2;AT1G02280.1	AT1G02280.2;AT1G02280.1	2;2	2;2	2;2	>AT1G02280.2 | Symbols: TOC33, ATTOC33, PPI1 | translocon at the outer envelope membrane of chloroplasts 33 | chr1:448665-450246 REVERSE LENGTH=297;>AT1G02280.1 | Symbols: TOC33, ATTOC33, PPI1 | translocon at the outer envelope membrane of chloroplasts 33	2	2	2	2	0	0	0	0	0	0	0	0	0	0	0	0	0	0	0	0	0	0	0	0	0	0	0	0	1	0	0	0	1	0	0	0	1	0	0	0	1	0	1	1
AT1G02360.1	AT1G02360.1	2	2	2	>AT1G02360.1 | Symbols: | Chitinase family protein | chr1:472138-473116 REVERSE LENGTH=272	1	2	2	2	0	0	0	0	1	1	0	1	0	0	1	0	0	0	0	0	0	0	0	0	0	0	0	0	0	0	0	0	0	0	0	0	0	0	0	0	0	0	0	0
AT1G02475.1	AT1G02475.1	2	2	2	>AT1G02475.1 | Symbols: | Polyketide cyclase/dehydrase and lipid transport superfamily protein | chr1:514110-515331 REVERSE LENGTH=219	1	2	2	2	0	0	1	2	0	0	0	0	0	0	0	0	0	0	0	0	0	0	0	0	0	0	0	0	0	0	0	0	0	0	0	0	0	0	0	0	0	0	0	0
AT1G02500.2;AT1G02500.1	AT1G02500.2;AT1G02500.1	22;22	6;6	6;6	>AT1G02500.2 | Symbols: SAM1, SAM-1, MAT1, AtSAM1 | S-adenosylmethionine synthetase 1 | chr1:519037-520218 FORWARD LENGTH=393;>AT1G02500.1 | Symbols: SAM1, SAM-1, MAT1, AtSAM1 | S-adenosylmethionine synthetase 1 | chr1:519037-520218 FORWARD LENGTH=393	2	22	6	6	7	6	7	6	12	12	10	5	9	11	11	6	8	10	10	4	7	7	6	7	7	7	7	7	7	6	9	8	4	2	3	2	7	4	7	6	7	6	7	5
AT1G02530.1	AT1G02530.1	7	1	1	>AT1G02530.1 | Symbols: PGP12 | P-glycoprotein 12 | chr1:529836-534542 FORWARD LENGTH=1273	1	7	1	1	0	0	0	0	2	2	4	1	2	4	1	2	6	6	1	5	6	5	7	7	5	4	3	3	3	1	2	2	0	0	0	1	0	0	0	0	0	0	0	0
AT1G02560.1	AT1G02560.1	7	7	7	>AT1G02560.1 | Symbols: CLPP5, NCLPP5, NCLPP1 | nuclear encoded CLP protease 5 | chr1:538000-539805 FORWARD LENGTH=298	1	7	7	7	3	2	3	2	6	7	6	4	5	6	7	3	3	3	7	1	1	2	2	2	1	1	2	2	1	0	1	1	0	0	0	0	0	0	0	0	0	0	0	0
AT1G02780.1;AT4G02230.1	AT1G02780.1;AT4G02230.1	10;6	10;6	6;4	>AT1G02780.1 | Symbols: emb2386 | Ribosomal protein L19e family protein | chr1:608120-609391 REVERSE LENGTH=214;>AT4G02230.1 | Symbols: | Ribosomal protein L19e family protein | chr4:979391-980640 REVERSE LENGTH=208	2	10	10	6	0	0	0	1	6	6	6	5	5	6	7	5	5	7	7	6	6	4	7	6	6	7	6	5	8	5	8	7	5	3	5	6	6	6	6	5	6	6	6	6
AT1G02870.1	AT1G02870.1	1	1	1	>AT1G02870.1 | Symbols: | FUNCTIONS IN: molecular_function unknown; INVOLVED IN: biological_process unknown; EXPRESSED IN: 23 plant structures; EXPRESSED DURING: 13 growth stages; CONTAINS InterPro DOMAIN/s: Ribosome biogenesis protein Nop16 (InterPro:IPR	1	1	1	1	1	1	1	1	0	0	0	0	0	0	0	0	0	0	0	0	0	0	0	0	0	0	0	0	0	0	0	0	0	0	0	0	0	0	0	0	0	0	0	0
AT1G02880.2;AT1G02880.3;AT1G02880.4;AT1G02880.1;AT2G44750.1;AT2G44750.2	AT1G02880.2;AT1G02880.3;AT1G02880.4;AT1G02880.1;AT2G44750.1;AT2G44750.2	3;3;2;2;2;2	3;3;2;2;2;2	3;3;2;2;2;2	>AT1G02880.2 | Symbols: TPK1 | thiamin pyrophosphokinase1 | chr1:643063-644476 REVERSE LENGTH=264;>AT1G02880.3 | Symbols: TPK1 | thiamin pyrophosphokinase1 | chr1:643063-644485 REVERSE LENGTH=267;>AT1G02880.4 | Symbols: TPK1 | thiamin pyrophosphokinase1 |	6	3	3	3	1	2	2	0	0	0	0	0	0	0	0	0	0	0	0	0	0	0	0	0	0	0	0	0	0	0	0	0	0	0	0	0	0	0	0	0	0	0	0	0
AT1G02910.1	AT1G02910.1	2	2	2	>AT1G02910.1 | Symbols: LPA1 | tetratricopeptide repeat (TPR)-containing protein | chr1:655749-658125 REVERSE LENGTH=453	1	2	2	2	0	0	0	0	0	0	0	0	0	0	0	0	0	0	0	0	0	0	0	0	0	0	0	0	0	0	0	0	0	0	0	0	0	0	0	0	0	0	0	0
AT1G02920.1	AT1G02920.1	21	19	9	>AT1G02920.1 | Symbols: ATGSTF7, GST11, ATGSTF8, GSTF7, ATGST11 | glutathione S-transferase 7 | chr1:658886-659705 REVERSE LENGTH=209	1	21	19	9	17	20	17	18	0	0	0	0	0	1	0	0	0	0	0	0	0	0	0	2	0	1	0	3	4	2	1	3	1	2	2	2	2	1	3	5	3	1	4	5
AT1G02930.2;AT1G02930.1	AT1G02930.2;AT1G02930.1	20;20	8;8	8;8	>AT1G02930.2 | Symbols: GSTF6 | glutathione S-transferase 6 | chr1:661363-662191 REVERSE LENGTH=208;>AT1G02930.1 | Symbols: ATGSTF6, GST1, ERD11, ATGSTF3, GSTF6, ATGST1 | glutathione S-transferase 6 | chr1:661363-662191 REVERSE LENGTH=208	2	20	8	8	18	20	18	19	0	0	0	0	0	1	0	0	0	0	0	0	0	0	0	2	0	1	0	3	4	2	1	3	1	2	2	2	2	1	3	5	3	1	4	5
AT1G02980.1;AT1G43140.1	AT1G02980.1;AT1G43140.1	2;1	2;1	2;1	>AT1G02980.1 | Symbols: CUL2, ATCUL2 | cullin 2 | chr1:677869-681212 FORWARD LENGTH=742;>AT1G43140.1 | Symbols: | Cullin family protein | chr1:16232785-16236109 FORWARD LENGTH=721	2	2	2	2	0	0	0	0	1	1	1	0	0	1	1	1	1	1	1	1	1	1	1	1	1	1	1	1	1	1	1	1	0	0	0	0	1	1	0	1	1	0	1	0
AT1G03030.1	AT1G03030.1	3	3	3	>AT1G03030.1 | Symbols: | P-loop containing nucleoside triphosphate hydrolases superfamily protein | chr1:701621-703568 FORWARD LENGTH=301	1	3	3	3	2	3	2	3	0	0	0	0	0	0	0	0	0	0	0	0	0	0	0	0	0	0	0	0	0	0	0	0	0	0	0	0	0	0	0	0	0	0	0	0
AT1G03060.1	AT1G03060.1	2	2	2	>AT1G03060.1 | Symbols: SPI | Beige/BEACH domain ;WD domain, G-beta repeat protein | chr1:712971-726891 REVERSE LENGTH=3601	1	2	2	2	0	0	0	0	1	1	1	1	1	1	2	0	1	1	2	0	1	0	0	0	0	0	0	0	0	0	0	0	0	0	0	0	0	0	0	0	0	0	0	0
AT1G03090.2;AT1G03090.1	AT1G03090.2;AT1G03090.1	4;2	4;2	4;2	>AT1G03090.2 | Symbols: MCCA | methylcrotonyl-CoA carboxylase alpha chain, mitochondrial / 3-methylcrotonyl-CoA carboxylase 1 (MCCA) | chr1:739715-743819 FORWARD LENGTH=734;>AT1G03090.1 | Symbols: MCCA | methylcrotonyl-CoA carboxylase alpha chain, mitochon	2	4	4	4	0	0	0	0	0	0	0	0	0	0	0	0	0	0	0	0	0	0	0	0	0	0	0	0	0	0	0	0	0	0	0	0	0	0	0	0	0	0	1	0
AT1G03130.1	AT1G03130.1	15	1	1	>AT1G03130.1 | Symbols: PSAD-2 | photosystem I subunit D-2 | chr1:753528-754142 REVERSE LENGTH=204	1	15	1	1	2	1	2	1	0	0	0	0	0	0	0	0	0	0	0	0	0	1	1	2	8	5	7	6	10	10	10	10	10	8	9	11	10	8	9	9	13	13	11	11
AT1G03150.1	AT1G03150.1	2	2	2	>AT1G03150.1 | Symbols: | Acyl-CoA N-acyltransferases (NAT) superfamily protein | chr1:756461-758441 FORWARD LENGTH=174	1	2	2	2	0	0	0	0	0	0	0	0	0	0	0	0	0	0	0	0	0	0	0	0	0	0	0	0	0	0	0	0	0	0	0	0	0	0	0	0	0	0	0	0
AT1G03160.2;AT1G03160.1	AT1G03160.2;AT1G03160.1	7;7	7;7	7;7	>AT1G03160.2 | Symbols: FZL | FZO-like | chr1:761321-765091 FORWARD LENGTH=740;>AT1G03160.1 | Symbols: FZL | FZO-like | chr1:761321-766053 FORWARD LENGTH=912	2	7	7	7	0	0	0	0	6	5	2	1	3	1	5	0	2	2	5	0	0	0	0	0	0	0	0	0	0	0	0	0	0	0	0	0	0	0	0	0	0	0	0	0
AT1G03220.1;AT1G03230.1	AT1G03220.1	13;5	13;5	13;5	>AT1G03220.1 | Symbols: | Eukaryotic aspartyl protease family protein | chr1:787143-788444 FORWARD LENGTH=433	2	13	13	13	0	0	0	0	8	8	8	7	5	8	7	7	6	8	8	7	9	9	8	8	9	9	9	10	9	9	9	9	10	9	8	10	9	8	9	8	7	6	9	9
AT1G03330.1	AT1G03330.1	3	3	3	>AT1G03330.1 | Symbols: | Small nuclear ribonucleoprotein family protein | chr1:818161-819297 REVERSE LENGTH=93	1	3	3	3	2	2	0	0	0	0	0	0	0	0	0	0	0	0	0	0	0	0	0	0	0	0	0	0	0	0	0	0	0	0	0	0	0	0	0	0	0	0	0	0
AT1G03350.1	AT1G03350.1	4	4	4	>AT1G03350.1 | Symbols: | BSD domain-containing protein | chr1:822834-824246 REVERSE LENGTH=470	1	4	4	4	0	0	0	0	1	0	0	0	0	0	1	0	0	1	0	0	0	0	0	0	0	0	0	0	0	0	0	0	0	0	0	0	0	0	0	0	0	0	0	0
AT1G03400.1	AT1G03400.1	1	1	1	>AT1G03400.1 | Symbols: | 2-oxoglutarate (2OG) and Fe(II)-dependent oxygenase superfamily protein | chr1:842895-844158 REVERSE LENGTH=351	1	1	1	1	0	0	0	0	0	0	0	0	0	0	0	0	0	0	0	0	0	0	0	0	0	0	0	0	0	0	0	0	0	0	0	0	0	0	0	0	0	0	0	0
AT1G03475.1;AT4G03205.1;AT4G03205.2	AT1G03475.1	19;5;5	19;5;5	19;5;5	>AT1G03475.1 | Symbols: LIN2, HEMF1, ATCPO-I | Coproporphyrinogen III oxidase | chr1:869302-871175 REVERSE LENGTH=386	3	19	19	19	1	1	0	0	0	0	0	0	0	0	0	0	0	0	0	0	0	0	0	0	0	0	0	0	0	0	0	0	0	0	0	0	0	0	0	0	0	0	0	0
AT1G03600.1	AT1G03600.1	5	5	5	>AT1G03600.1 | Symbols: PSB27 | photosystem II family protein | chr1:898916-899440 FORWARD LENGTH=174	1	5	5	5	4	5	3	4	0	0	0	0	0	0	0	0	0	0	0	0	0	0	0	0	0	0	0	0	0	0	0	0	0	0	0	0	0	0	0	0	0	0	0	0
AT1G03630.2;AT1G03630.1	AT1G03630.2;AT1G03630.1	9;9	5;5	5;5	>AT1G03630.2 | Symbols: POR C, PORC | protochlorophyllide oxidoreductase C | chr1:907699-909245 FORWARD LENGTH=399;>AT1G03630.1 | Symbols: POR C, PORC | protochlorophyllide oxidoreductase C | chr1:907699-909245 FORWARD LENGTH=401	2	9	5	5	3	3	4	2	4	3	2	0	3	3	3	1	2	3	3	1	2	2	0	2	2	2	1	2	2	2	2	2	1	1	1	2	2	2	2	1	2	0	2	1
AT1G03680.1	AT1G03680.1	7	7	7	>AT1G03680.1 | Symbols: ATHM1, TRX-M1, ATM1, THM1 | thioredoxin M-type 1 | chr1:916990-917865 REVERSE LENGTH=179	1	7	7	7	0	2	1	1	0	0	0	0	0	0	0	0	0	0	0	0	0	0	0	0	0	0	0	0	0	0	0	0	0	0	0	0	0	0	0	0	0	0	0	0
AT1G03860.3;AT1G03860.1;AT1G03860.2	AT1G03860.3;AT1G03860.1;AT1G03860.2	16;16;12	16;16;12	10;10;6	>AT1G03860.3 | Symbols: ATPHB2, PHB2 | prohibitin 2 | chr1:979611-981157 REVERSE LENGTH=286;>AT1G03860.1 | Symbols: ATPHB2, PHB2 | prohibitin 2 | chr1:979611-981157 REVERSE LENGTH=286;>AT1G03860.2 | Symbols: ATPHB2, PHB2 | prohibitin 2 | chr1:979611-980870	3	16	16	10	0	0	0	0	0	0	0	0	0	0	0	0	0	0	0	0	0	0	0	0	0	0	0	0	0	0	0	0	0	0	0	0	0	0	0	0	0	0	0	0
AT1G03870.1	AT1G03870.1	4	4	3	>AT1G03870.1 | Symbols: FLA9 | FASCICLIN-like arabinoogalactan 9 | chr1:982625-983368 REVERSE LENGTH=247	1	4	4	3	0	0	0	0	3	3	3	0	3	3	2	1	4	4	3	2	3	3	3	2	3	3	3	2	4	3	4	3	4	2	3	3	4	4	4	4	4	4	3	3
AT1G03880.1	AT1G03880.1	4	3	3	>AT1G03880.1 | Symbols: CRU2, CRB | cruciferin 2 | chr1:985786-987916 FORWARD LENGTH=455	1	4	3	3	0	0	0	0	0	0	1	1	1	0	0	4	0	0	1	3	0	0	0	2	0	0	0	1	0	0	0	0	0	0	0	0	0	0	0	0	0	0	0	0
AT1G03890.1	AT1G03890.1	1	1	1	>AT1G03890.1 | Symbols: | RmlC-like cupins superfamily protein | chr1:989250-990908 FORWARD LENGTH=451	1	1	1	1	0	0	0	0	0	0	0	0	0	0	0	1	0	0	0	0	0	0	0	0	0	0	0	0	0	0	0	0	0	0	0	0	0	0	0	0	0	0	0	0
AT1G03900.1	AT1G03900.1	3	3	3	>AT1G03900.1 | Symbols: ATNAP4, NAP4 | non-intrinsic ABC protein 4 | chr1:991252-992852 FORWARD LENGTH=272	1	3	3	3	1	0	0	0	0	0	0	0	0	0	0	0	0	0	0	0	0	0	0	0	0	0	0	0	0	0	0	0	0	0	0	0	0	0	0	0	0	0	0	0
AT1G04080.1;AT1G04080.3;AT1G04080.2	AT1G04080.1;AT1G04080.3;AT1G04080.2	8;8;7	8;8;7	8;8;7	>AT1G04080.1 | Symbols: PRP39 | Tetratricopeptide repeat (TPR)-like superfamily protein | chr1:1051803-1056550 FORWARD LENGTH=768;>AT1G04080.3 | Symbols: PRP39 | Tetratricopeptide repeat (TPR)-like superfamily protein | chr1:1051803-1056550 FORWARD LENGTH=	3	8	8	8	0	0	0	0	5	5	6	1	6	6	6	5	6	5	4	4	6	5	5	3	3	3	2	3	2	2	3	3	1	1	1	1	4	2	3	3	3	1	4	4
AT1G04170.1;AT4G18330.1;AT4G18330.2;AT2G18720.1	AT1G04170.1	13;4;4;1	13;4;4;1	13;4;4;1	>AT1G04170.1 | Symbols: EIF2 GAMMA | eukaryotic translation initiation factor 2 gamma subunit | chr1:1097423-1099702 FORWARD LENGTH=465	4	13	13	13	0	0	0	0	9	8	9	5	9	11	9	8	8	8	6	2	4	3	3	3	1	2	2	1	2	2	2	1	0	0	0	1	1	1	1	0	1	0	0	1
AT1G04190.1	AT1G04190.1	3	3	3	>AT1G04190.1 | Symbols: TPR3 | Tetratricopeptide repeat (TPR)-like superfamily protein | chr1:1106617-1108557 REVERSE LENGTH=328	1	3	3	3	0	0	0	0	0	0	0	0	0	0	0	0	0	0	0	0	0	0	0	0	0	0	0	0	0	0	0	0	0	0	0	0	0	0	0	0	0	0	0	0
AT1G04270.2;AT1G04270.1;AT5G43640.1;AT5G09500.1;AT1G33850.1;AT5G09490.1	AT1G04270.2;AT1G04270.1	7;7;2;2;1;1	7;7;2;2;1;1	1;1;0;0;0;0	>AT1G04270.2 | Symbols: RPS15 | cytosolic ribosomal protein S15 | chr1:1141852-1142960 REVERSE LENGTH=151;>AT1G04270.1 | Symbols: RPS15 | cytosolic ribosomal protein S15 | chr1:1141852-1142960 REVERSE LENGTH=152	6	7	7	1	6	7	5	4	2	1	1	0	1	1	1	0	1	1	1	1	0	0	1	0	0	0	0	1	0	0	0	0	0	0	0	0	0	0	0	0	0	0	0	0
AT1G04400.2;AT1G04400.1	AT1G04400.2;AT1G04400.1	3;3	3;3	3;3	>AT1G04400.2 | Symbols: CRY2, FHA, AT-PHH1, PHH1, ATCRY2 | cryptochrome 2 | chr1:1185719-1187901 REVERSE LENGTH=612;>AT1G04400.1 | Symbols: CRY2, FHA, AT-PHH1, PHH1, ATCRY2 | cryptochrome 2 | chr1:1185719-1187901 REVERSE LENGTH=612	2	3	3	3	0	0	0	0	0	0	0	0	0	0	0	0	0	0	0	0	0	0	0	0	0	0	0	0	0	0	0	0	0	0	0	0	0	0	0	0	0	0	0	0
AT1G04410.1;AT5G56720.1	AT1G04410.1	22;1	22;1	12;0	>AT1G04410.1 | Symbols: | Lactate/malate dehydrogenase family protein | chr1:1189418-1191267 REVERSE LENGTH=332	2	22	22	12	3	3	4	6	9	9	7	6	9	8	7	6	6	10	8	6	7	6	7	6	7	7	7	7	7	5	6	6	4	5	5	5	5	2	3	3	4	2	4	3
AT1G04420.1	AT1G04420.1	18	18	18	>AT1G04420.1 | Symbols: | NAD(P)-linked oxidoreductase superfamily protein | chr1:1191634-1193699 FORWARD LENGTH=412	1	18	18	18	1	0	0	0	0	0	0	0	0	0	0	0	0	0	0	0	0	0	0	0	0	0	0	0	0	0	0	0	0	0	0	0	0	0	0	0	0	0	0	0
AT1G04430.2;AT1G04430.1	AT1G04430.2;AT1G04430.1	9;9	5;5	4;4	>AT1G04430.2 | Symbols: | S-adenosyl-L-methionine-dependent methyltransferases superfamily protein | chr1:1198860-1201301 FORWARD LENGTH=623;>AT1G04430.1 | Symbols: | S-adenosyl-L-methionine-dependent methyltransferases superfamily protein | chr1:1198860	2	9	5	4	0	0	0	0	6	3	3	0	5	7	5	1	3	6	6	1	3	2	2	2	2	1	3	2	3	1	2	0	2	0	1	0	2	0	0	0	0	1	0	0
AT3G04400.1;AT2G33370.1;AT1G04480.1;AT3G04400.2	AT3G04400.1;AT2G33370.1;AT1G04480.1;AT3G04400.2	10;10;10;9	10;10;10;9	10;10;10;9	>AT3G04400.1 | Symbols: emb2171 | Ribosomal protein L14p/L23e family protein | chr3:1167339-1168308 FORWARD LENGTH=140;>AT2G33370.1 | Symbols: | Ribosomal protein L14p/L23e family protein | chr2:14143718-14144644 REVERSE LENGTH=140;>AT1G04480.1 | Symbols:	4	10	10	10	9	8	9	10	2	2	2	1	1	2	2	2	1	2	2	1	1	1	2	2	2	1	2	2	2	1	2	1	2	2	2	2	1	1	1	1	1	1	1	1
AT1G04690.1	AT1G04690.1	18	18	18	>AT1G04690.1 | Symbols: KAB1, KV-BETA1 | potassium channel beta subunit 1 | chr1:1313662-1315420 FORWARD LENGTH=328	1	18	18	18	0	0	0	0	13	13	7	12	10	13	12	9	8	12	12	5	15	15	16	14	13	11	11	10	7	7	6	9	6	4	4	5	5	3	6	7	4	3	3	4
AT1G04750.2;AT1G04750.1;AT2G33120.1;AT2G33120.2;AT1G04760.1;AT2G32670.1;AT2G33120.3;AT3G24890.1;AT3G24890.2;AT4G15780.1	AT1G04750.2;AT1G04750.1;AT2G33120.1;AT2G33120.2;AT1G04760.1;AT2G32670.1	6;6;6;6;3;3;2;1;1;1	6;6;6;6;3;3;2;1;1;1	6;6;6;6;3;3;2;1;1;1	>AT1G04750.2 | Symbols: VAMP7B, VAMP721, ATVAMP721, AT VAMP7B | vesicle-associated membrane protein 721 | chr1:1331857-1333426 REVERSE LENGTH=181;>AT1G04750.1 | Symbols: VAMP7B, VAMP721, ATVAMP721, AT VAMP7B | vesicle-associated membrane protein 721 | chr1	10	6	6	6	4	3	3	5	2	1	3	0	0	2	2	2	3	2	2	1	1	1	1	2	2	2	2	2	2	0	2	1	1	1	1	2	2	0	1	1	1	2	0	0
AT1G04810.1	AT1G04810.1	22	8	8	>AT1G04810.1 | Symbols: | 26S proteasome regulatory complex, non-ATPase subcomplex, Rpn2/Psmd1 subunit | chr1:1350304-1355261 FORWARD LENGTH=1001	1	22	8	8	0	0	0	0	8	8	12	4	7	10	10	9	11	10	8	6	11	5	7	4	6	3	2	5	4	2	2	0	1	2	2	1	3	0	1	0	1	0	0	0
AT1G50010.1;AT1G04820.1	AT1G50010.1;AT1G04820.1	24;24	24;24	2;2	>AT1G50010.1 | Symbols: TUA2 | tubulin alpha-2 chain | chr1:18517737-18519729 FORWARD LENGTH=450;>AT1G04820.1 | Symbols: TUA4, TOR2 | tubulin alpha-4 chain | chr1:1356421-1358266 REVERSE LENGTH=450	2	24	24	2	10	10	7	7	19	19	17	11	19	17	16	12	18	17	15	8	14	11	15	11	15	10	11	10	13	11	11	9	9	9	7	9	12	9	10	6	10	9	11	9
AT1G04850.1	AT1G04850.1	5	5	5	>AT1G04850.1 | Symbols: | ubiquitin-associated (UBA)/TS-N domain-containing protein | chr1:1365311-1368706 REVERSE LENGTH=413	1	5	5	5	1	1	0	1	0	1	0	0	0	0	0	0	0	0	1	0	0	0	1	0	0	0	0	0	0	0	0	0	0	0	0	0	0	0	0	0	0	0	0	0
AT1G04870.1;AT1G04870.2	AT1G04870.1;AT1G04870.2	1;1	1;1	1;1	>AT1G04870.1 | Symbols: PRMT10, ATPRMT10 | protein arginine methyltransferase 10 | chr1:1373485-1375128 REVERSE LENGTH=280;>AT1G04870.2 | Symbols: PRMT10, ATPRMT10 | protein arginine methyltransferase 10 | chr1:1373485-1375598 REVERSE LENGTH=383	2	1	1	1	1	1	1	0	0	0	0	0	0	0	0	0	0	0	0	0	0	0	0	0	0	0	0	0	0	0	0	0	0	0	0	0	0	0	0	0	0	0	0	0
AT1G04970.1;AT1G04970.2	AT1G04970.1;AT1G04970.2	4;3	4;3	4;3	>AT1G04970.1 | Symbols: | lipid-binding serum glycoprotein family protein | chr1:1411216-1413431 FORWARD LENGTH=488;>AT1G04970.2 | Symbols: | lipid-binding serum glycoprotein family protein | chr1:1411924-1413431 FORWARD LENGTH=349	2	4	4	4	2	1	1	1	0	0	0	0	0	0	0	0	0	0	0	0	0	0	0	0	0	0	0	0	0	0	0	0	0	0	0	0	0	0	0	0	0	0	0	0
AT1G05010.1	AT1G05010.1	15	14	14	>AT1G05010.1 | Symbols: EFE, ACO4, EAT1 | ethylene-forming enzyme | chr1:1431419-1432695 REVERSE LENGTH=323	1	15	14	14	10	11	10	10	0	0	0	0	0	0	0	0	0	0	0	0	0	0	0	0	0	0	0	0	0	0	0	0	0	0	0	0	0	0	0	0	0	0	0	0
AT2G32450.1;AT1G05150.1	AT2G32450.1;AT1G05150.1	1;1	1;1	1;1	>AT2G32450.1 | Symbols: | Calcium-binding tetratricopeptide family protein | chr2:13778614-13781022 FORWARD LENGTH=802;>AT1G05150.1 | Symbols: | Calcium-binding tetratricopeptide family protein | chr1:1484280-1486706 REVERSE LENGTH=808	2	1	1	1	0	0	0	0	1	0	1	0	0	1	0	0	0	0	0	0	0	0	0	0	0	0	0	0	0	0	0	0	0	0	0	0	0	0	0	0	0	0	0	0
AT1G05180.3;AT1G05180.2;AT1G05180.1	AT1G05180.3;AT1G05180.2;AT1G05180.1	2;2;2	2;2;2	2;2;2	>AT1G05180.3 | Symbols: AXR1 | NAD(P)-binding Rossmann-fold superfamily protein | chr1:1498524-1501469 REVERSE LENGTH=422;>AT1G05180.2 | Symbols: AXR1 | NAD(P)-binding Rossmann-fold superfamily protein | chr1:1498357-1501469 REVERSE LENGTH=436;>AT1G05180.1	3	2	2	2	0	0	0	0	0	0	0	0	0	0	0	0	0	0	0	0	0	0	0	0	0	0	0	0	0	0	0	0	0	0	0	0	0	0	0	0	0	0	0	0
AT1G05190.1	AT1G05190.1	17	17	17	>AT1G05190.1 | Symbols: emb2394 | Ribosomal protein L6 family | chr1:1502515-1503738 REVERSE LENGTH=223	1	17	17	17	14	12	11	12	0	0	0	0	0	0	0	0	0	0	0	0	0	0	0	0	0	0	0	0	0	0	0	0	0	0	0	0	0	0	0	0	0	0	0	0
AT1G05270.1	AT1G05270.1	3	3	3	>AT1G05270.1 | Symbols: | TraB family protein | chr1:1531806-1534305 REVERSE LENGTH=371	1	3	3	3	0	0	0	0	0	0	0	0	0	0	0	0	0	0	0	0	0	0	0	0	0	0	0	0	0	0	0	0	0	0	0	0	0	0	0	0	0	0	0	0
AT1G05320.3;AT1G05320.2;AT1G05320.1	AT1G05320.3;AT1G05320.2;AT1G05320.1	14;14;14	12;12;12	12;12;12	>AT1G05320.3 | Symbols: | FUNCTIONS IN: molecular_function unknown; INVOLVED IN: biological_process unknown; LOCATED IN: cellular_component unknown; EXPRESSED IN: fruit, egg cell; CONTAINS InterPro DOMAIN/s: Prefoldin (InterPro:IPR009053); BEST Arabidopsi	3	14	12	12	0	0	0	0	0	0	0	0	0	0	0	0	1	1	1	0	1	1	1	1	6	6	6	3	12	9	10	10	3	4	6	5	4	2	2	2	2	2	3	2
AT1G05350.1	AT1G05350.1	7	7	7	>AT1G05350.1 | Symbols: | NAD(P)-binding Rossmann-fold superfamily protein | chr1:1560891-1564005 REVERSE LENGTH=431	1	7	7	7	0	0	0	0	2	3	4	0	4	3	1	1	4	6	2	3	6	3	4	5	3	4	3	3	1	0	0	0	0	0	0	0	0	0	0	0	0	0	0	0
AT1G05500.1	AT1G05500.1	1	1	1	>AT1G05500.1 | Symbols: SYTE, ATSYTE, NTMC2TYPE2.1, NTMC2T2.1, SYT5 | Calcium-dependent lipid-binding (CaLB domain) family protein | chr1:1625098-1628940 FORWARD LENGTH=560	1	1	1	1	0	0	0	0	0	0	0	0	0	0	0	0	0	0	0	0	0	0	0	0	0	0	0	0	0	0	0	0	0	0	0	0	1	0	1	0	1	1	1	1
AT1G05510.1	AT1G05510.1	4	4	4	>AT1G05510.1 | Symbols: | Protein of unknown function (DUF1264) | chr1:1629527-1630690 FORWARD LENGTH=241	1	4	4	4	0	0	0	0	3	3	3	1	3	3	3	2	1	1	3	0	1	0	0	0	1	0	0	0	0	0	0	0	0	0	0	0	0	0	0	0	0	0	0	0
AT1G05520.1	AT1G05520.1	7	5	4	>AT1G05520.1 | Symbols: | Sec23/Sec24 protein transport family protein | chr1:1631126-1635703 REVERSE LENGTH=783	1	7	5	4	0	0	0	0	1	1	0	0	1	1	0	0	1	1	1	0	1	0	1	1	0	0	0	0	0	0	0	0	0	0	0	0	0	0	0	0	0	0	0	1
AT1G05560.1	AT1G05560.1	9	8	8	>AT1G05560.1 | Symbols: UGT1, UGT75B1 | UDP-glucosyltransferase 75B1 | chr1:1645674-1647083 REVERSE LENGTH=469	1	9	8	8	5	7	6	8	0	0	0	0	0	0	0	0	0	0	0	0	0	0	0	0	0	0	0	0	0	0	0	0	0	0	0	0	0	0	0	0	0	0	0	0
AT5G36870.1;AT1G05570.2;AT5G13000.2;AT2G31960.2;AT2G31960.1;AT1G05570.1;AT5G13000.1	AT5G36870.1;AT1G05570.2;AT5G13000.2;AT2G31960.2;AT2G31960.1;AT1G05570.1;AT5G13000.1	2;2;2;2;2;2;2	1;1;1;1;1;1;1	1;1;1;1;1;1;1	>AT5G36870.1 | Symbols: ATGSL09, gsl09, atgsl9 | glucan synthase-like 9 | chr5:14518316-14533930 FORWARD LENGTH=1871;>AT1G05570.2 | Symbols: CALS1 | callose synthase 1 | chr1:1647880-1658677 REVERSE LENGTH=1909;>AT5G13000.2 | Symbols: ATGSL12, gsl12 | gluc	7	2	1	1	0	0	0	0	0	0	0	0	0	0	0	0	0	0	0	0	0	0	0	0	0	0	0	0	0	0	0	0	0	0	0	0	0	0	0	0	0	0	0	0
AT1G05620.2;AT1G05620.1	AT1G05620.2;AT1G05620.1	7;7	7;7	7;7	>AT1G05620.2 | Symbols: URH2 | uridine-ribohydrolase 2 | chr1:1679609-1681527 FORWARD LENGTH=302;>AT1G05620.1 | Symbols: URH2 | uridine-ribohydrolase 2 | chr1:1679286-1681527 FORWARD LENGTH=322	2	7	7	7	2	2	2	1	0	0	0	0	0	0	0	0	0	0	0	0	0	0	0	0	0	0	0	0	0	0	0	0	0	0	0	0	0	0	0	0	0	0	0	0
AT1G05850.1	AT1G05850.1	1	1	1	>AT1G05850.1 | Symbols: POM1, ERH2, ELP1, CTL1, ELP, HOT2, ATCTL1 | Chitinase family protein | chr1:1766833-1768117 REVERSE LENGTH=321	1	1	1	1	0	0	0	0	0	0	0	0	0	0	0	0	0	0	0	0	0	0	0	0	0	0	0	0	0	0	0	0	0	0	0	0	0	0	0	0	0	0	0	0
AT1G05940.1	AT1G05940.1	3	3	3	>AT1G05940.1 | Symbols: CAT9 | cationic amino acid transporter 9 | chr1:1801365-1803942 REVERSE LENGTH=569	1	3	3	3	0	0	0	0	0	0	0	0	0	0	0	0	0	0	0	0	0	0	0	0	0	0	0	0	0	0	0	0	0	0	0	0	0	0	0	0	0	0	0	0
AT1G06000.1	AT1G06000.1	7	7	7	>AT1G06000.1 | Symbols: | UDP-Glycosyltransferase superfamily protein | chr1:1820495-1821802 REVERSE LENGTH=435	1	7	7	7	4	4	4	3	0	0	0	0	0	0	0	0	0	0	0	0	0	0	0	0	0	0	0	0	0	0	0	0	0	0	0	0	0	0	0	0	0	0	0	0
AT1G06110.1	AT1G06110.1	1	1	1	>AT1G06110.1 | Symbols: SKIP16 | SKP1/ASK-interacting protein 16 | chr1:1853237-1854938 REVERSE LENGTH=436	1	1	1	1	0	0	0	0	0	0	0	0	0	0	0	0	0	0	0	0	0	0	0	0	0	0	0	0	0	0	0	0	0	0	0	0	0	0	0	0	0	0	0	0
AT1G06130.2;AT1G06130.1	AT1G06130.2;AT1G06130.1	6;6	6;6	6;6	>AT1G06130.2 | Symbols: GLX2-4 | glyoxalase 2-4 | chr1:1858034-1860640 REVERSE LENGTH=330;>AT1G06130.1 | Symbols: GLX2-4 | glyoxalase 2-4 | chr1:1858034-1860640 REVERSE LENGTH=331	2	6	6	6	5	6	5	4	0	0	0	0	0	0	0	0	0	0	0	0	0	0	0	0	0	0	0	0	0	0	0	0	0	0	0	0	0	0	0	0	0	0	0	0
AT1G06220.2;AT1G06220.1;AT5G25230.1	AT1G06220.2;AT1G06220.1;AT5G25230.1	7;7;4	7;7;4	7;7;4	>AT1G06220.2 | Symbols: MEE5 | Ribosomal protein S5/Elongation factor G/III/V family protein | chr1:1900524-1904583 FORWARD LENGTH=987;>AT1G06220.1 | Symbols: MEE5, CLO, GFA1 | Ribosomal protein S5/Elongation factor G/III/V family protein | chr1:1900524-19	3	7	7	7	0	0	0	0	0	0	0	0	0	0	0	0	0	0	0	0	0	0	0	0	0	0	0	0	0	0	0	0	0	0	0	0	0	0	0	0	0	0	0	0
AT1G06290.1;AT3G06690.1	AT1G06290.1	29;5	29;5	19;2	>AT1G06290.1 | Symbols: ACX3, ATACX3 | acyl-CoA oxidase 3 | chr1:1922423-1926002 FORWARD LENGTH=675	2	29	29	19	0	0	0	0	15	12	10	7	11	11	12	9	7	5	13	1	0	2	5	3	3	0	1	2	2	1	1	0	0	0	0	0	0	0	0	0	0	0	0	0
AT1G06310.1	AT1G06310.1	11	1	1	>AT1G06310.1 | Symbols: ACX6 | acyl-CoA oxidase 6 | chr1:1926802-1930227 FORWARD LENGTH=675	1	11	1	1	0	0	0	0	6	6	4	2	2	5	6	5	3	3	5	0	0	1	3	0	1	0	0	0	0	0	0	0	0	0	0	0	0	0	0	0	0	0	0	0
AT1G06400.1	AT1G06400.1	8	5	5	>AT1G06400.1 | Symbols: ARA2, ATRABA1A, ATRAB11E, ARA-2 | Ras-related small GTP-binding family protein | chr1:1951089-1952686 REVERSE LENGTH=216	1	8	5	5	5	6	6	7	1	1	0	1	1	0	0	0	1	0	1	0	1	0	0	0	1	1	1	1	1	1	1	1	0	0	0	0	0	0	0	0	0	0	0	0
AT1G06410.1;AT1G68020.1;AT1G68020.2;AT2G18700.1	AT1G06410.1	12;4;4;1	12;4;4;1	12;4;4;1	>AT1G06410.1 | Symbols: ATTPS7, TPS7, ATTPSA | trehalose-phosphatase/synthase 7 | chr1:1955413-1958153 FORWARD LENGTH=851	4	12	12	12	0	0	0	0	6	6	4	1	1	4	3	2	3	5	2	0	3	4	6	4	5	6	4	6	7	6	4	5	1	1	2	4	6	3	4	6	4	3	6	5
AT1G06430.1;AT3G02450.1;AT5G15250.1;AT5G15250.2;AT2G26140.1	AT1G06430.1	13;1;1;1;1	4;1;0;0;1	4;1;0;0;1	>AT1G06430.1 | Symbols: FTSH8 | FTSH protease 8 | chr1:1960214-1962525 REVERSE LENGTH=685	5	13	4	4	5	3	3	3	6	5	1	2	4	5	3	2	3	4	5	1	2	2	3	2	2	2	2	2	2	2	2	1	0	1	0	0	3	0	0	0	3	0	0	2
AT1G06530.1	AT1G06530.1	19	19	19	>AT1G06530.1 | Symbols: | Tropomyosin-related | chr1:2001625-2002596 FORWARD LENGTH=323	1	19	19	19	0	0	0	0	6	6	7	2	4	6	7	5	6	4	7	1	4	3	6	2	3	2	2	3	2	2	2	2	1	1	2	0	2	0	2	2	2	1	2	3
AT1G06550.1	AT1G06550.1	12	12	12	>AT1G06550.1 | Symbols: | ATP-dependent caseinolytic (Clp) protease/crotonase family protein | chr1:2003834-2006564 REVERSE LENGTH=387	1	12	12	12	7	10	9	10	0	0	0	0	0	0	0	0	0	0	0	0	0	0	0	0	0	0	0	0	0	0	0	0	0	0	0	0	0	0	0	0	0	0	0	0
AT1G06570.1;AT1G06570.2	AT1G06570.1;AT1G06570.2	6;4	6;4	6;4	>AT1G06570.1 | Symbols: PDS1, HPD | phytoene desaturation 1 | chr1:2012015-2013543 REVERSE LENGTH=473;>AT1G06570.2 | Symbols: PDS1, HPD | phytoene desaturation 1 | chr1:2012173-2013543 REVERSE LENGTH=418	2	6	6	6	1	1	0	0	0	0	0	0	0	0	0	0	0	0	0	0	0	0	0	0	0	0	0	0	0	0	0	0	0	0	0	0	0	0	0	0	0	0	0	0
AT1G06620.1	AT1G06620.1	1	1	1	>AT1G06620.1 | Symbols: | 2-oxoglutarate (2OG) and Fe(II)-dependent oxygenase superfamily protein | chr1:2025618-2027094 FORWARD LENGTH=365	1	1	1	1	1	1	1	0	0	0	0	0	0	0	0	0	0	0	0	0	0	0	0	0	0	0	0	0	0	0	0	0	0	0	0	0	0	0	0	0	0	0	0	0
AT1G06650.2;AT1G06650.1;AT1G06640.1;AT1G06640.3;AT1G06640.2;AT1G06645.1	AT1G06650.2;AT1G06650.1	5;4;2;1;1;1	5;4;2;1;1;1	4;4;1;1;1;1	>AT1G06650.2 | Symbols: | 2-oxoglutarate (2OG) and Fe(II)-dependent oxygenase superfamily protein | chr1:2035909-2037186 FORWARD LENGTH=369;>AT1G06650.1 | Symbols: | 2-oxoglutarate (2OG) and Fe(II)-dependent oxygenase superfamily protein | chr1:2035909-2	6	5	5	4	0	0	0	0	0	0	0	0	0	0	0	0	0	0	0	0	0	0	0	0	0	0	0	0	0	0	0	0	0	0	0	0	0	0	0	0	0	0	0	0
AT1G06680.1;AT1G06680.2;AT2G30790.1	AT1G06680.1;AT1G06680.2	11;10;2	11;10;2	11;10;2	>AT1G06680.1 | Symbols: PSBP-1, OEE2, PSII-P, OE23 | photosystem II subunit P-1 | chr1:2047940-2049186 FORWARD LENGTH=263;>AT1G06680.2 | Symbols: PSBP-1, OEE2, PSII-P | photosystem II subunit P-1 | chr1:2048076-2049186 FORWARD LENGTH=219	3	11	11	11	9	10	8	7	2	2	0	0	0	1	0	0	1	2	0	0	0	0	0	0	1	1	0	0	1	0	0	0	0	0	0	0	1	0	0	0	0	0	0	0
AT1G06690.1	AT1G06690.1	2	2	2	>AT1G06690.1 | Symbols: | NAD(P)-linked oxidoreductase superfamily protein | chr1:2049742-2052039 REVERSE LENGTH=377	1	2	2	2	2	1	1	1	0	0	0	0	0	0	0	0	0	0	0	0	0	0	0	0	0	0	0	0	0	0	0	0	0	0	0	0	0	0	0	0	0	0	0	0
AT1G06820.1	AT1G06820.1	3	3	3	>AT1G06820.1 | Symbols: CRTISO, CCR2 | carotenoid isomerase | chr1:2093145-2096220 REVERSE LENGTH=595	1	3	3	3	0	0	0	0	0	0	0	0	0	0	0	0	0	0	0	0	0	0	0	0	0	0	0	0	0	0	0	0	0	0	0	0	0	0	0	0	0	0	0	0
AT1G06840.1;AT5G54590.2;AT5G49470.1;AT1G25390.1;AT3G53840.1;AT1G18390.1;AT1G18390.2;AT3G06630.1;AT5G38210.1;AT2G23450.2;AT2G23450.1;AT3G06640.1;AT1G67890.2;AT5G49470.4;AT1G67890.1;AT5G49470.3;AT3G06620.1;AT3G53590.1;AT5G49470.2;AT5G01950.1;AT1G66880.1	AT1G06840.1	3;1;1;1;1;1;1;1;1;1;1;1;1;1;1;1;1;1;1;1;1	3;1;1;1;1;1;1;1;1;1;1;1;1;1;1;1;1;1;1;1;1	2;0;0;0;0;0;0;0;0;0;0;0;0;0;0;0;0;0;0;0;0	>AT1G06840.1 | Symbols: | Leucine-rich repeat protein kinase family protein | chr1:2097854-2103208 REVERSE LENGTH=953	21	3	3	2	0	0	0	0	2	2	3	1	2	3	3	3	1	1	0	0	1	1	0	1	1	1	0	0	1	0	1	1	1	0	0	1	1	0	0	1	1	0	1	1
AT1G06900.1	AT1G06900.1	13	13	13	>AT1G06900.1 | Symbols: | Insulinase (Peptidase family M16) family protein | chr1:2115155-2120635 REVERSE LENGTH=1024	1	13	13	13	0	1	0	0	0	0	0	0	0	0	0	0	0	0	0	0	0	0	0	0	0	0	0	0	0	0	0	0	0	0	0	0	0	0	0	0	0	0	0	0
AT1G06950.1	AT1G06950.1	40	40	40	>AT1G06950.1 | Symbols: ATTIC110, TIC110 | translocon at the inner envelope membrane of chloroplasts 110 | chr1:2130303-2135563 REVERSE LENGTH=1016	1	40	40	40	1	1	1	0	19	17	30	5	26	30	24	24	32	33	24	24	27	31	32	29	29	21	24	26	20	13	18	13	8	8	7	7	11	5	12	6	7	7	8	7
AT1G07040.1	AT1G07040.1	3	3	3	>AT1G07040.1 | Symbols: | unknown protein; INVOLVED IN: biological_process unknown; LOCATED IN: chloroplast; EXPRESSED IN: 24 plant structures; EXPRESSED DURING: 14 growth stages; BEST Arabidopsis thaliana protein match is: unknown protein (TAIR:AT1G27030	1	3	3	3	0	0	0	0	0	0	0	0	0	0	0	0	0	0	0	0	0	0	0	0	0	0	0	0	0	0	0	0	0	0	0	0	0	0	0	0	0	0	0	0
AT1G74270.1;AT1G07070.1	AT1G74270.1;AT1G07070.1	3;3	1;1	1;1	>AT1G74270.1 | Symbols: | Ribosomal protein L35Ae family protein | chr1:27928415-27929466 REVERSE LENGTH=112;>AT1G07070.1 | Symbols: | Ribosomal protein L35Ae family protein | chr1:2168652-2169703 FORWARD LENGTH=112	2	3	1	1	0	0	0	0	2	2	2	1	2	2	2	2	2	2	2	2	2	1	2	2	2	2	2	2	3	2	2	3	2	2	3	2	3	2	2	3	3	3	3	2
AT1G07140.1	AT1G07140.1	15	15	12	>AT1G07140.1 | Symbols: SIRANBP | Pleckstrin homology (PH) domain superfamily protein | chr1:2192360-2193688 REVERSE LENGTH=228	1	15	15	12	4	4	3	5	2	3	5	1	1	2	4	2	1	3	3	0	0	0	1	1	0	0	0	0	0	0	0	0	0	0	0	0	0	0	0	0	0	0	0	0
AT1G07240.1	AT1G07240.1	5	5	5	>AT1G07240.1 | Symbols: UGT71C5 | UDP-glucosyl transferase 71C5 | chr1:2223889-2225331 FORWARD LENGTH=480	1	5	5	5	2	2	2	0	0	0	0	0	0	0	0	0	0	0	0	0	0	0	0	0	0	0	0	0	0	0	0	0	0	0	0	0	0	0	0	0	0	0	0	0
AT1G07250.1	AT1G07250.1	1	1	1	>AT1G07250.1 | Symbols: UGT71C4 | UDP-glucosyl transferase 71C4 | chr1:2225963-2227402 FORWARD LENGTH=479	1	1	1	1	0	1	0	0	0	0	0	0	0	0	0	0	0	0	0	0	0	0	0	0	0	0	0	0	0	0	0	0	0	0	0	0	0	0	0	0	0	0	0	0
AT1G07260.1	AT1G07260.1	4	4	4	>AT1G07260.1 | Symbols: UGT71C3 | UDP-glucosyl transferase 71C3 | chr1:2227748-2229178 REVERSE LENGTH=476	1	4	4	4	1	3	1	2	0	0	0	0	0	0	0	0	0	0	0	0	0	0	0	0	0	0	0	0	0	0	0	0	0	0	0	0	0	0	0	0	0	0	0	0
AT1G07320.4;AT1G07320.3;AT1G07320.2;AT1G07320.1	AT1G07320.4;AT1G07320.3;AT1G07320.2;AT1G07320.1	11;11;11;11	11;11;11;11	11;11;11;11	>AT1G07320.4 | Symbols: RPL4 | ribosomal protein L4 | chr1:2249190-2250173 FORWARD LENGTH=278;>AT1G07320.3 | Symbols: RPL4 | ribosomal protein L4 | chr1:2249190-2250026 FORWARD LENGTH=278;>AT1G07320.2 | Symbols: RPL4 | ribosomal protein L4 | chr1:2249190-2	4	11	11	11	4	3	4	1	0	0	1	0	0	0	0	0	0	0	0	0	0	0	0	0	0	0	0	0	0	0	0	0	0	0	0	0	0	0	0	0	0	0	0	0
AT1G07370.1	AT1G07370.1	9	1	1	>AT1G07370.1 | Symbols: PCNA1, ATPCNA1 | proliferating cellular nuclear antigen 1 | chr1:2263204-2264382 FORWARD LENGTH=263	1	9	1	1	6	6	8	8	0	0	0	0	0	0	0	0	0	0	0	0	0	0	0	0	0	0	0	0	0	0	0	0	0	0	0	0	0	0	0	0	0	0	0	0
AT1G07440.1;AT1G07440.2;AT1G07450.1;AT2G29300.1;AT2G29320.1;AT2G29300.2	AT1G07440.1;AT1G07440.2;AT1G07450.1;AT2G29300.1;AT2G29320.1;AT2G29300.2	2;1;1;1;1;1	1;0;0;0;0;0	1;0;0;0;0;0	>AT1G07440.1 | Symbols: | NAD(P)-binding Rossmann-fold superfamily protein | chr1:2286436-2287665 REVERSE LENGTH=266;>AT1G07440.2 | Symbols: | NAD(P)-binding Rossmann-fold superfamily protein | chr1:2286700-2287665 REVERSE LENGTH=207;>AT1G07450.1 | Symbo	6	2	1	1	1	1	1	0	0	0	0	0	0	0	0	0	0	0	0	0	0	0	0	0	0	0	0	0	0	0	0	0	0	0	0	0	0	0	0	0	0	0	0	0
AT5G59970.1;AT5G59690.1;AT3G53730.1;AT3G46320.1;AT3G45930.1;AT2G28740.1;AT1G07820.2;AT1G07820.1;AT1G07660.1;AT1G07660.2	AT5G59970.1;AT5G59690.1;AT3G53730.1;AT3G46320.1;AT3G45930.1;AT2G28740.1;AT1G07820.2;AT1G07820.1;AT1G07660.1;AT1G07660.2	4;4;4;4;4;4;4;4;4;3	4;4;4;4;4;4;4;4;4;3	4;4;4;4;4;4;4;4;4;3	>AT5G59970.1 | Symbols: | Histone superfamily protein | chr5:24146352-24146663 REVERSE LENGTH=103;>AT5G59690.1 | Symbols: | Histone superfamily protein | chr5:24051649-24051960 FORWARD LENGTH=103;>AT3G53730.1 | Symbols: | Histone superfamily protein | c	10	4	4	4	1	1	1	1	0	0	0	0	0	0	0	2	0	1	0	0	0	0	1	1	1	1	0	1	3	0	0	2	1	1	1	2	2	1	0	2	0	1	1	1
AT1G07670.1	AT1G07670.1	20	3	3	>AT1G07670.1 | Symbols: ATECA4, ECA4 | endomembrane-type CA-ATPase 4 | chr1:2370305-2374196 REVERSE LENGTH=1061	1	20	3	3	0	0	0	0	14	11	15	11	14	14	15	13	14	15	7	11	11	9	8	8	4	2	3	5	3	1	3	4	1	1	1	1	1	0	0	0	0	1	0	0
AT1G07720.1;AT2G28630.1	AT1G07720.1;AT2G28630.1	2;1	2;1	2;1	>AT1G07720.1 | Symbols: KCS3 | 3-ketoacyl-CoA synthase 3 | chr1:2390970-2392406 REVERSE LENGTH=478;>AT2G28630.1 | Symbols: KCS12 | 3-ketoacyl-CoA synthase 12 | chr2:12275719-12277149 REVERSE LENGTH=476	2	2	2	2	0	0	0	0	2	1	1	0	2	2	1	0	2	2	1	0	2	0	0	0	0	0	0	0	0	0	0	0	0	0	0	0	0	0	0	0	0	0	0	0
AT1G07750.1;AT2G28680.1	AT1G07750.1	12;3	12;3	12;3	>AT1G07750.1 | Symbols: | RmlC-like cupins superfamily protein | chr1:2404300-2405863 REVERSE LENGTH=356	2	12	12	12	0	0	0	0	11	11	6	5	2	4	9	2	0	2	9	1	0	0	0	0	0	0	0	0	0	0	0	0	0	0	0	0	0	0	0	0	0	0	0	0
AT5G59850.1;AT1G07770.2;AT1G07770.1;AT2G39590.1	AT5G59850.1;AT1G07770.2;AT1G07770.1	8;8;8;1	8;8;8;1	2;2;2;0	>AT5G59850.1 | Symbols: | Ribosomal protein S8 family protein | chr5:24112499-24113084 REVERSE LENGTH=130;>AT1G07770.2 | Symbols: RPS15A | ribosomal protein S15A | chr1:2408413-2409065 REVERSE LENGTH=130;>AT1G07770.1 | Symbols: RPS15A | ribosomal protein	4	8	8	2	6	6	5	7	5	5	5	5	3	6	5	5	5	6	5	3	4	4	5	6	5	4	6	4	6	5	4	5	5	4	4	4	5	3	5	4	5	4	4	5
AT5G05590.1;AT1G07780.5;AT1G07780.3;AT1G07780.2;AT1G07780.1;AT1G07780.4;AT5G05590.2	AT5G05590.1;AT1G07780.5;AT1G07780.3;AT1G07780.2;AT1G07780.1;AT1G07780.4;AT5G05590.2	2;2;2;2;2;1;1	2;2;2;2;2;1;1	2;2;2;2;2;1;1	>AT5G05590.1 | Symbols: PAI2 | phosphoribosylanthranilate isomerase 2 | chr5:1666734-1668214 REVERSE LENGTH=275;>AT1G07780.5 | Symbols: PAI1 | phosphoribosylanthranilate isomerase 1 | chr1:2410352-2411833 REVERSE LENGTH=275;>AT1G07780.3 | Symbols: PAI1, TR	7	2	2	2	1	2	2	2	0	0	0	0	0	0	0	0	0	0	0	0	0	0	0	0	0	0	0	0	0	0	0	0	0	0	0	0	0	0	0	0	0	0	0	0
AT1G07810.1	AT1G07810.1	20	20	3	>AT1G07810.1 | Symbols: ECA1, ATECA1, ACA3 | ER-type Ca2+-ATPase 1 | chr1:2416681-2420572 FORWARD LENGTH=1061	1	20	20	3	0	0	0	0	16	14	16	12	12	14	15	13	13	15	7	12	10	9	9	9	4	2	3	4	3	1	3	4	1	1	1	1	1	0	0	0	0	1	0	0
AT1G07890.8;AT1G07890.7;AT1G07890.5;AT1G07890.4;AT1G07890.3;AT1G07890.2;AT1G07890.1;AT1G07890.6	AT1G07890.8;AT1G07890.7;AT1G07890.5;AT1G07890.4;AT1G07890.3;AT1G07890.2;AT1G07890.1;AT1G07890.6	19;19;19;19;19;19;19;18	19;19;19;19;19;19;19;18	18;18;18;18;18;18;18;17	>AT1G07890.8 | Symbols: APX1, MEE6, CS1, ATAPX1, ATAPX01 | ascorbate peroxidase 1 | chr1:2438005-2439435 FORWARD LENGTH=250;>AT1G07890.7 | Symbols: APX1, MEE6, CS1, ATAPX1, ATAPX01 | ascorbate peroxidase 1 | chr1:2438005-2439435 FORWARD LENGTH=250;>AT1G078	8	19	19	18	18	18	17	19	5	5	6	2	3	5	4	3	3	5	4	1	2	1	1	3	1	0	1	2	0	0	0	0	1	0	1	1	0	0	0	0	0	0	0	0
AT5G60390.3;AT5G60390.1;AT1G07940.2;AT1G07940.1;AT1G07930.1;AT1G07920.1;AT5G60390.2;AT1G07930.2;AT1G35550.1	AT5G60390.3;AT5G60390.1;AT1G07940.2;AT1G07940.1;AT1G07930.1;AT1G07920.1;AT5G60390.2;AT1G07930.2	28;28;28;28;28;28;24;23;1	28;28;28;28;28;28;24;23;1	28;28;28;28;28;28;24;23;1	>AT5G60390.3 | Symbols: | GTP binding Elongation factor Tu family protein | chr5:24289226-24290675 FORWARD LENGTH=449;>AT5G60390.1 | Symbols: | GTP binding Elongation factor Tu family protein | chr5:24289226-24290675 FORWARD LENGTH=449;>AT1G07940.2 | Sym	9	28	28	28	11	12	13	12	24	23	20	18	21	20	19	15	18	19	21	17	19	14	17	12	16	13	14	16	13	13	14	13	12	14	12	12	12	9	12	10	12	14	12	11
AT1G08110.3;AT1G08110.2;AT1G08110.1;AT1G08110.4	AT1G08110.3;AT1G08110.2;AT1G08110.1;AT1G08110.4	1;1;1;1	1;1;1;1	1;1;1;1	>AT1G08110.3 | Symbols: | lactoylglutathione lyase family protein / glyoxalase I family protein | chr1:2535702-2537630 FORWARD LENGTH=185;>AT1G08110.2 | Symbols: | lactoylglutathione lyase family protein / glyoxalase I family protein | chr1:2535702-25376	4	1	1	1	1	1	1	1	0	0	0	0	0	0	0	0	0	0	0	0	0	0	0	0	0	0	0	0	0	0	0	0	0	0	0	0	0	0	0	0	0	0	0	0
AT1G08190.1	AT1G08190.1	3	3	3	>AT1G08190.1 | Symbols: ATVPS41, ZIP2, VPS41, ATVAM2, VAM2 | vacuolar protein sorting 41 | chr1:2567652-2573142 FORWARD LENGTH=980	1	3	3	3	0	0	0	0	0	0	0	0	0	0	0	0	0	0	0	0	0	0	0	0	0	0	0	0	0	0	0	0	0	0	0	0	2	0	0	0	2	0	0	1
AT1G08200.1	AT1G08200.1	24	6	6	>AT1G08200.1 | Symbols: AXS2 | UDP-D-apiose/UDP-D-xylose synthase 2 | chr1:2574259-2576609 REVERSE LENGTH=389	1	24	6	6	7	5	3	0	0	0	0	0	0	0	0	0	0	0	0	0	0	0	0	0	0	0	0	0	0	0	0	0	0	0	0	0	0	0	0	0	0	0	0	0
AT1G08250.1;AT3G44720.1;AT2G27820.1;AT5G22630.1;AT1G11790.2;AT3G07630.2;AT3G07630.1;AT1G11790.1	AT1G08250.1;AT3G44720.1;AT2G27820.1;AT5G22630.1;AT1G11790.2;AT3G07630.2;AT3G07630.1;AT1G11790.1	2;2;2;2;1;1;1;1	2;2;2;2;1;1;1;1	2;2;2;2;1;1;1;1	>AT1G08250.1 | Symbols: ADT6 | arogenate dehydratase 6 | chr1:2588994-2590235 REVERSE LENGTH=413;>AT3G44720.1 | Symbols: ADT4 | arogenate dehydratase 4 | chr3:16271759-16273033 FORWARD LENGTH=424;>AT2G27820.1 | Symbols: PD1, ADT3 | prephenate dehydratase 1	8	2	2	2	2	1	0	1	0	0	0	0	0	1	1	1	0	1	0	0	0	0	1	1	0	0	0	1	0	0	0	1	0	0	0	0	0	0	0	0	0	0	0	0
AT1G08360.1	AT1G08360.1	11	11	3	>AT1G08360.1 | Symbols: | Ribosomal protein L1p/L10e family | chr1:2636231-2637694 FORWARD LENGTH=216	1	11	11	3	4	5	4	5	1	1	1	1	1	1	1	1	2	2	2	2	5	2	3	2	2	2	1	1	6	4	5	4	5	3	4	4	10	6	7	5	11	5	9	6
AT1G08420.2;AT1G08420.1;AT2G27210.2;AT2G27210.1	AT1G08420.2;AT1G08420.1;AT2G27210.2;AT2G27210.1	5;5;4;4	4;4;3;3	4;4;3;3	>AT1G08420.2 | Symbols: BSL2 | BRI1 suppressor 1 (BSU1)-like 2 | chr1:2649959-2656564 FORWARD LENGTH=1013;>AT1G08420.1 | Symbols: BSL2 | BRI1 suppressor 1 (BSU1)-like 2 | chr1:2649959-2656564 FORWARD LENGTH=1018;>AT2G27210.2 | Symbols: BSL3 | BRI1 suppress	4	5	4	4	0	0	0	0	3	2	2	1	3	3	3	1	2	2	3	0	1	2	1	1	0	0	0	0	0	0	0	0	0	0	0	0	0	0	0	0	0	0	0	0
AT1G08450.2;AT1G08450.3;AT1G08450.1	AT1G08450.2;AT1G08450.3;AT1G08450.1	7;7;7	7;7;7	7;7;7	>AT1G08450.2 | Symbols: CRT3, PSL1, EBS2, AtCRT3 | calreticulin 3 | chr1:2668008-2671800 REVERSE LENGTH=370;>AT1G08450.3 | Symbols: CRT3 | calreticulin 3 | chr1:2668008-2671800 REVERSE LENGTH=399;>AT1G08450.1 | Symbols: CRT3, PSL1, EBS2, AtCRT3 | calreticu	3	7	7	7	0	0	0	0	0	0	0	0	0	0	0	0	0	0	0	0	0	0	0	0	0	0	0	0	0	0	0	0	0	0	0	0	0	0	0	0	0	0	0	0
AT1G08470.1	AT1G08470.1	2	2	1	>AT1G08470.1 | Symbols: SSL3 | strictosidine synthase-like 3 | chr1:2682262-2683977 REVERSE LENGTH=390	1	2	2	1	0	0	0	0	0	0	0	0	0	0	0	0	0	0	0	0	0	0	0	0	0	0	0	0	0	0	0	0	0	0	0	0	0	0	0	0	0	0	0	0
AT1G08480.1	AT1G08480.1	4	4	4	>AT1G08480.1 | Symbols: | unknown protein; FUNCTIONS IN: molecular_function unknown; INVOLVED IN: biological_process unknown; LOCATED IN: mitochondrion, plasma membrane, plastid, vacuole; EXPRESSED IN: 27 plant structures; EXPRESSED DURING: 15 growth stag	1	4	4	4	0	1	0	2	2	2	1	2	2	2	1	1	1	2	1	0	0	1	1	0	1	1	1	1	1	0	1	1	0	0	1	0	0	0	0	0	0	0	0	0
AT1G08490.1	AT1G08490.1	7	7	7	>AT1G08490.1 | Symbols: ATSUFS, SUFS, ATCPNIFS, ATNFS2, CPNIFS | chloroplastic NIFS-like cysteine desulfurase | chr1:2685980-2688547 REVERSE LENGTH=463	1	7	7	7	0	0	1	0	0	0	0	0	0	0	0	0	0	0	0	0	0	0	0	0	0	0	0	0	0	0	0	0	0	0	0	0	0	0	0	0	0	0	0	0
AT1G08520.1	AT1G08520.1	13	13	13	>AT1G08520.1 | Symbols: ALB1, ALB-1V, V157, PDE166, CHLD | ALBINA 1 | chr1:2696538-2700819 FORWARD LENGTH=760	1	13	13	13	1	1	1	0	9	11	11	1	3	11	12	6	8	11	11	2	5	2	7	3	2	2	1	0	2	1	2	0	1	0	0	0	0	0	0	0	0	0	0	0
AT1G08550.2;AT1G08550.1	AT1G08550.2;AT1G08550.1	7;7	7;7	7;7	>AT1G08550.2 | Symbols: NPQ1, AVDE1 | non-photochemical quenching 1 | chr1:2707462-2709387 FORWARD LENGTH=462;>AT1G08550.1 | Symbols: NPQ1, AVDE1 | non-photochemical quenching 1 | chr1:2707462-2709387 FORWARD LENGTH=462	2	7	7	7	5	4	4	5	0	0	0	0	0	0	0	0	0	0	0	0	0	0	0	0	0	0	0	0	0	0	0	0	0	0	0	0	0	0	0	0	0	0	0	0
AT1G08640.1	AT1G08640.1	3	3	3	>AT1G08640.1 | Symbols: CJD1 | Chloroplast J-like domain 1 | chr1:2748714-2751209 REVERSE LENGTH=294	1	3	3	3	1	2	1	1	0	0	0	0	0	0	0	0	0	0	0	0	0	0	0	0	0	0	0	0	0	0	0	0	0	0	0	0	0	0	0	0	0	0	0	0
AT1G08750.3;AT1G08750.2;AT1G08750.1	AT1G08750.3;AT1G08750.2;AT1G08750.1	2;2;2	2;2;2	2;2;2	>AT1G08750.3 | Symbols: | Peptidase C13 family | chr1:2801283-2804392 FORWARD LENGTH=388;>AT1G08750.2 | Symbols: | Peptidase C13 family | chr1:2801283-2804392 FORWARD LENGTH=388;>AT1G08750.1 | Symbols: | Peptidase C13 family | chr1:2801283-2804392 FORWA	3	2	2	2	0	0	0	0	0	0	0	0	0	0	0	0	0	0	0	0	0	0	0	0	0	0	0	0	2	1	2	1	0	0	0	0	0	0	0	0	0	0	0	0
AT1G08770.1	AT1G08770.1	1	1	1	>AT1G08770.1 | Symbols: PRA1.E | prenylated RAB acceptor 1.E | chr1:2808933-2809562 FORWARD LENGTH=209	1	1	1	1	1	1	1	0	0	0	0	0	0	0	0	0	0	0	0	0	0	0	0	0	0	0	0	0	0	0	0	0	0	0	0	0	0	0	0	0	0	0	0	0
AT1G08780.1	AT1G08780.1	2	2	2	>AT1G08780.1 | Symbols: AIP3, PFD4 | ABI3-interacting protein 3 | chr1:2809925-2811126 REVERSE LENGTH=129	1	2	2	2	0	0	0	0	0	0	0	0	0	0	0	0	0	0	0	0	0	0	0	0	0	0	0	0	0	0	0	0	0	0	0	0	0	0	0	0	0	0	0	0
AT1G08830.2;AT1G08830.1	AT1G08830.2;AT1G08830.1	5;5	5;5	4;4	>AT1G08830.2 | Symbols: CSD1 | copper/zinc superoxide dismutase 1 | chr1:2827700-2829053 FORWARD LENGTH=152;>AT1G08830.1 | Symbols: CSD1 | copper/zinc superoxide dismutase 1 | chr1:2827700-2829053 FORWARD LENGTH=152	2	5	5	4	3	2	4	3	0	0	0	0	0	0	0	0	0	0	0	0	0	0	0	0	0	0	0	0	0	0	0	0	0	0	0	0	0	0	0	0	0	0	0	0
AT1G08930.2;AT1G08930.1	AT1G08930.2;AT1G08930.1	4;4	4;4	4;4	>AT1G08930.2 | Symbols: ERD6 | Major facilitator superfamily protein | chr1:2873604-2876979 FORWARD LENGTH=496;>AT1G08930.1 | Symbols: ERD6 | Major facilitator superfamily protein | chr1:2873604-2876979 FORWARD LENGTH=496	2	4	4	4	0	0	0	0	3	3	1	1	1	2	2	0	1	1	3	0	1	0	0	0	0	0	0	0	0	0	0	0	0	0	0	0	0	0	0	0	0	0	0	0
AT1G08970.4;AT1G08970.3;AT1G08970.2;AT1G08970.1;AT1G54830.3;AT1G54830.2;AT1G54830.1	AT1G08970.4;AT1G08970.3;AT1G08970.2;AT1G08970.1;AT1G54830.3;AT1G54830.2;AT1G54830.1	3;3;3;3;2;2;2	3;3;3;3;2;2;2	3;3;3;3;2;2;2	>AT1G08970.4 | Symbols: HAP5C, NF-YC9 | nuclear factor Y, subunit C9 | chr1:2883144-2883839 FORWARD LENGTH=231;>AT1G08970.3 | Symbols: HAP5C, NF-YC9 | nuclear factor Y, subunit C9 | chr1:2883144-2883839 FORWARD LENGTH=231;>AT1G08970.2 | Symbols: HAP5C, NF-	7	3	3	3	1	3	1	2	0	0	0	0	0	0	0	0	0	0	0	0	0	0	0	0	0	0	0	0	0	0	0	0	0	0	0	0	0	0	0	0	0	0	0	0
AT1G08980.1	AT1G08980.1	9	9	9	>AT1G08980.1 | Symbols: ATAMI1, AMI1, ATTOC64-I, TOC64-I | amidase 1 | chr1:2884455-2886430 FORWARD LENGTH=425	1	9	9	9	1	3	1	0	0	0	0	0	0	0	0	0	0	0	0	0	0	0	0	0	0	0	0	0	0	0	0	0	0	0	0	0	0	0	0	0	0	0	0	0
AT1G09010.1	AT1G09010.1	9	9	9	>AT1G09010.1 | Symbols: | glycoside hydrolase family 2 protein | chr1:2895259-2899287 REVERSE LENGTH=944	1	9	9	9	0	0	0	0	1	7	5	1	3	8	4	5	5	8	3	2	4	3	4	2	2	0	0	2	0	0	0	0	0	0	0	0	0	0	0	0	0	0	0	0
AT1G09020.1	AT1G09020.1	3	3	3	>AT1G09020.1 | Symbols: SNF4, ATSNF4 | homolog of yeast sucrose nonfermenting 4 | chr1:2900149-2904212 REVERSE LENGTH=487	1	3	3	3	0	0	0	0	2	3	1	0	1	2	2	1	1	2	1	0	1	0	0	0	0	0	0	0	0	0	0	0	0	0	0	0	0	0	0	0	0	0	0	0
AT1G09070.1	AT1G09070.1	3	3	3	>AT1G09070.1 | Symbols: SRC2, (AT)SRC2 | soybean gene regulated by cold-2 | chr1:2927767-2928741 FORWARD LENGTH=324	1	3	3	3	0	0	0	0	1	0	0	1	0	0	0	1	0	0	0	0	0	0	0	0	0	0	0	0	0	0	0	0	0	0	0	0	0	0	0	0	0	0	0	0
AT1G09130.2;AT1G09130.1;AT1G09130.3	AT1G09130.2;AT1G09130.1;AT1G09130.3	7;7;7	7;7;7	7;7;7	>AT1G09130.2 | Symbols: | ATP-dependent caseinolytic (Clp) protease/crotonase family protein | chr1:2940063-2942217 REVERSE LENGTH=330;>AT1G09130.1 | Symbols: | ATP-dependent caseinolytic (Clp) protease/crotonase family protein | chr1:2940063-2942217 REV	3	7	7	7	6	5	5	4	5	6	4	4	4	4	6	2	0	0	0	0	0	0	0	0	0	0	0	0	0	0	0	0	0	0	0	0	0	0	0	0	0	0	0	0
AT1G09210.1	AT1G09210.1	32	18	18	>AT1G09210.1 | Symbols: CRT1b, AtCRT1b | calreticulin 1b | chr1:2973217-2976655 REVERSE LENGTH=424	1	32	18	18	1	0	0	1	1	1	1	0	1	1	1	1	1	1	1	1	1	1	1	1	1	1	1	0	1	1	1	1	1	0	0	1	1	1	1	1	1	1	1	1
AT1G09270.3;AT1G09270.2;AT1G09270.1	AT1G09270.3;AT1G09270.2;AT1G09270.1	8;8;8	5;5;5	5;5;5	>AT1G09270.3 | Symbols: IMPA-4 | importin alpha isoform 4 | chr1:2995162-2997833 FORWARD LENGTH=456;>AT1G09270.2 | Symbols: IMPA-4 | importin alpha isoform 4 | chr1:2994506-2997833 FORWARD LENGTH=538;>AT1G09270.1 | Symbols: IMPA-4 | importin alpha isoform	3	8	5	5	0	0	0	0	3	3	2	0	0	3	2	2	1	3	2	0	0	0	0	1	0	0	0	0	0	0	0	0	0	0	0	0	0	0	0	0	0	0	0	0
AT1G09300.2;AT1G09300.1	AT1G09300.2;AT1G09300.1	2;2	2;2	2;2	>AT1G09300.2 | Symbols: | Metallopeptidase M24 family protein | chr1:3004485-3008131 FORWARD LENGTH=462;>AT1G09300.1 | Symbols: | Metallopeptidase M24 family protein | chr1:3003981-3008131 FORWARD LENGTH=493	2	2	2	2	0	0	0	0	1	0	0	0	0	1	0	1	1	0	0	1	0	0	0	0	0	0	0	0	0	0	0	0	0	0	0	0	0	0	0	0	0	0	0	0
AT1G09310.1	AT1G09310.1	14	14	13	>AT1G09310.1 | Symbols: | Protein of unknown function, DUF538 | chr1:3009109-3009648 FORWARD LENGTH=179	1	14	14	13	8	9	12	6	0	0	0	0	0	0	0	0	0	0	0	0	0	0	0	0	0	0	0	0	0	0	0	0	0	0	0	0	0	0	0	0	0	0	0	0
AT1G09330.1	AT1G09330.1	1	1	1	>AT1G09330.1 | Symbols: | unknown protein; FUNCTIONS IN: molecular_function unknown; INVOLVED IN: biological_process unknown; LOCATED IN: integral to membrane; EXPRESSED IN: 24 plant structures; EXPRESSED DURING: 15 growth stages; CONTAINS InterPro DOMAIN	1	1	1	1	0	0	0	0	1	1	1	0	0	1	1	1	1	1	1	0	1	1	1	0	0	0	0	0	0	0	0	0	0	0	0	0	0	0	0	0	0	0	0	0
AT1G09340.1	AT1G09340.1	25	25	25	>AT1G09340.1 | Symbols: CRB, CSP41B, HIP1.3 | chloroplast RNA binding | chr1:3015473-3018035 FORWARD LENGTH=378	1	25	25	25	11	6	5	3	2	1	1	0	1	1	0	0	0	0	1	0	0	0	0	0	0	0	0	0	0	0	0	0	1	0	0	0	0	0	0	0	0	0	0	0
AT1G09430.1	AT1G09430.1	17	17	9	>AT1G09430.1 | Symbols: ACLA-3 | ATP-citrate lyase A-3 | chr1:3042135-3044978 FORWARD LENGTH=424	1	17	17	9	2	2	2	2	4	3	3	0	1	2	0	0	1	1	2	0	1	0	1	0	0	0	0	0	1	1	1	0	1	1	1	1	1	1	1	1	1	1	1	0
AT1G09490.2;AT1G09490.1	AT1G09490.2;AT1G09490.1	2;2	2;2	2;2	>AT1G09490.2 | Symbols: | NAD(P)-binding Rossmann-fold superfamily protein | chr1:3064680-3065815 FORWARD LENGTH=291;>AT1G09490.1 | Symbols: | NAD(P)-binding Rossmann-fold superfamily protein | chr1:3064172-3065815 FORWARD LENGTH=322	2	2	2	2	2	2	0	1	0	0	0	0	0	0	0	0	0	0	0	0	0	0	0	0	0	0	0	0	0	0	0	0	0	0	0	0	0	0	0	0	0	0	0	0
AT1G09570.2;AT1G09570.1	AT1G09570.2;AT1G09570.1	2;2	2;2	2;2	>AT1G09570.2 | Symbols: PHYA, FHY2, FRE1, HY8 | phytochrome A | chr1:3095498-3098892 REVERSE LENGTH=1014;>AT1G09570.1 | Symbols: PHYA, FHY2, FRE1, HY8 | phytochrome A | chr1:3095498-3099216 REVERSE LENGTH=1122	2	2	2	2	0	0	0	0	0	0	0	0	0	0	0	0	0	0	0	0	0	0	0	0	0	0	0	0	1	0	0	0	2	0	1	0	2	0	0	0	2	2	0	0
AT1G09690.1;AT1G09590.1	AT1G09690.1;AT1G09590.1	15;15	1;1	1;1	>AT1G09690.1 | Symbols: | Translation protein SH3-like family protein | chr1:3136407-3137430 REVERSE LENGTH=164;>AT1G09590.1 | Symbols: | Translation protein SH3-like family protein | chr1:3106549-3107606 FORWARD LENGTH=164	2	15	1	1	10	9	7	11	5	6	6	3	5	6	7	6	4	6	6	4	7	6	6	3	6	5	4	4	7	5	6	4	5	4	4	4	6	2	5	6	7	6	5	6
AT1G09620.1	AT1G09620.1	33	33	33	>AT1G09620.1 | Symbols: | ATP binding;leucine-tRNA ligases;aminoacyl-tRNA ligases;nucleotide binding;ATP binding;aminoacyl-tRNA ligases | chr1:3113077-3116455 REVERSE LENGTH=1091	1	33	33	33	0	0	0	0	30	28	27	13	23	29	27	19	25	28	23	14	20	19	20	19	17	13	13	12	17	13	12	8	3	2	2	4	5	3	5	3	3	3	4	5
AT1G09630.1	AT1G09630.1	8	5	4	>AT1G09630.1 | Symbols: ATRAB11C, ATRABA2A, ATRAB-A2A, RAB-A2A, RAB11c | RAB GTPase 11C | chr1:3118350-3119571 REVERSE LENGTH=217	1	8	5	4	6	7	6	6	3	3	1	1	1	1	1	1	2	1	2	0	2	1	1	0	2	2	2	2	2	2	1	2	0	0	0	0	1	0	0	0	1	0	1	0
AT1G09640.1;AT1G09640.2	AT1G09640.1;AT1G09640.2	19;11	19;11	13;8	>AT1G09640.1 | Symbols: | Translation elongation factor EF1B, gamma chain | chr1:3120162-3122152 FORWARD LENGTH=414;>AT1G09640.2 | Symbols: | Translation elongation factor EF1B, gamma chain | chr1:3120162-3122152 FORWARD LENGTH=265	2	19	19	13	3	3	0	0	11	14	14	9	14	14	12	14	15	17	13	12	14	16	17	15	17	17	17	17	18	17	16	17	16	12	15	16	18	16	19	17	18	16	18	18
AT1G09740.1	AT1G09740.1	2	2	2	>AT1G09740.1 | Symbols: | Adenine nucleotide alpha hydrolases-like superfamily protein | chr1:3154603-3155834 FORWARD LENGTH=171	1	2	2	2	2	2	1	1	0	0	0	0	0	0	0	0	0	0	0	0	0	0	0	0	0	0	0	0	0	0	0	0	0	0	0	0	0	0	0	0	0	0	0	0
AT1G09750.1	AT1G09750.1	8	8	8	>AT1G09750.1 | Symbols: | Eukaryotic aspartyl protease family protein | chr1:3157541-3158960 FORWARD LENGTH=449	1	8	8	8	1	0	1	0	8	8	7	4	7	8	7	5	8	8	7	3	8	6	7	4	7	5	5	3	4	2	3	2	3	1	1	1	2	2	2	1	1	1	1	1
AT1G09760.1	AT1G09760.1	8	8	8	>AT1G09760.1 | Symbols: U2A | U2 small nuclear ribonucleoprotein A | chr1:3159476-3161603 REVERSE LENGTH=249	1	8	8	8	1	0	0	0	0	0	0	0	0	0	0	1	2	1	0	0	2	3	4	4	4	4	4	6	3	0	1	0	0	0	0	0	0	0	0	0	0	0	0	0
AT1G09780.1	AT1G09780.1	38	38	24	>AT1G09780.1 | Symbols: | Phosphoglycerate mutase, 2,3-bisphosphoglycerate-independent | chr1:3165550-3167812 REVERSE LENGTH=557	1	38	38	24	6	7	5	5	10	8	7	4	5	6	7	4	3	5	7	2	0	2	3	2	0	0	0	0	0	0	0	0	0	0	0	0	0	0	0	0	0	0	0	0
AT1G09795.1	AT1G09795.1	6	6	6	>AT1G09795.1 | Symbols: ATATP-PRT2, HISN1B, ATP-PRT2 | ATP phosphoribosyl transferase 2 | chr1:3173588-3176690 FORWARD LENGTH=413	1	6	6	6	0	0	0	0	1	0	0	0	0	0	0	0	0	0	2	0	0	0	0	0	0	0	0	0	0	0	0	0	0	0	0	0	0	0	0	0	0	0	0	0
AT1G09830.1	AT1G09830.1	6	6	6	>AT1G09830.1 | Symbols: | Glycinamide ribonucleotide (GAR) synthetase | chr1:3192783-3194936 REVERSE LENGTH=532	1	6	6	6	4	5	3	3	0	0	0	0	0	0	0	0	0	0	0	0	0	0	0	0	0	0	0	0	0	0	0	0	0	0	0	0	0	0	0	0	0	0	0	0
AT1G09870.1	AT1G09870.1	4	4	4	>AT1G09870.1 | Symbols: | histidine acid phosphatase family protein | chr1:3205817-3208444 FORWARD LENGTH=487	1	4	4	4	0	0	0	0	2	0	1	1	2	1	1	0	1	1	2	0	1	0	0	0	0	0	0	0	0	0	0	0	0	0	0	0	0	0	0	0	0	0	0	0
AT1G10130.1	AT1G10130.1	2	2	2	>AT1G10130.1 | Symbols: ECA3, ATECA3 | endoplasmic reticulum-type calcium-transporting ATPase 3 | chr1:3311139-3321941 FORWARD LENGTH=998	1	2	2	2	0	0	0	0	1	1	0	0	0	1	1	0	0	1	1	0	0	0	1	1	0	1	0	0	0	0	0	0	0	0	0	0	0	0	0	0	0	0	0	0
AT1G10310.1	AT1G10310.1	1	1	1	>AT1G10310.1 | Symbols: | NAD(P)-binding Rossmann-fold superfamily protein | chr1:3381733-3383874 REVERSE LENGTH=242	1	1	1	1	1	0	1	1	0	0	0	0	0	0	0	0	0	0	0	0	0	0	0	0	0	0	0	0	0	0	0	0	0	0	0	0	0	0	0	0	0	0	0	0
AT1G10370.1	AT1G10370.1	3	3	3	>AT1G10370.1 | Symbols: GST30, ATGSTU17, GST30B, ERD9 | Glutathione S-transferase family protein | chr1:3397274-3398273 REVERSE LENGTH=227	1	3	3	3	3	3	3	1	0	0	0	0	0	0	0	0	0	0	0	0	0	0	0	0	0	0	0	0	0	0	0	0	0	0	0	0	0	0	0	0	0	0	0	0
AT1G59830.1;AT1G10430.1;AT1G59830.2;AT1G69960.1	AT1G59830.1;AT1G10430.1;AT1G59830.2;AT1G69960.1	2;2;1;1	2;2;1;1	2;2;1;1	>AT1G59830.1 | Symbols: PP2A-1 | protein phosphatase 2A-2 | chr1:22020708-22022293 REVERSE LENGTH=306;>AT1G10430.1 | Symbols: PP2A-2 | protein phosphatase 2A-2 | chr1:3428705-3430437 REVERSE LENGTH=306;>AT1G59830.2 | Symbols: PP2A-1 | protein phosphatase 2	4	2	2	2	1	1	1	1	0	0	0	0	0	0	0	0	0	0	0	0	0	0	0	0	0	0	0	0	0	0	0	0	0	0	0	0	0	0	0	0	0	0	0	0
AT1G10510.1	AT1G10510.1	3	3	3	>AT1G10510.1 | Symbols: emb2004 | RNI-like superfamily protein | chr1:3461771-3465590 FORWARD LENGTH=605	1	3	3	3	0	0	0	0	0	0	0	0	0	0	0	0	0	0	0	0	0	0	0	0	0	0	0	0	0	0	0	0	0	0	0	0	0	0	0	0	0	0	0	0
AT1G10590.2;AT1G10590.1;AT1G10590.3	AT1G10590.2;AT1G10590.1;AT1G10590.3	3;3;2	3;3;2	3;3;2	>AT1G10590.2 | Symbols: | Nucleic acid-binding, OB-fold-like protein | chr1:3502324-3502991 REVERSE LENGTH=139;>AT1G10590.1 | Symbols: | Nucleic acid-binding, OB-fold-like protein | chr1:3502324-3502991 REVERSE LENGTH=139;>AT1G10590.3 | Symbols: | Nucle	3	3	3	3	1	1	2	1	0	0	0	0	0	0	0	0	0	0	0	0	0	0	0	0	0	0	0	0	0	0	0	0	0	0	0	0	0	0	0	0	0	0	0	0
AT3G62290.3;AT3G62290.2;AT3G62290.1;AT2G47170.1;AT1G70490.3;AT1G70490.2;AT1G70490.1;AT1G23490.1;AT1G10630.1;AT5G14670.1	AT3G62290.3;AT3G62290.2;AT3G62290.1;AT2G47170.1;AT1G70490.3;AT1G70490.2;AT1G70490.1;AT1G23490.1;AT1G10630.1;AT5G14670.1	9;9;9;9;9;9;9;9;9;9	9;9;9;9;9;9;9;9;9;9	9;9;9;9;9;9;9;9;9;9	>AT3G62290.3 | Symbols: ARFA1E | ADP-ribosylation factor A1E | chr3:23052287-23053545 FORWARD LENGTH=181;>AT3G62290.2 | Symbols: ARFA1E | ADP-ribosylation factor A1E | chr3:23052287-23053545 FORWARD LENGTH=181;>AT3G62290.1 | Symbols: ATARFA1E, ARFA1E | ADP	10	9	9	9	9	9	9	9	6	4	3	1	6	4	4	3	4	3	5	1	1	2	3	2	3	1	1	1	3	2	3	2	2	0	0	0	2	1	2	2	2	1	2	2
AT1G10670.4;AT1G10670.2;AT1G10670.1;AT1G10670.3;AT1G60810.1	AT1G10670.4;AT1G10670.2;AT1G10670.1;AT1G10670.3;AT1G60810.1	13;13;13;13;8	5;5;5;5;2	5;5;5;5;2	>AT1G10670.4 | Symbols: ACLA-1 | ATP-citrate lyase A-1 | chr1:3535787-3538098 FORWARD LENGTH=423;>AT1G10670.2 | Symbols: ACLA-1 | ATP-citrate lyase A-1 | chr1:3535787-3538098 FORWARD LENGTH=423;>AT1G10670.1 | Symbols: ACLA-1 | ATP-citrate lyase A-1 | chr1:	5	13	5	5	2	2	0	1	3	3	3	0	2	3	1	0	2	2	2	0	1	0	2	0	1	0	0	0	2	2	1	0	2	1	1	1	2	1	1	1	2	1	1	0
AT1G10700.1	AT1G10700.1	4	4	4	>AT1G10700.1 | Symbols: PRS3 | phosphoribosyl pyrophosphate (PRPP) synthase 3 | chr1:3554157-3556274 FORWARD LENGTH=411	1	4	4	4	0	0	0	0	0	0	2	0	1	1	1	2	2	2	1	2	1	1	1	2	1	1	1	1	0	0	0	0	0	0	0	0	0	0	0	0	0	0	0	0
AT1G10760.1;AT4G24450.1	AT1G10760.1	20;2	20;2	20;2	>AT1G10760.1 | Symbols: SEX1, SOP1, SOP, GWD1, GWD | Pyruvate phosphate dikinase, PEP/pyruvate binding domain | chr1:3581210-3590043 REVERSE LENGTH=1399	2	20	20	20	0	0	0	0	0	0	0	0	0	0	0	0	3	4	0	0	3	1	6	2	10	6	9	5	19	15	16	15	11	8	10	10	11	4	12	9	6	1	8	5
AT1G10830.1	AT1G10830.1	1	1	1	>AT1G10830.1 | Symbols: Z-ISO, Z-ISO1.1 | 15-cis-zeta-carotene isomerase | chr1:3605736-3607449 REVERSE LENGTH=367	1	1	1	1	0	0	0	0	0	0	0	0	0	0	0	0	0	0	0	0	0	0	0	0	0	0	0	0	0	0	0	0	0	0	0	0	0	0	0	0	0	0	0	0
AT1G10840.1;AT1G10840.2	AT1G10840.1;AT1G10840.2	7;4	7;4	7;4	>AT1G10840.1 | Symbols: TIF3H1 | translation initiation factor 3 subunit H1 | chr1:3607885-3610299 REVERSE LENGTH=337;>AT1G10840.2 | Symbols: TIF3H1 | translation initiation factor 3 subunit H1 | chr1:3607885-3609657 REVERSE LENGTH=250	2	7	7	7	4	5	4	6	0	0	0	0	0	0	0	0	0	0	0	0	0	0	0	0	0	0	0	0	0	0	0	0	0	0	0	0	0	0	0	0	0	0	0	0
AT1G10940.1;AT1G10940.2	AT1G10940.1;AT1G10940.2	5;5	1;1	1;1	>AT1G10940.1 | Symbols: ASK1, SNRK2-4, SNRK2.4, SRK2A | Protein kinase superfamily protein | chr1:3656050-3658170 REVERSE LENGTH=363;>AT1G10940.2 | Symbols: | Protein kinase superfamily protein | chr1:3656050-3658170 REVERSE LENGTH=371	2	5	1	1	2	2	0	0	2	1	1	0	0	1	0	0	0	0	1	0	0	0	0	0	0	0	0	0	0	0	0	0	0	0	0	0	0	0	0	0	0	0	0	0
AT1G10950.1	AT1G10950.1	9	8	8	>AT1G10950.1 | Symbols: TMN1, AtTMN1 | transmembrane nine 1 | chr1:3659322-3663622 FORWARD LENGTH=589	1	9	8	8	0	0	0	0	4	4	3	0	1	3	1	1	1	1	4	0	1	1	1	0	0	1	0	0	0	0	0	0	0	0	0	0	0	0	0	0	0	0	0	0
AT1G11260.1	AT1G11260.1	5	5	5	>AT1G11260.1 | Symbols: STP1, ATSTP1 | sugar transporter 1 | chr1:3777460-3780133 FORWARD LENGTH=522	1	5	5	5	0	0	0	0	1	0	0	0	0	0	0	0	0	0	0	0	0	0	0	0	0	0	0	0	0	0	0	0	0	0	0	0	0	0	0	0	0	0	0	0
AT1G11360.4;AT1G11360.3;AT1G11360.2;AT1G11360.1	AT1G11360.4;AT1G11360.3;AT1G11360.2;AT1G11360.1	4;4;4;4	4;4;4;4	4;4;4;4	>AT1G11360.4 | Symbols: | Adenine nucleotide alpha hydrolases-like superfamily protein | chr1:3822171-3822899 REVERSE LENGTH=242;>AT1G11360.3 | Symbols: | Adenine nucleotide alpha hydrolases-like superfamily protein | chr1:3822171-3822899 REVERSE LENGTH=	4	4	4	4	3	3	3	3	0	0	0	0	0	0	0	0	0	0	0	0	0	0	0	0	0	0	0	0	0	0	0	0	0	0	0	0	0	0	0	0	0	0	0	0
AT1G11545.1	AT1G11545.1	3	3	3	>AT1G11545.1 | Symbols: XTH8 | xyloglucan endotransglucosylase/hydrolase 8 | chr1:3878689-3880286 REVERSE LENGTH=305	1	3	3	3	1	3	1	0	0	0	0	0	0	0	0	0	0	0	0	0	0	0	0	0	0	0	0	0	0	0	0	0	0	0	0	0	0	0	0	0	0	0	0	0
AT1G11580.1	AT1G11580.1	14	14	13	>AT1G11580.1 | Symbols: ATPMEPCRA, PMEPCRA | methylesterase PCR A | chr1:3888730-3890649 FORWARD LENGTH=557	1	14	14	13	0	0	0	0	5	6	7	5	4	6	6	5	6	8	6	4	8	7	9	8	9	5	8	8	10	10	10	9	6	4	6	10	8	4	10	11	9	9	12	11
AT1G11650.2;AT1G11650.1	AT1G11650.2;AT1G11650.1	7;5	7;5	7;5	>AT1G11650.2 | Symbols: ATRBP45B, RBP45B | RNA-binding (RRM/RBD/RNP motifs) family protein | chr1:3914895-3917941 FORWARD LENGTH=405;>AT1G11650.1 | Symbols: ATRBP45B, RBP45B | RNA-binding (RRM/RBD/RNP motifs) family protein | chr1:3914895-3917301 FORWARD L	2	7	7	7	2	4	1	1	0	0	0	0	0	0	0	0	0	0	0	0	0	0	0	0	0	0	0	0	0	0	0	0	0	0	0	0	0	0	0	0	0	0	0	0
AT1G11660.1	AT1G11660.1	11	11	11	>AT1G11660.1 | Symbols: | heat shock protein 70 (Hsp 70) family protein | chr1:3921056-3924347 FORWARD LENGTH=763	1	11	11	11	0	0	0	0	6	8	6	1	3	2	6	0	2	0	6	1	0	0	0	0	0	0	0	0	0	0	0	0	0	0	0	0	0	0	0	0	0	0	0	0
AT1G11680.1	AT1G11680.1	4	4	4	>AT1G11680.1 | Symbols: CYP51G1, EMB1738, CYP51A2, CYP51 | CYTOCHROME P450 51G1 | chr1:3938925-3940585 FORWARD LENGTH=488	1	4	4	4	0	0	0	0	0	0	0	0	0	0	0	0	1	0	1	0	1	0	0	0	0	0	0	0	0	0	0	0	0	0	0	0	0	0	0	0	0	0	0	0
AT1G11720.1;AT1G11720.2	AT1G11720.1;AT1G11720.2	2;2	2;2	2;2	>AT1G11720.1 | Symbols: ATSS3, SS3 | starch synthase 3 | chr1:3952460-3956840 FORWARD LENGTH=1042;>AT1G11720.2 | Symbols: SS3 | starch synthase 3 | chr1:3951597-3956840 FORWARD LENGTH=1094	2	2	2	2	0	0	0	0	2	1	2	1	2	1	1	1	1	0	1	0	0	0	0	0	0	0	0	0	0	0	0	0	0	0	0	0	0	0	0	0	0	0	0	0
AT1G11750.1;AT1G11750.2	AT1G11750.1;AT1G11750.2	6;6	6;6	6;6	>AT1G11750.1 | Symbols: CLPP6, NCLPP1, NCLPP6 | CLP protease proteolytic subunit 6 | chr1:3967609-3969535 FORWARD LENGTH=271;>AT1G11750.2 | Symbols: CLPP6 | CLP protease proteolytic subunit 6 | chr1:3967609-3969535 FORWARD LENGTH=289	2	6	6	6	3	1	1	2	5	6	4	3	2	3	4	3	2	2	2	0	0	0	0	0	0	0	0	0	0	0	0	0	0	0	0	0	0	0	0	0	0	0	0	0
AT1G11840.4;AT1G11840.3;AT1G11840.2;AT1G11840.1;AT1G11840.6;AT1G11840.5	AT1G11840.4;AT1G11840.3;AT1G11840.2;AT1G11840.1;AT1G11840.6;AT1G11840.5	17;17;17;17;16;10	17;17;17;17;16;10	15;15;15;15;14;9	>AT1G11840.4 | Symbols: ATGLX1, GLX1 | glyoxalase I homolog | chr1:3996045-3997518 FORWARD LENGTH=283;>AT1G11840.3 | Symbols: ATGLX1, GLX1 | glyoxalase I homolog | chr1:3996045-3997518 FORWARD LENGTH=283;>AT1G11840.2 | Symbols: ATGLX1, GLX1 | glyoxalase I	6	17	17	15	6	8	6	7	0	0	0	0	0	0	0	0	0	0	0	0	0	0	0	0	0	0	0	0	0	0	0	0	0	0	0	0	0	0	0	0	0	0	0	0
AT1G11860.3;AT1G11860.2;AT1G11860.1	AT1G11860.3;AT1G11860.2;AT1G11860.1	24;24;24	24;24;24	24;24;24	>AT1G11860.3 | Symbols: | Glycine cleavage T-protein family | chr1:4001801-4003245 FORWARD LENGTH=408;>AT1G11860.2 | Symbols: | Glycine cleavage T-protein family | chr1:4001801-4003245 FORWARD LENGTH=408;>AT1G11860.1 | Symbols: | Glycine cleavage T-prot	3	24	24	24	13	18	16	15	7	7	7	2	5	6	5	1	6	7	9	0	3	2	2	3	3	2	2	1	1	0	0	1	0	0	0	0	0	0	0	0	0	0	0	0
AT1G11870.3;AT1G11870.1;AT1G11870.2	AT1G11870.3;AT1G11870.1;AT1G11870.2	2;2;2	2;2;2	2;2;2	>AT1G11870.3 | Symbols: ATSRS, SRS | Seryl-tRNA synthetase | chr1:4003895-4006150 FORWARD LENGTH=402;>AT1G11870.1 | Symbols: ATSRS, OVA7, SRS | Seryl-tRNA synthetase | chr1:4003895-4006556 FORWARD LENGTH=512;>AT1G11870.2 | Symbols: ATSRS, SRS | Seryl-tRNA	3	2	2	2	0	0	0	0	0	0	0	0	0	0	0	0	0	0	1	0	0	0	0	0	0	0	0	0	0	0	0	0	0	0	0	0	0	0	0	0	0	0	0	0
AT1G11890.1	AT1G11890.1	3	3	3	>AT1G11890.1 | Symbols: SEC22, ATSEC22 | Synaptobrevin family protein | chr1:4011509-4012835 FORWARD LENGTH=218	1	3	3	3	1	3	2	1	0	0	0	0	0	0	0	0	0	0	0	0	0	0	0	0	0	0	0	0	0	0	0	0	0	0	0	0	0	0	0	0	0	0	0	0
AT1G11910.1	AT1G11910.1	16	16	14	>AT1G11910.1 | Symbols: APA1, ATAPA1 | aspartic proteinase A1 | chr1:4017119-4019874 REVERSE LENGTH=506	1	16	16	14	12	14	11	14	1	1	1	1	1	1	1	1	1	1	1	1	0	1	1	1	0	1	0	1	1	0	0	0	0	0	0	0	0	0	0	0	0	0	0	0
AT1G11930.2;AT1G11930.1;AT4G26860.1;AT4G26860.2	AT1G11930.2;AT1G11930.1	4;4;1;1	4;4;1;1	4;4;1;1	>AT1G11930.2 | Symbols: | Predicted pyridoxal phosphate-dependent enzyme, YBL036C type | chr1:4028783-4030298 FORWARD LENGTH=255;>AT1G11930.1 | Symbols: | Predicted pyridoxal phosphate-dependent enzyme, YBL036C type | chr1:4028783-4030298 FORWARD LENGTH=	4	4	4	4	2	3	4	3	0	0	0	0	0	0	0	0	0	0	0	0	0	0	0	0	0	0	0	0	0	0	0	0	0	0	0	0	0	0	0	0	0	0	0	0
AT1G12000.1	AT1G12000.1	19	19	14	>AT1G12000.1 | Symbols: | Phosphofructokinase family protein | chr1:4050159-4053727 REVERSE LENGTH=566	1	19	19	14	0	0	0	0	5	6	6	3	4	6	4	3	6	5	6	0	3	1	3	3	3	2	1	1	1	1	1	0	0	0	0	0	0	0	0	0	0	0	0	0
AT1G12010.1	AT1G12010.1	5	4	4	>AT1G12010.1 | Symbols: | 2-oxoglutarate (2OG) and Fe(II)-dependent oxygenase superfamily protein | chr1:4056274-4057670 FORWARD LENGTH=320	1	5	4	4	3	5	4	2	0	0	0	0	0	0	0	0	0	0	0	0	0	0	0	0	0	0	0	0	0	0	0	0	0	0	0	0	0	0	0	0	0	0	0	0
AT1G12050.1	AT1G12050.1	10	10	10	>AT1G12050.1 | Symbols: | fumarylacetoacetase, putative | chr1:4072904-4075856 FORWARD LENGTH=421	1	10	10	10	0	0	0	0	0	0	0	0	0	0	0	0	0	0	0	0	0	0	0	0	0	0	0	0	0	0	0	0	0	0	0	0	0	0	0	0	0	0	0	0
AT1G12110.1	AT1G12110.1	2	2	2	>AT1G12110.1 | Symbols: NRT1.1, CHL1-1, NRT1, B-1, ATNRT1, CHL1 | nitrate transporter 1.1 | chr1:4105341-4109290 FORWARD LENGTH=590	1	2	2	2	0	0	0	0	0	0	0	0	0	0	0	0	0	0	0	0	0	0	0	0	0	0	0	0	0	0	0	0	0	0	0	0	0	0	0	0	0	0	0	0
AT1G12140.2;AT1G12140.1	AT1G12140.2;AT1G12140.1	5;5	5;5	5;5	>AT1G12140.2 | Symbols: FMO GS-OX5 | flavin-monooxygenase glucosinolate S-oxygenase 5 | chr1:4121386-4123366 FORWARD LENGTH=457;>AT1G12140.1 | Symbols: FMO GS-OX5 | flavin-monooxygenase glucosinolate S-oxygenase 5 | chr1:4121386-4123366 FORWARD LENGTH=459	2	5	5	5	1	1	1	1	0	0	0	0	0	0	0	0	0	0	0	0	0	0	0	0	0	0	0	0	0	0	0	0	0	0	0	0	0	0	0	0	0	0	0	0
AT1G12200.1;AT1G63340.1;AT1G62580.1	AT1G12200.1	3;1;1	2;1;1	2;1;1	>AT1G12200.1 | Symbols: | Flavin-binding monooxygenase family protein | chr1:4137627-4139835 FORWARD LENGTH=465	3	3	2	2	3	1	2	1	0	0	0	0	0	0	0	0	0	0	0	0	0	0	0	0	0	0	0	0	0	0	0	0	0	0	0	0	0	0	0	0	0	0	0	0
AT1G12230.1;AT1G12230.2	AT1G12230.1;AT1G12230.2	14;14	14;14	14;14	>AT1G12230.1 | Symbols: | Aldolase superfamily protein | chr1:4148050-4150708 FORWARD LENGTH=405;>AT1G12230.2 | Symbols: | Aldolase superfamily protein | chr1:4148050-4150708 FORWARD LENGTH=427	2	14	14	14	2	1	0	0	0	0	0	0	0	0	0	0	0	0	0	0	0	0	0	0	0	0	0	0	0	0	0	0	0	0	0	0	0	0	0	0	0	0	0	0
AT1G12240.1	AT1G12240.1	13	11	11	>AT1G12240.1 | Symbols: ATBETAFRUCT4, VAC-INV | Glycosyl hydrolases family 32 protein | chr1:4153699-4157457 FORWARD LENGTH=664	1	13	11	11	0	0	0	0	8	9	6	1	3	4	9	1	1	1	9	0	0	0	0	0	0	0	0	0	0	0	0	0	0	0	0	0	0	0	0	0	0	0	0	0
AT1G12250.2;AT1G12250.1	AT1G12250.2;AT1G12250.1	1;1	1;1	1;1	>AT1G12250.2 | Symbols: | Pentapeptide repeat-containing protein | chr1:4159623-4161269 FORWARD LENGTH=206;>AT1G12250.1 | Symbols: | Pentapeptide repeat-containing protein | chr1:4159287-4161269 FORWARD LENGTH=280	2	1	1	1	1	1	1	0	0	0	0	0	0	0	0	0	0	0	0	0	0	0	0	0	0	0	0	0	0	0	0	0	0	0	0	0	0	0	0	0	0	0	0	0
AT1G12270.1	AT1G12270.1	19	11	11	>AT1G12270.1 | Symbols: Hop1 | stress-inducible protein, putative | chr1:4172105-4174575 FORWARD LENGTH=572	1	19	11	11	0	0	0	0	11	13	8	3	4	6	8	4	2	5	8	1	4	1	1	4	1	2	1	0	1	1	2	0	0	1	1	2	0	0	0	0	0	0	0	0
AT1G12410.1	AT1G12410.1	6	6	6	>AT1G12410.1 | Symbols: CLPR2, NCLPP2, CLP2 | CLP protease proteolytic subunit 2 | chr1:4223099-4224954 FORWARD LENGTH=279	1	6	6	6	4	5	4	5	6	6	5	6	4	6	6	3	1	2	4	0	1	0	1	1	1	1	1	1	0	0	0	0	0	0	0	0	0	0	0	0	0	0	0	0
AT1G12470.1	AT1G12470.1	3	3	3	>AT1G12470.1 | Symbols: | zinc ion binding | chr1:4251359-4257201 FORWARD LENGTH=988	1	3	3	3	0	0	0	0	0	0	0	0	0	0	0	0	0	0	0	0	0	0	0	0	0	0	0	0	0	0	0	0	0	0	0	0	2	0	0	0	1	0	1	1
AT1G12640.1;AT1G63050.1	AT1G12640.1;AT1G63050.1	1;1	1;1	1;1	>AT1G12640.1 | Symbols: | MBOAT (membrane bound O-acyl transferase) family protein | chr1:4303586-4305666 REVERSE LENGTH=462;>AT1G63050.1 | Symbols: | MBOAT (membrane bound O-acyl transferase) family protein | chr1:23376061-23378178 REVERSE LENGTH=465	2	1	1	1	0	0	0	0	1	1	1	0	1	1	1	1	1	1	1	1	0	0	0	0	1	0	0	0	1	0	0	0	0	0	0	0	0	0	0	0	0	0	0	0
AT1G12780.1	AT1G12780.1	19	19	13	>AT1G12780.1 | Symbols: UGE1, ATUGE1 | UDP-D-glucose/UDP-D-galactose 4-epimerase 1 | chr1:4356124-4358120 REVERSE LENGTH=351	1	19	19	13	10	12	8	7	0	0	0	0	0	0	0	0	0	0	0	0	0	0	0	0	0	0	0	0	0	0	0	0	0	0	0	0	0	0	0	0	0	0	0	0
AT1G12800.1	AT1G12800.1	1	1	1	>AT1G12800.1 | Symbols: | Nucleic acid-binding, OB-fold-like protein | chr1:4361778-4365189 REVERSE LENGTH=767	1	1	1	1	0	0	0	0	1	0	1	0	0	0	1	1	0	0	1	0	0	0	0	0	0	0	0	0	0	0	0	0	0	0	0	0	0	0	0	0	0	0	0	0
AT1G12820.1	AT1G12820.1	2	2	1	>AT1G12820.1 | Symbols: AFB3 | auxin signaling F-box 3 | chr1:4368879-4370780 REVERSE LENGTH=577	1	2	2	1	0	0	0	0	0	0	0	0	0	0	0	0	0	0	0	0	0	0	0	0	0	0	0	0	0	0	0	0	0	0	0	0	0	0	0	0	0	0	0	0
AT1G12840.1	AT1G12840.1	25	25	25	>AT1G12840.1 | Symbols: DET3, ATVHA-C | vacuolar ATP synthase subunit C (VATC) / V-ATPase C subunit / vacuolar proton pump C subunit (DET3) | chr1:4375584-4378220 FORWARD LENGTH=375	1	25	25	25	9	7	1	1	7	6	5	2	5	6	3	1	5	6	5	1	6	1	4	2	4	2	3	3	5	1	2	2	2	2	1	2	2	1	1	2	2	2	1	2
AT1G12900.4;AT1G12900.3;AT1G12900.1;AT1G12900.2	AT1G12900.4;AT1G12900.3;AT1G12900.1;AT1G12900.2	25;25;25;20	7;7;7;4	7;7;7;4	>AT1G12900.4 | Symbols: GAPA-2 | glyceraldehyde 3-phosphate dehydrogenase A subunit 2 | chr1:4392634-4393850 REVERSE LENGTH=350;>AT1G12900.3 | Symbols: GAPA-2 | glyceraldehyde 3-phosphate dehydrogenase A subunit 2 | chr1:4392634-4393850 REVERSE LENGTH=350;	4	25	7	7	17	16	14	9	17	18	15	8	13	15	14	8	13	13	17	5	14	9	14	9	14	11	10	12	10	5	6	5	8	5	3	5	5	2	3	4	6	5	5	5
AT1G12920.1	AT1G12920.1	5	1	1	>AT1G12920.1 | Symbols: ERF1-2 | eukaryotic release factor 1-2 | chr1:4396555-4397859 REVERSE LENGTH=434	1	5	1	1	0	0	0	0	0	0	0	0	0	0	0	0	0	0	0	0	0	0	0	0	0	0	0	0	0	0	0	0	0	0	0	0	0	0	0	0	0	0	0	0
AT1G13060.1;AT1G13060.2	AT1G13060.1;AT1G13060.2	13;11	13;11	3;3	>AT1G13060.1 | Symbols: PBE1 | 20S proteasome beta subunit E1 | chr1:4452641-4454663 FORWARD LENGTH=274;>AT1G13060.2 | Symbols: PBE1 | 20S proteasome beta subunit E1 | chr1:4452641-4454663 FORWARD LENGTH=298	2	13	13	3	0	0	0	0	0	0	0	0	0	0	0	0	0	0	0	0	0	0	0	0	1	0	0	1	1	1	1	1	1	0	1	0	1	0	1	1	5	0	2	3
AT1G13080.1;AT1G13080.2	AT1G13080.1;AT1G13080.2	5;3	5;3	5;3	>AT1G13080.1 | Symbols: CYP71B2 | cytochrome P450, family 71, subfamily B, polypeptide 2 | chr1:4459212-4460807 FORWARD LENGTH=502;>AT1G13080.2 | Symbols: CYP71B2 | cytochrome P450, family 71, subfamily B, polypeptide 2 | chr1:4459493-4460807 FORWARD LENGT	2	5	5	5	0	0	0	0	0	0	0	0	0	0	0	0	0	0	0	0	0	0	0	0	0	0	0	0	0	0	0	0	0	0	0	0	0	0	0	0	0	0	0	0
AT1G13110.1;AT1G13100.1;AT1G13090.1;AT5G25140.1;AT5G25130.1;AT3G26230.1;AT3G26270.1;AT3G26280.1	AT1G13110.1	9;3;3;1;1;1;1;1	9;3;3;1;1;1;1;1	7;2;1;0;0;0;0;0	>AT1G13110.1 | Symbols: CYP71B7 | cytochrome P450, family 71 subfamily B, polypeptide 7 | chr1:4467272-4468857 FORWARD LENGTH=504	8	9	9	7	1	0	1	0	3	6	4	3	2	3	3	3	0	1	4	0	0	0	1	1	2	0	1	2	0	0	0	0	0	0	0	0	0	0	0	0	0	0	0	0
AT1G13280.1	AT1G13280.1	6	5	5	>AT1G13280.1 | Symbols: AOC4 | allene oxide cyclase 4 | chr1:4547624-4548552 FORWARD LENGTH=254	1	6	5	5	0	0	0	0	6	4	4	2	5	5	5	2	4	4	5	2	2	2	5	4	5	4	5	5	5	3	6	4	4	3	3	4	3	1	1	1	1	1	0	1
AT1G13320.3;AT1G13320.1;AT1G13320.2	AT1G13320.3;AT1G13320.1;AT1G13320.2	12;12;11	6;6;6	6;6;6	>AT1G13320.3 | Symbols: PP2AA3 | protein phosphatase 2A subunit A3 | chr1:4563692-4567348 REVERSE LENGTH=587;>AT1G13320.1 | Symbols: PP2AA3 | protein phosphatase 2A subunit A3 | chr1:4563692-4567348 REVERSE LENGTH=587;>AT1G13320.2 | Symbols: PP2AA3 | pro	3	12	6	6	0	0	0	0	9	8	5	4	4	9	6	3	5	6	7	1	6	1	3	0	1	1	0	0	0	0	0	0	0	0	0	0	0	0	0	0	0	0	0	0
AT1G13420.1	AT1G13420.1	4	4	4	>AT1G13420.1 | Symbols: ATST4B, ST4B | sulfotransferase 4B | chr1:4604871-4605866 FORWARD LENGTH=331	1	4	4	4	2	0	0	0	0	0	0	0	0	0	0	0	0	0	0	0	0	0	0	0	0	0	0	0	0	0	0	0	0	0	0	0	0	0	0	0	0	0	0	0
AT1G13440.1;AT1G13440.2	AT1G13440.1;AT1G13440.2	35;29	35;29	4;4	>AT1G13440.1 | Symbols: GAPC-2, GAPC2 | glyceraldehyde-3-phosphate dehydrogenase C2 | chr1:4608465-4610494 REVERSE LENGTH=338;>AT1G13440.2 | Symbols: GAPC-2, GAPC2 | glyceraldehyde-3-phosphate dehydrogenase C2 | chr1:4608465-4610494 REVERSE LENGTH=310	2	35	35	4	30	30	27	24	27	24	24	19	26	24	25	20	26	25	28	20	24	21	25	21	24	20	22	23	21	20	20	16	18	17	21	20	20	14	20	14	17	17	20	13
AT1G13560.1	AT1G13560.1	3	3	2	>AT1G13560.1 | Symbols: AAPT1, ATAAPT1 | aminoalcoholphosphotransferase 1 | chr1:4638834-4641691 REVERSE LENGTH=389	1	3	3	2	0	0	0	0	0	0	0	0	0	0	0	0	0	0	0	0	0	0	0	0	0	0	0	0	0	0	0	0	0	0	0	0	0	0	0	0	0	0	0	0
AT1G13900.1	AT1G13900.1	13	13	13	>AT1G13900.1 | Symbols: | Purple acid phosphatases superfamily protein | chr1:4753494-4755554 REVERSE LENGTH=656	1	13	13	13	0	0	0	0	1	2	3	0	3	2	2	1	11	11	5	5	10	8	9	5	0	1	2	0	0	0	0	0	0	0	0	0	0	0	0	0	0	0	0	0
AT1G13930.3;AT1G13930.2;AT1G13930.1	AT1G13930.3;AT1G13930.2;AT1G13930.1	8;8;8	8;8;8	8;8;8	>AT1G13930.3 | Symbols: | Involved in response to salt stress. Knockout mutants are hypersensitive to salt stress. | chr1:4761091-4761558 FORWARD LENGTH=155;>AT1G13930.2 | Symbols: | Involved in response to salt stress. Knockout mutants are hypersensit	3	8	8	8	3	4	1	3	0	0	0	0	0	0	0	0	0	0	0	0	0	0	0	0	0	0	0	0	0	0	0	0	0	0	0	0	0	0	0	0	0	0	0	0
AT1G14000.1	AT1G14000.1	4	4	4	>AT1G14000.1 | Symbols: VIK | VH1-interacting kinase | chr1:4797606-4800043 FORWARD LENGTH=438	1	4	4	4	0	0	1	0	1	0	1	1	0	0	0	0	0	0	0	0	0	0	0	0	0	0	0	0	0	0	0	0	0	0	0	0	0	0	0	0	0	0	0	0
AT1G14030.1	AT1G14030.1	3	3	3	>AT1G14030.1 | Symbols: | Rubisco methyltransferase family protein | chr1:4805493-4807440 REVERSE LENGTH=482	1	3	3	3	0	0	0	1	0	0	0	0	0	0	0	0	0	0	0	0	0	0	0	0	0	0	0	0	0	0	0	0	0	0	0	0	0	0	0	0	0	0	0	0
AT1G14210.1	AT1G14210.1	3	3	3	>AT1G14210.1 | Symbols: | Ribonuclease T2 family protein | chr1:4856902-4857941 REVERSE LENGTH=247	1	3	3	3	1	2	0	1	0	0	0	0	0	0	0	0	0	0	0	0	0	0	0	0	0	0	0	0	0	0	0	0	0	0	0	0	0	0	0	0	0	0	0	0
AT1G14270.4;AT1G14270.3;AT1G14270.2;AT1G14270.1	AT1G14270.4;AT1G14270.3;AT1G14270.2;AT1G14270.1	1;1;1;1	1;1;1;1	1;1;1;1	>AT1G14270.4 | Symbols: | CAAX amino terminal protease family protein | chr1:4875099-4876443 REVERSE LENGTH=227;>AT1G14270.3 | Symbols: | CAAX amino terminal protease family protein | chr1:4875099-4876443 REVERSE LENGTH=227;>AT1G14270.2 | Symbols: | CAA	4	1	1	1	1	1	1	1	0	0	0	0	0	0	0	0	0	0	0	0	0	0	0	0	0	0	0	0	0	0	0	0	0	0	0	0	0	0	0	0	0	0	0	0
AT1G14320.1;AT1G14320.2	AT1G14320.1;AT1G14320.2	11;6	11;6	2;2	>AT1G14320.1 | Symbols: SAC52, RPL10, RPL10A | Ribosomal protein L16p/L10e family protein | chr1:4888270-4889408 FORWARD LENGTH=220;>AT1G14320.2 | Symbols: SAC52, RPL10A | Ribosomal protein L16p/L10e family protein | chr1:4888270-4889408 FORWARD LENGTH=163	2	11	11	2	2	3	2	2	7	8	7	6	7	7	7	6	8	8	7	7	8	8	8	8	9	8	9	9	8	9	10	9	9	8	7	8	11	8	10	11	10	10	11	10
AT1G14345.1	AT1G14345.1	3	3	3	>AT1G14345.1 | Symbols: | NAD(P)-linked oxidoreductase superfamily protein | chr1:4899176-4899766 FORWARD LENGTH=196	1	3	3	3	0	0	0	0	1	1	0	0	0	0	0	0	0	0	0	0	0	0	0	0	0	0	0	0	0	0	0	0	0	0	0	0	0	0	0	0	0	0	0	0
AT1G14360.1;AT2G02810.1	AT1G14360.1;AT2G02810.1	2;1	2;1	2;1	>AT1G14360.1 | Symbols: ATUTR3, UTR3 | UDP-galactose transporter 3 | chr1:4911362-4913029 REVERSE LENGTH=331;>AT2G02810.1 | Symbols: ATUTR1, UTR1 | UDP-galactose transporter 1 | chr2:801643-803289 FORWARD LENGTH=332	2	2	2	2	0	0	0	0	0	0	0	0	0	0	0	0	0	0	0	0	0	0	0	0	0	0	0	0	0	0	0	0	0	0	0	0	0	0	0	0	0	0	0	0
AT1G14400.2;AT1G14400.1;AT2G02760.1	AT1G14400.2;AT1G14400.1;AT2G02760.1	2;2;1	2;2;1	2;2;1	>AT1G14400.2 | Symbols: UBC1, ATUBC1 | ubiquitin carrier protein 1 | chr1:4927294-4928136 REVERSE LENGTH=152;>AT1G14400.1 | Symbols: UBC1, ATUBC1 | ubiquitin carrier protein 1 | chr1:4927294-4928136 REVERSE LENGTH=152;>AT2G02760.1 | Symbols: ATUBC2, UBC2 |	3	2	2	2	1	1	1	2	0	0	0	0	0	0	0	0	0	0	0	0	0	0	0	0	0	0	0	0	0	0	0	0	0	0	0	0	0	0	0	0	0	0	0	0
AT1G14410.1	AT1G14410.1	4	3	3	>AT1G14410.1 | Symbols: ATWHY1, PTAC1, WHY1 | ssDNA-binding transcriptional regulator | chr1:4929352-4930810 REVERSE LENGTH=263	1	4	3	3	0	0	0	0	0	0	0	0	1	0	0	0	0	0	0	0	0	0	0	0	0	0	0	0	0	0	0	0	0	0	0	0	0	0	0	0	0	0	0	0
AT1G14540.1	AT1G14540.1	3	3	3	>AT1G14540.1 | Symbols: | Peroxidase superfamily protein | chr1:4974233-4975600 REVERSE LENGTH=315	1	3	3	3	0	0	0	0	0	0	0	0	0	0	0	0	0	0	0	0	0	0	0	0	0	0	0	0	0	0	0	0	0	0	0	0	0	0	0	0	0	0	0	0
AT1G14610.1	AT1G14610.1	36	36	36	>AT1G14610.1 | Symbols: TWN2, VALRS | valyl-tRNA synthetase / valine--tRNA ligase (VALRS) | chr1:5008502-5014486 REVERSE LENGTH=1108	1	36	36	36	0	0	0	0	27	29	29	15	25	26	26	21	26	26	26	14	12	9	18	12	8	8	5	8	4	1	3	2	0	0	0	0	0	0	0	0	0	0	0	0
AT1G14650.2;AT1G14650.1	AT1G14650.2;AT1G14650.1	3;3	3;3	3;3	>AT1G14650.2 | Symbols: | SWAP (Suppressor-of-White-APricot)/surp domain-containing protein / ubiquitin family protein | chr1:5028077-5030520 FORWARD LENGTH=785;>AT1G14650.1 | Symbols: | SWAP (Suppressor-of-White-APricot)/surp domain-containing protein /	2	3	3	3	0	0	0	0	2	1	1	0	1	1	1	0	2	2	1	0	2	0	3	2	2	2	2	2	1	0	1	0	0	0	0	0	0	0	0	0	0	0	0	0
AT1G14670.1	AT1G14670.1	18	6	6	>AT1G14670.1 | Symbols: | Endomembrane protein 70 protein family | chr1:5037669-5040199 FORWARD LENGTH=592	1	18	6	6	0	0	0	0	4	3	2	0	1	0	2	0	0	2	1	0	0	0	0	0	0	0	0	0	0	0	0	0	0	0	0	0	0	0	0	0	0	0	0	0
AT1G14810.1	AT1G14810.1	12	12	12	>AT1G14810.1 | Symbols: | semialdehyde dehydrogenase family protein | chr1:5102684-5104633 REVERSE LENGTH=375	1	12	12	12	7	10	6	4	1	0	0	0	0	0	0	0	0	0	0	0	0	0	1	0	0	0	0	0	0	0	0	0	0	0	0	0	0	0	0	0	0	0	0	0
AT1G14850.1	AT1G14850.1	2	2	2	>AT1G14850.1 | Symbols: NUP155 | nucleoporin 155 | chr1:5116921-5123259 REVERSE LENGTH=1464	1	2	2	2	0	0	0	0	0	0	0	0	0	0	0	0	0	1	1	0	2	0	0	0	1	1	0	0	0	0	1	0	0	0	0	0	0	0	0	0	0	0	0	0
AT1G14870.1	AT1G14870.1	1	1	1	>AT1G14870.1 | Symbols: PCR2 | PLANT CADMIUM RESISTANCE 2 | chr1:5128591-5129458 REVERSE LENGTH=152	1	1	1	1	0	0	0	0	0	0	0	0	0	0	0	0	0	0	0	0	0	0	0	0	0	0	0	0	0	0	0	0	0	0	0	0	0	0	0	0	0	0	0	0
AT1G14980.1	AT1G14980.1	10	10	10	>AT1G14980.1 | Symbols: CPN10 | chaperonin 10 | chr1:5165930-5166654 REVERSE LENGTH=98	1	10	10	10	3	5	4	3	0	0	0	0	0	0	0	0	0	0	0	0	0	0	0	0	0	0	0	0	0	0	0	0	0	0	0	0	0	0	0	0	0	0	0	0
AT1G15000.1	AT1G15000.1	4	4	4	>AT1G15000.1 | Symbols: scpl50 | serine carboxypeptidase-like 50 | chr1:5168613-5169947 FORWARD LENGTH=444	1	4	4	4	0	0	0	0	2	2	2	0	3	4	4	3	3	2	2	1	1	0	0	0	0	0	0	0	0	0	0	0	0	0	0	0	0	0	0	0	0	0	0	0
AT1G15130.1	AT1G15130.1	17	17	17	>AT1G15130.1 | Symbols: | Endosomal targeting BRO1-like domain-containing protein | chr1:5206217-5209848 REVERSE LENGTH=846	1	17	17	17	0	0	0	0	16	14	14	6	11	13	15	8	8	10	9	3	5	2	5	3	2	2	3	0	0	0	0	1	0	0	0	0	0	0	0	0	0	0	0	0
AT1G15140.1;AT1G15140.3;AT1G15140.2	AT1G15140.1;AT1G15140.3;AT1G15140.2	8;6;6	8;6;6	8;6;6	>AT1G15140.1 | Symbols: | FAD/NAD(P)-binding oxidoreductase | chr1:5210403-5212137 REVERSE LENGTH=295;>AT1G15140.3 | Symbols: | FAD/NAD(P)-binding oxidoreductase | chr1:5210642-5212137 REVERSE LENGTH=271;>AT1G15140.2 | Symbols: | FAD/NAD(P)-binding oxid	3	8	8	8	8	8	8	6	0	0	0	0	0	0	0	0	0	0	0	0	0	0	0	0	0	0	0	0	0	0	0	0	0	0	0	0	0	0	0	0	0	0	0	0
AT1G15210.1	AT1G15210.1	35	9	9	>AT1G15210.1 | Symbols: PDR7, ATPDR7 | pleiotropic drug resistance 7 | chr1:5231552-5236573 REVERSE LENGTH=1442	1	35	9	9	0	0	0	0	20	15	27	17	31	30	22	25	28	26	14	15	23	15	20	14	16	11	12	12	9	6	7	4	5	2	0	2	6	0	2	2	3	0	2	3
AT1G15340.2;AT1G15340.1;AT3G15790.1	AT1G15340.2;AT1G15340.1	3;3;1	3;3;1	3;3;1	>AT1G15340.2 | Symbols: MBD10 | methyl-CPG-binding domain 10 | chr1:5275895-5277474 REVERSE LENGTH=332;>AT1G15340.1 | Symbols: MBD10 | methyl-CPG-binding domain 10 | chr1:5275895-5277474 REVERSE LENGTH=384	3	3	3	3	0	0	0	0	3	2	2	1	1	2	2	1	0	1	2	0	0	1	0	1	0	0	0	0	0	0	0	0	0	0	0	0	0	0	0	0	0	0	0	0
AT1G15390.1	AT1G15390.1	1	1	1	>AT1G15390.1 | Symbols: PDF1A, ATDEF1 | peptide deformylase 1A | chr1:5294653-5295625 FORWARD LENGTH=269	1	1	1	1	1	1	1	1	1	0	1	0	1	0	0	0	1	1	0	0	0	0	0	0	0	0	0	0	0	0	0	0	0	0	0	0	0	0	0	0	0	0	0	0
AT1G15500.1	AT1G15500.1	11	4	4	>AT1G15500.1 | Symbols: ATNTT2 | TLC ATP/ADP transporter | chr1:5326426-5328688 FORWARD LENGTH=618	1	11	4	4	0	0	0	0	5	3	6	2	1	3	4	4	3	3	5	1	2	1	5	2	3	2	2	2	2	1	2	2	1	0	2	2	2	0	2	2	1	0	1	2
AT1G15520.1	AT1G15520.1	5	1	1	>AT1G15520.1 | Symbols: PDR12, ATPDR12, ABCG40, ATABCG40 | pleiotropic drug resistance 12 | chr1:5331993-5338175 REVERSE LENGTH=1423	1	5	1	1	0	0	0	0	2	3	5	3	4	4	5	4	4	3	3	3	3	3	3	3	3	2	3	3	2	1	2	1	2	1	0	2	2	0	0	0	0	0	0	1
AT1G15690.1;AT1G15690.2	AT1G15690.1;AT1G15690.2	22;15	22;15	22;15	>AT1G15690.1 | Symbols: AVP1, ATAVP3, AVP-3, AtVHP1;1 | Inorganic H pyrophosphatase family protein | chr1:5399115-5402185 FORWARD LENGTH=770;>AT1G15690.2 | Symbols: AVP1, ATAVP3, AVP-3, AtVHP1;1 | Inorganic H pyrophosphatase family protein | chr1:5399115-5	2	22	22	22	0	0	0	0	18	17	19	19	20	19	18	18	19	19	16	15	16	14	16	14	13	11	8	8	9	6	5	5	2	2	0	0	2	1	1	0	1	1	0	1
AT1G15750.4;AT1G15750.3;AT1G15750.2;AT1G15750.1;AT1G80490.1;AT1G80490.2;AT3G15880.3;AT3G15880.1;AT3G15880.2;AT5G27030.1;AT5G27030.2	AT1G15750.4;AT1G15750.3;AT1G15750.2;AT1G15750.1;AT1G80490.1;AT1G80490.2	9;9;9;9;7;7;4;4;4;2;2	9;9;9;9;7;7;4;4;4;2;2	6;6;6;6;4;4;2;2;2;0;0	>AT1G15750.4 | Symbols: WSIP1, TPL | Transducin family protein / WD-40 repeat family protein | chr1:5415086-5420359 REVERSE LENGTH=1131;>AT1G15750.3 | Symbols: WSIP1, TPL | Transducin family protein / WD-40 repeat family protein | chr1:5415086-5420359 REVE	11	9	9	6	1	1	1	1	3	3	2	1	0	2	0	1	2	4	3	1	2	1	3	2	2	3	1	1	5	2	3	4	4	3	3	3	6	3	5	4	5	4	6	4
AT1G15790.2;AT1G15790.1	AT1G15790.2;AT1G15790.1	1;1	1;1	1;1	>AT1G15790.2 | Symbols: | unknown protein; BEST Arabidopsis thaliana protein match is: unknown protein (TAIR:AT1G15780.1); Has 35333 Blast hits to 34131 proteins in 2444 species: Archae - 798; Bacteria - 22429; Metazoa - 974; Fungi - 991; Plants - 531; Vi	2	1	1	1	1	1	1	1	0	0	0	0	0	0	0	0	0	0	0	0	0	0	0	0	0	0	0	0	0	0	0	0	0	0	0	0	0	0	0	0	0	0	0	0
AT1G15820.1	AT1G15820.1	10	10	10	>AT1G15820.1 | Symbols: LHCB6, CP24 | light harvesting complex photosystem II subunit 6 | chr1:5446685-5447676 REVERSE LENGTH=258	1	10	10	10	8	7	6	8	6	6	2	1	3	5	6	2	4	4	6	2	2	5	3	1	5	4	1	2	4	2	2	1	1	1	0	1	1	0	1	1	1	1	1	1
AT1G15930.2;AT1G15930.1	AT1G15930.2;AT1G15930.1	8;8	8;8	4;4	>AT1G15930.2 | Symbols: | Ribosomal protein L7Ae/L30e/S12e/Gadd45 family protein | chr1:5471702-5472741 FORWARD LENGTH=144;>AT1G15930.1 | Symbols: | Ribosomal protein L7Ae/L30e/S12e/Gadd45 family protein | chr1:5471702-5472741 FORWARD LENGTH=144	2	8	8	4	8	8	8	7	1	1	2	1	2	2	2	1	1	2	2	0	1	0	1	2	3	2	3	2	3	1	2	1	1	1	1	1	3	1	2	2	2	1	1	1
AT1G15950.2;AT1G15950.1	AT1G15950.2;AT1G15950.1	8;8	8;8	8;8	>AT1G15950.2 | Symbols: CCR1, IRX4, ATCCR1 | cinnamoyl coa reductase 1 | chr1:5478855-5481949 FORWARD LENGTH=337;>AT1G15950.1 | Symbols: CCR1, IRX4, ATCCR1 | cinnamoyl coa reductase 1 | chr1:5478855-5481915 FORWARD LENGTH=344	2	8	8	8	1	4	1	1	1	0	0	0	0	0	1	0	1	1	1	1	0	0	0	0	0	0	0	0	0	0	0	0	0	0	0	0	0	0	0	0	0	0	0	0
AT1G15980.1	AT1G15980.1	5	5	5	>AT1G15980.1 | Symbols: NDF1, NDH48 | NDH-dependent cyclic electron flow 1 | chr1:5489314-5491199 FORWARD LENGTH=461	1	5	5	5	0	0	0	0	0	0	0	0	0	0	0	0	0	0	0	0	0	0	0	0	0	0	0	0	0	0	0	0	0	0	0	0	0	0	0	0	0	0	0	0
AT1G16030.1	AT1G16030.1	11	3	3	>AT1G16030.1 | Symbols: Hsp70b | heat shock protein 70B | chr1:5502386-5504326 REVERSE LENGTH=646	1	11	3	3	4	4	4	3	6	8	8	8	6	8	7	7	7	8	8	7	4	7	6	7	7	6	6	6	7	7	7	7	5	6	6	7	7	5	7	7	6	6	7	7
AT1G16080.1	AT1G16080.1	6	6	6	>AT1G16080.1 | Symbols: | unknown protein; LOCATED IN: apoplast, chloroplast stroma, chloroplast, chloroplast envelope; EXPRESSED IN: 23 plant structures; EXPRESSED DURING: 14 growth stages; Has 81 Blast hits to 81 proteins in 28 species: Archae - 0; Bact	1	6	6	6	4	6	5	6	0	0	0	0	0	0	0	0	0	0	0	0	0	0	0	0	0	0	0	0	0	0	0	0	0	0	0	0	0	0	0	0	0	0	0	0
AT1G16190.1	AT1G16190.1	3	3	1	>AT1G16190.1 | Symbols: RAD23A | Rad23 UV excision repair protein family | chr1:5543267-5545892 FORWARD LENGTH=368	1	3	3	1	0	0	0	0	0	0	0	0	0	0	0	0	0	0	0	0	0	0	0	0	0	0	0	0	0	0	0	0	0	0	0	0	0	0	0	0	0	0	0	0
AT1G16300.1	AT1G16300.1	10	1	1	>AT1G16300.1 | Symbols: GAPCP-2 | glyceraldehyde-3-phosphate dehydrogenase of plastid 2 | chr1:5574433-5577406 FORWARD LENGTH=420	1	10	1	1	5	6	3	3	3	2	3	1	1	1	3	3	3	3	3	1	2	1	3	2	3	1	1	2	1	1	1	1	0	0	0	0	0	0	0	0	0	0	0	0
AT1G16340.3;AT1G16340.2;AT1G16340.1;AT1G16340.4	AT1G16340.3;AT1G16340.2;AT1G16340.1;AT1G16340.4	9;9;9;8	3;3;3;2	3;3;3;2	>AT1G16340.3 | Symbols: ATKDSA2, ATKSDA | Aldolase superfamily protein | chr1:5588123-5590469 REVERSE LENGTH=291;>AT1G16340.2 | Symbols: ATKDSA2, ATKSDA | Aldolase superfamily protein | chr1:5588123-5590469 REVERSE LENGTH=291;>AT1G16340.1 | Symbols: ATKDSA	4	9	3	3	0	0	0	0	0	0	0	0	0	0	0	0	0	0	0	0	0	0	0	0	0	0	0	0	0	0	0	0	0	0	0	0	0	0	0	0	0	0	0	0
AT1G16350.1	AT1G16350.1	17	17	12	>AT1G16350.1 | Symbols: | Aldolase-type TIM barrel family protein | chr1:5590951-5592872 FORWARD LENGTH=502	1	17	17	12	0	0	0	0	0	0	0	1	0	1	1	1	11	11	7	4	14	15	14	13	12	11	11	12	6	5	5	5	4	1	1	4	3	1	3	3	3	0	2	2
AT1G16410.1;AT1G16410.2	AT1G16410.1;AT1G16410.2	5;3	5;3	2;2	>AT1G16410.1 | Symbols: CYP79F1, BUS1, SPS1 | cytochrome p450 79f1 | chr1:5608862-5611118 FORWARD LENGTH=538;>AT1G16410.2 | Symbols: CYP79F1, BUS1, SPS1 | cytochrome p450 79f1 | chr1:5608862-5610244 FORWARD LENGTH=423	2	5	5	2	0	0	0	0	1	1	1	0	1	0	2	0	1	0	2	0	2	0	2	1	0	1	1	0	1	0	0	0	0	0	0	0	1	0	1	0	1	0	1	0
AT1G16460.4;AT1G16460.3;AT1G16460.1;AT1G16460.2	AT1G16460.4;AT1G16460.3;AT1G16460.1;AT1G16460.2	5;5;5;5	5;5;5;5	5;5;5;5	>AT1G16460.4 | Symbols: RDH2 | rhodanese homologue 2 | chr1:5619848-5621981 REVERSE LENGTH=318;>AT1G16460.3 | Symbols: ATRDH2, ATMST2, MST2, ST2, STR2, RDH2 | rhodanese homologue 2 | chr1:5619848-5621981 REVERSE LENGTH=318;>AT1G16460.1 | Symbols: ATRDH2, A	4	5	5	5	5	5	3	3	0	0	0	0	0	0	0	0	0	0	0	0	0	0	0	0	0	0	0	0	0	0	0	0	0	0	0	0	0	0	0	0	0	0	0	0
AT1G16470.2;AT1G16470.1	AT1G16470.2;AT1G16470.1	13;13	2;2	2;2	>AT1G16470.2 | Symbols: PAB1 | proteasome subunit PAB1 | chr1:5623122-5625439 FORWARD LENGTH=235;>AT1G16470.1 | Symbols: PAB1 | proteasome subunit PAB1 | chr1:5623122-5625439 FORWARD LENGTH=235	2	13	2	2	2	2	2	2	0	0	0	0	0	0	0	0	0	0	0	0	0	0	0	0	0	0	0	0	0	0	0	0	0	0	0	0	0	0	0	1	5	1	0	1
AT1G16700.1	AT1G16700.1	5	1	1	>AT1G16700.1 | Symbols: | Alpha-helical ferredoxin | chr1:5710012-5711694 FORWARD LENGTH=222	1	5	1	1	0	0	0	0	0	0	0	0	0	0	0	0	0	0	0	0	0	0	0	0	0	0	0	0	0	0	0	0	1	0	0	0	1	0	1	0	0	0	1	1
AT1G16820.2;AT1G16820.1	AT1G16820.2;AT1G16820.1	1;1	1;1	1;1	>AT1G16820.2 | Symbols: | vacuolar ATP synthase catalytic subunit-related / V-ATPase-related / vacuolar proton pump-related | chr1:5757199-5758202 REVERSE LENGTH=66;>AT1G16820.1 | Symbols: | vacuolar ATP synthase catalytic subunit-related / V-ATPase-rela	2	1	1	1	0	0	0	0	0	0	0	0	0	0	0	0	0	0	0	0	0	0	0	0	0	0	0	0	0	0	0	0	1	1	1	0	0	0	0	0	0	1	1	0
AT1G16880.1;AT1G16880.2	AT1G16880.1;AT1G16880.2	8;5	8;5	8;5	>AT1G16880.1 | Symbols: | uridylyltransferase-related | chr1:5773796-5776125 FORWARD LENGTH=290;>AT1G16880.2 | Symbols: | uridylyltransferase-related | chr1:5773796-5775272 FORWARD LENGTH=213	2	8	8	8	8	7	5	6	0	0	0	0	0	0	0	0	0	0	0	0	0	0	0	0	0	0	0	0	0	0	0	0	0	0	0	0	0	0	0	0	0	0	0	0
AT1G16890.2;AT1G16890.3;AT1G16890.1	AT1G16890.2;AT1G16890.3;AT1G16890.1	9;8;7	9;8;7	2;1;1	>AT1G16890.2 | Symbols: UBC36, UBC13B | ubiquitin-conjugating enzyme 36 | chr1:5776550-5778327 REVERSE LENGTH=153;>AT1G16890.3 | Symbols: UBC36 | ubiquitin-conjugating enzyme 36 | chr1:5776550-5778327 REVERSE LENGTH=162;>AT1G16890.1 | Symbols: UBC36, UBC13	3	9	9	2	6	8	8	9	1	0	0	0	0	0	1	0	0	0	0	0	0	0	0	0	0	0	0	0	0	0	0	0	0	0	0	0	0	0	0	0	0	0	0	0
AT1G16920.1	AT1G16920.1	11	11	5	>AT1G16920.1 | Symbols: RAB11, ATRABA1B, RABA1b | RAB GTPase homolog A1B | chr1:5787489-5789147 REVERSE LENGTH=216	1	11	11	5	7	8	8	9	2	2	1	1	1	1	1	1	2	1	2	0	2	1	1	0	2	2	2	2	2	2	1	2	0	0	0	0	1	0	0	0	1	0	1	0
AT1G17020.1;AT4G25300.2;AT4G25310.1;AT4G25300.1;AT1G17010.1	AT1G17020.1	6;1;1;1;1	6;1;1;1;1	6;1;1;1;1	>AT1G17020.1 | Symbols: SRG1, ATSRG1 | senescence-related gene 1 | chr1:5820258-5821741 FORWARD LENGTH=358	5	6	6	6	0	0	0	1	0	0	0	0	0	0	0	0	0	0	0	0	0	0	0	0	0	0	0	0	0	0	0	0	0	0	0	0	0	0	0	0	0	0	0	0
AT1G17050.1	AT1G17050.1	1	1	1	>AT1G17050.1 | Symbols: SPS2 | solanesyl diphosphate synthase 2 | chr1:5829289-5831215 FORWARD LENGTH=417	1	1	1	1	0	0	1	0	0	0	0	0	0	0	0	0	0	0	0	0	0	0	0	0	0	0	0	0	0	0	0	0	0	0	0	0	0	0	0	0	0	0	0	0
AT1G17100.1	AT1G17100.1	1	1	1	>AT1G17100.1 | Symbols: | SOUL heme-binding family protein | chr1:5844766-5845539 FORWARD LENGTH=232	1	1	1	1	1	1	1	0	0	0	0	0	0	0	0	0	0	0	0	0	0	0	0	0	0	0	0	0	0	0	0	0	0	0	0	0	0	0	0	0	0	0	0	0
AT1G17160.2;AT1G17160.1	AT1G17160.2;AT1G17160.1	5;5	5;5	5;5	>AT1G17160.2 | Symbols: | pfkB-like carbohydrate kinase family protein | chr1:5867678-5869175 FORWARD LENGTH=355;>AT1G17160.1 | Symbols: | pfkB-like carbohydrate kinase family protein | chr1:5867678-5869215 FORWARD LENGTH=379	2	5	5	5	0	0	0	0	0	0	0	0	0	0	0	0	0	0	0	0	0	0	0	0	0	0	0	0	0	0	0	0	0	0	0	0	0	0	0	0	0	0	0	0
AT1G17170.1	AT1G17170.1	5	3	3	>AT1G17170.1 | Symbols: ATGSTU24, GST, GSTU24 | glutathione S-transferase TAU 24 | chr1:5869895-5870691 FORWARD LENGTH=218	1	5	3	3	3	4	4	5	0	0	0	0	0	0	0	0	0	0	0	0	0	0	0	0	0	0	0	0	0	0	0	0	0	0	0	0	0	0	0	0	0	0	0	0
AT1G17190.1	AT1G17190.1	2	2	2	>AT1G17190.1 | Symbols: ATGSTU26, GSTU26 | glutathione S-transferase tau 26 | chr1:5875452-5876375 FORWARD LENGTH=220	1	2	2	2	2	2	2	2	0	0	0	0	0	0	0	0	0	0	0	0	0	0	0	0	0	0	0	0	0	0	0	0	0	0	0	0	0	0	0	0	0	0	0	0
AT1G17290.1;AT5G62390.1	AT1G17290.1	26;1	26;1	18;1	>AT1G17290.1 | Symbols: AlaAT1 | alanine aminotransferas | chr1:5922771-5926093 FORWARD LENGTH=543	2	26	26	18	13	15	14	11	2	4	3	1	1	2	3	2	1	2	3	0	1	0	1	0	0	0	0	0	0	0	0	0	0	0	0	0	0	0	1	1	1	0	1	1
AT1G17370.2;AT1G17370.1;AT3G14100.1;AT1G54080.1;AT1G54080.2	AT1G17370.2;AT1G17370.1;AT3G14100.1;AT1G54080.1;AT1G54080.2	3;3;3;2;2	3;3;3;2;2	3;3;3;2;2	>AT1G17370.2 | Symbols: UBP1B | oligouridylate binding protein 1B | chr1:5951842-5954825 REVERSE LENGTH=416;>AT1G17370.1 | Symbols: UBP1B | oligouridylate binding protein 1B | chr1:5951842-5954825 REVERSE LENGTH=419;>AT3G14100.1 | Symbols: | RNA-binding (	5	3	3	3	0	0	1	0	1	1	1	0	1	1	1	0	1	1	1	0	0	1	0	0	0	0	0	0	0	0	0	0	0	0	0	0	0	0	0	0	0	0	0	0
AT1G17470.2;AT1G17470.1;AT1G72660.3;AT1G72660.2;AT1G72660.1	AT1G17470.2;AT1G17470.1;AT1G72660.3;AT1G72660.2;AT1G72660.1	7;7;6;6;6	7;7;6;6;6	7;7;6;6;6	>AT1G17470.2 | Symbols: ATDRG1, ATDRG, DRG1 | developmentally regulated G-protein 1 | chr1:6003442-6006155 FORWARD LENGTH=399;>AT1G17470.1 | Symbols: ATDRG1, ATDRG, DRG1 | developmentally regulated G-protein 1 | chr1:6003442-6006155 FORWARD LENGTH=399;>AT1	5	7	7	7	0	0	0	0	0	1	0	1	1	0	0	0	0	0	1	0	0	1	0	0	0	0	0	0	0	0	0	0	0	0	0	0	0	0	0	0	0	0	0	0
AT1G17650.1	AT1G17650.1	6	6	6	>AT1G17650.1 | Symbols: GLYR2, GR2 | glyoxylate reductase 2 | chr1:6069594-6071964 REVERSE LENGTH=358	1	6	6	6	5	6	3	4	0	0	0	0	0	0	0	0	0	0	0	0	0	0	0	0	0	0	0	0	0	0	0	0	0	0	0	0	0	0	0	0	0	0	0	0
AT1G17720.2;AT1G17720.1	AT1G17720.2;AT1G17720.1	6;5	6;5	4;3	>AT1G17720.2 | Symbols: ATB BETA | Protein phosphatase 2A, regulatory subunit PR55 | chr1:6093949-6098065 REVERSE LENGTH=500;>AT1G17720.1 | Symbols: ATB BETA | Protein phosphatase 2A, regulatory subunit PR55 | chr1:6093949-6098065 REVERSE LENGTH=501	2	6	6	4	0	0	0	1	0	1	0	0	1	1	1	1	1	0	1	0	0	0	0	0	0	0	0	0	0	0	0	0	0	0	0	0	0	0	0	0	0	0	0	0
AT1G17745.1;AT1G17745.2	AT1G17745.1;AT1G17745.2	21;21	18;18	18;18	>AT1G17745.1 | Symbols: PGDH | D-3-phosphoglycerate dehydrogenase | chr1:6101157-6104979 FORWARD LENGTH=624;>AT1G17745.2 | Symbols: PGDH | D-3-phosphoglycerate dehydrogenase | chr1:6101157-6104979 FORWARD LENGTH=651	2	21	18	18	0	0	0	0	10	11	15	11	11	14	17	16	15	14	16	20	11	8	11	14	4	5	6	8	4	2	5	7	2	2	3	4	2	0	2	3	2	2	4	3
AT1G17810.1;AT1G73190.1	AT1G17810.1;AT1G73190.1	2;2	2;2	2;2	>AT1G17810.1 | Symbols: BETA-TIP | beta-tonoplast intrinsic protein | chr1:6130209-6131442 FORWARD LENGTH=267;>AT1G73190.1 | Symbols: ALPHA-TIP, TIP3;1 | Aquaporin-like superfamily protein | chr1:27522155-27523171 FORWARD LENGTH=268	2	2	2	2	0	0	0	0	1	2	2	2	1	2	2	2	1	2	2	0	0	1	0	0	0	0	0	0	0	0	0	0	0	0	0	0	0	0	0	0	0	0	0	0
AT1G17840.1	AT1G17840.1	4	4	4	>AT1G17840.1 | Symbols: WBC11, ABCG11, DSO, COF1, ATWBC11 | white-brown complex homolog protein 11 | chr1:6142870-6145894 FORWARD LENGTH=703	1	4	4	4	0	0	0	0	0	0	0	0	0	2	0	0	4	3	0	0	4	2	3	0	1	0	1	0	0	0	0	0	0	0	0	0	0	0	0	0	0	0	0	0
AT1G17860.1	AT1G17860.1	8	8	8	>AT1G17860.1 | Symbols: | Kunitz family trypsin and protease inhibitor protein | chr1:6149343-6149933 FORWARD LENGTH=196	1	8	8	8	0	0	0	0	4	4	3	4	3	4	1	4	1	2	3	1	0	1	1	2	0	1	0	2	0	0	0	2	0	0	0	1	0	0	0	0	0	0	0	0
AT1G17890.3;AT1G17890.2;AT1G17890.1	AT1G17890.3;AT1G17890.2;AT1G17890.1	10;10;10	10;10;10	5;5;5	>AT1G17890.3 | Symbols: GER2 | NAD(P)-binding Rossmann-fold superfamily protein | chr1:6154478-6155440 REVERSE LENGTH=320;>AT1G17890.2 | Symbols: GER2 | NAD(P)-binding Rossmann-fold superfamily protein | chr1:6154478-6155440 REVERSE LENGTH=320;>AT1G17890.1	3	10	10	5	8	10	10	8	0	0	0	0	0	0	0	0	0	0	0	0	0	0	0	0	0	0	0	0	0	0	0	0	0	0	0	0	0	0	0	0	0	0	0	0
AT1G18060.1	AT1G18060.1	2	2	2	>AT1G18060.1 | Symbols: | unknown protein; INVOLVED IN: biological_process unknown; LOCATED IN: chloroplast; EXPRESSED IN: 22 plant structures; EXPRESSED DURING: 13 growth stages; Has 74 Blast hits to 74 proteins in 29 species: Archae - 0; Bacteria - 19;	1	2	2	2	2	1	1	0	0	0	0	0	0	0	0	0	0	0	0	0	0	0	0	0	0	0	0	0	0	0	0	0	0	0	0	0	0	0	0	0	0	0	0	0
AT1G18070.2;AT1G18070.1;AT1G18070.3	AT1G18070.2;AT1G18070.1;AT1G18070.3	18;18;18	18;18;18	18;18;18	>AT1G18070.2 | Symbols: | Translation elongation factor EF1A/initiation factor IF2gamma family protein | chr1:6214236-6218211 REVERSE LENGTH=532;>AT1G18070.1 | Symbols: | Translation elongation factor EF1A/initiation factor IF2gamma family protein | chr1	3	18	18	18	1	3	2	0	3	4	3	2	1	2	2	1	2	2	3	0	1	1	1	0	0	0	0	0	0	0	0	0	0	0	0	0	0	0	0	0	0	0	0	0
AT1G18080.1	AT1G18080.1	23	23	15	>AT1G18080.1 | Symbols: ATARCA, RACK1A_AT, RACK1A | Transducin/WD40 repeat-like superfamily protein | chr1:6222325-6223901 FORWARD LENGTH=327	1	23	23	15	15	17	12	14	9	2	5	2	5	2	4	2	4	3	4	1	3	1	2	1	1	1	1	1	0	1	1	1	1	1	1	1	1	1	1	1	1	1	1	1
AT1G18170.1	AT1G18170.1	5	5	5	>AT1G18170.1 | Symbols: | FKBP-like peptidyl-prolyl cis-trans isomerase family protein | chr1:6254291-6255507 FORWARD LENGTH=247	1	5	5	5	2	2	2	1	0	0	0	0	0	0	0	0	0	0	0	0	0	0	0	0	0	0	0	0	0	0	0	0	0	0	0	0	0	0	0	0	0	0	0	0
AT1G18210.2;AT1G18210.1	AT1G18210.2;AT1G18210.1	2;2	2;2	2;2	>AT1G18210.2 | Symbols: | Calcium-binding EF-hand family protein | chr1:6268273-6268785 REVERSE LENGTH=170;>AT1G18210.1 | Symbols: | Calcium-binding EF-hand family protein | chr1:6268273-6268785 REVERSE LENGTH=170	2	2	2	2	1	1	1	1	0	0	1	0	1	1	0	1	1	1	0	1	1	2	2	2	1	0	1	2	1	0	1	0	0	0	0	0	0	0	0	0	0	0	0	0
AT1G18260.1	AT1G18260.1	3	3	3	>AT1G18260.1 | Symbols: | HCP-like superfamily protein | chr1:6279047-6282008 REVERSE LENGTH=678	1	3	3	3	0	0	0	0	0	1	2	1	0	1	1	0	2	1	1	0	1	0	0	0	0	0	0	0	1	1	0	0	0	0	0	0	0	0	0	0	0	0	0	0
AT1G18270.1;AT1G18270.2;AT1G18270.3	AT1G18270.1;AT1G18270.2;AT1G18270.3	23;23;22	23;23;22	23;23;22	>AT1G18270.1 | Symbols: | ketose-bisphosphate aldolase class-II family protein | chr1:6283634-6293772 REVERSE LENGTH=1373;>AT1G18270.2 | Symbols: | ketose-bisphosphate aldolase class-II family protein | chr1:6283634-6293772 REVERSE LENGTH=1374;>AT1G18270	3	23	23	23	0	0	0	0	2	2	2	0	2	3	1	1	4	8	1	0	8	4	8	6	12	9	8	11	14	12	15	11	15	8	11	12	16	11	14	12	14	8	13	14
AT1G18450.1	AT1G18450.1	1	1	1	>AT1G18450.1 | Symbols: ATARP4, ARP4 | actin-related protein 4 | chr1:6348199-6351766 FORWARD LENGTH=441	1	1	1	1	0	0	0	0	0	0	0	0	0	0	0	0	0	0	0	0	0	0	0	0	0	0	0	0	0	0	0	0	0	0	0	0	0	0	0	0	0	0	0	0
AT1G18500.1	AT1G18500.1	18	18	6	>AT1G18500.1 | Symbols: MAML-4, IPMS1 | methylthioalkylmalate synthase-like 4 | chr1:6369347-6372861 FORWARD LENGTH=631	1	18	18	6	0	0	0	0	9	9	10	5	4	5	5	6	7	7	8	3	4	3	7	4	2	3	2	3	1	1	0	0	0	0	0	0	0	0	0	0	0	0	0	0
AT1G18540.1	AT1G18540.1	18	7	7	>AT1G18540.1 | Symbols: | Ribosomal protein L6 family protein | chr1:6377448-6378548 REVERSE LENGTH=233	1	18	7	7	1	1	0	0	15	15	16	10	15	17	16	9	18	17	15	11	14	15	14	13	16	13	15	15	17	13	16	12	14	14	13	14	15	12	14	13	12	14	14	13
AT1G18590.1	AT1G18590.1	17	10	10	>AT1G18590.1 | Symbols: SOT17, ATSOT17, ATST5C | sulfotransferase 17 | chr1:6398634-6399674 FORWARD LENGTH=346	1	17	10	10	10	11	13	14	0	0	0	0	0	0	0	0	0	0	0	0	0	0	0	0	0	0	0	0	0	0	0	0	0	0	0	0	0	0	0	0	0	0	0	0
AT1G18640.2	AT1G18640.2	6	6	6	>AT1G18640.2 | Symbols: PSP | 3-phosphoserine phosphatase | chr1:6416524-6418245 REVERSE LENGTH=295	1	6	6	6	4	6	5	4	0	0	0	0	0	0	0	0	0	0	0	0	0	0	0	0	0	0	0	0	0	0	0	0	0	0	0	0	0	0	0	0	0	0	0	0
AT5G07720.1;AT1G74380.1;AT1G18690.1	AT5G07720.1;AT1G74380.1;AT1G18690.1	1;1;1	1;1;1	1;1;1	>AT5G07720.1 | Symbols: | Galactosyl transferase GMA12/MNN10 family protein | chr5:2455757-2457130 FORWARD LENGTH=457;>AT1G74380.1 | Symbols: XXT5 | xyloglucan xylosyltransferase 5 | chr1:27959848-27961221 FORWARD LENGTH=457;>AT1G18690.1 | Symbols: | Gal	3	1	1	1	0	0	0	0	1	1	1	0	0	1	1	1	1	1	0	0	0	0	1	0	0	0	1	1	0	0	0	1	0	0	1	0	1	0	0	0	0	0	0	0
AT1G18720.1	AT1G18720.1	1	1	1	>AT1G18720.1 | Symbols: | Protein of unknown function (DUF962) | chr1:6458020-6459658 REVERSE LENGTH=206	1	1	1	1	0	0	0	0	0	0	0	0	0	0	0	0	0	0	0	0	0	0	0	0	0	0	0	0	0	0	0	0	0	0	0	0	0	0	0	0	0	0	0	0
AT1G18800.1	AT1G18800.1	8	2	2	>AT1G18800.1 | Symbols: NRP2 | NAP1-related protein 2 | chr1:6481466-6483463 REVERSE LENGTH=256	1	8	2	2	1	1	0	2	0	0	0	0	0	0	0	0	0	0	0	0	0	0	0	0	0	0	0	0	0	0	0	0	0	0	0	0	0	0	0	0	0	0	0	0
AT5G19450.2;AT5G19450.1;AT5G12480.1;AT1G18890.1;AT5G12480.2;AT3G51850.1;AT2G41860.2;AT2G41860.1;AT1G74740.1	AT5G19450.2;AT5G19450.1;AT5G12480.1;AT1G18890.1;AT5G12480.2;AT3G51850.1;AT2G41860.2;AT2G41860.1;AT1G74740.1	2;2;2;2;1;1;1;1;1	2;2;2;2;1;1;1;1;1	1;1;1;1;1;1;1;1;1	>AT5G19450.2 | Symbols: CDPK19, CPK8 | calcium-dependent protein kinase 19 | chr5:6558672-6561471 REVERSE LENGTH=533;>AT5G19450.1 | Symbols: CDPK19, CPK8 | calcium-dependent protein kinase 19 | chr5:6558672-6561471 REVERSE LENGTH=533;>AT5G12480.1 | Symbols	9	2	2	1	0	0	1	0	0	0	0	0	0	0	0	0	0	0	0	0	0	0	0	0	0	0	0	0	0	0	0	0	0	0	0	0	0	0	0	0	0	0	0	0
AT1G18970.1	AT1G18970.1	2	2	2	>AT1G18970.1 | Symbols: GLP4 | germin-like protein 4 | chr1:6554702-6555364 REVERSE LENGTH=220	1	2	2	2	0	0	0	0	0	0	0	0	0	0	0	0	0	0	0	0	0	0	0	0	0	0	1	0	1	2	1	2	2	0	0	1	2	2	1	2	2	2	1	2
AT1G19110.1	AT1G19110.1	2	2	2	>AT1G19110.1 | Symbols: | inter-alpha-trypsin inhibitor heavy chain-related | chr1:6602270-6605766 FORWARD LENGTH=754	1	2	2	2	0	0	0	0	2	0	0	0	1	0	0	0	0	0	0	0	0	0	0	0	0	0	0	0	0	0	0	0	0	0	0	0	0	0	0	0	0	0	0	0
AT1G19120.1	AT1G19120.1	1	1	1	>AT1G19120.1 | Symbols: | Small nuclear ribonucleoprotein family protein | chr1:6608288-6609162 FORWARD LENGTH=128	1	1	1	1	0	0	0	0	0	0	0	0	0	0	0	0	0	0	0	0	0	0	0	0	0	0	0	0	0	0	0	0	0	0	0	0	0	0	0	0	0	0	0	0
AT1G19130.1	AT1G19130.1	6	6	6	>AT1G19130.1 | Symbols: | CONTAINS InterPro DOMAIN/s: Protein of unknown function DUF985 (InterPro:IPR009327), RmlC-like jelly roll fold (InterPro:IPR014710); Has 1465 Blast hits to 1465 proteins in 584 species: Archae - 10; Bacteria - 1038; Metazoa - 19;	1	6	6	6	0	0	0	0	0	0	0	0	0	0	0	0	0	0	0	0	0	0	0	0	0	0	0	0	0	0	0	0	0	0	0	0	0	0	0	0	0	0	0	0
AT1G19140.1;AT1G19140.2	AT1G19140.1;AT1G19140.2	5;5	5;5	5;5	>AT1G19140.1 | Symbols: | FUNCTIONS IN: molecular_function unknown; INVOLVED IN: ubiquinone biosynthetic process; LOCATED IN: mitochondrion; EXPRESSED IN: 24 plant structures; EXPRESSED DURING: 15 growth stages; CONTAINS InterPro DOMAIN/s: COQ9 (InterPro:	2	5	5	5	5	5	4	5	0	0	0	0	0	0	0	0	0	0	0	0	0	0	0	0	0	0	0	0	0	0	0	0	0	0	0	0	0	0	0	0	0	0	0	0
AT1G19360.1	AT1G19360.1	5	5	5	>AT1G19360.1 | Symbols: | Nucleotide-diphospho-sugar transferase family protein | chr1:6690672-6692211 REVERSE LENGTH=428	1	5	5	5	0	0	0	0	0	0	0	0	0	0	0	0	0	0	0	0	0	0	0	0	1	0	0	1	3	2	3	3	1	0	1	1	3	1	2	3	3	2	3	4
AT1G19450.1	AT1G19450.1	1	1	1	>AT1G19450.1 | Symbols: | Major facilitator superfamily protein | chr1:6731671-6734633 REVERSE LENGTH=488	1	1	1	1	0	0	0	0	0	0	0	0	0	0	0	0	1	0	1	1	1	0	1	0	0	0	0	0	0	0	0	0	0	0	0	0	0	0	0	0	0	0	0	0
AT1G19570.1;AT1G19570.2;AT1G19550.1	AT1G19570.1;AT1G19570.2	11;10;4	11;10;4	11;10;4	>AT1G19570.1 | Symbols: DHAR1, ATDHAR1, DHAR5 | dehydroascorbate reductase | chr1:6773462-6774413 REVERSE LENGTH=213;>AT1G19570.2 | Symbols: DHAR1, ATDHAR1, DHAR5 | dehydroascorbate reductase | chr1:6773462-6774413 REVERSE LENGTH=212	3	11	11	11	10	11	11	8	0	0	0	0	0	0	0	0	0	0	0	0	0	0	0	0	0	0	0	0	0	0	0	0	0	0	0	0	0	0	0	0	0	0	0	0
AT1G19580.1;AT1G19580.2	AT1G19580.1;AT1G19580.2	5;4	2;1	2;1	>AT1G19580.1 | Symbols: GAMMA CA1 | gamma carbonic anhydrase 1 | chr1:6774937-6777092 FORWARD LENGTH=275;>AT1G19580.2 | Symbols: GAMMA CA1 | gamma carbonic anhydrase 1 | chr1:6774937-6776845 FORWARD LENGTH=220	2	5	2	2	0	0	0	0	0	0	0	0	0	0	0	0	0	0	0	0	0	0	0	0	0	0	0	0	0	0	0	0	0	0	0	0	0	0	1	0	1	0	0	0
AT1G19670.1	AT1G19670.1	2	2	2	>AT1G19670.1 | Symbols: ATCLH1, CORI1, ATHCOR1, CLH1 | chlorophyllase 1 | chr1:6803796-6804923 REVERSE LENGTH=324	1	2	2	2	0	0	1	0	0	0	0	0	0	0	0	0	0	0	0	0	0	0	0	0	0	0	0	0	0	0	0	0	0	0	0	0	0	0	0	0	0	0	0	0
AT1G19730.1	AT1G19730.1	3	3	3	>AT1G19730.1 | Symbols: ATTRX4, ATH4 | Thioredoxin superfamily protein | chr1:6823163-6824020 REVERSE LENGTH=119	1	3	3	3	0	0	0	0	0	0	0	0	0	0	0	0	0	0	0	0	0	0	0	0	0	0	0	0	0	0	0	0	0	0	0	0	0	0	0	0	0	0	0	0
AT1G19800.3;AT1G19800.2;AT1G19800.1	AT1G19800.3;AT1G19800.2;AT1G19800.1	2;2;2	2;2;2	2;2;2	>AT1G19800.3 | Symbols: TGD1 | trigalactosyldiacylglycerol 1 | chr1:6846812-6847954 FORWARD LENGTH=350;>AT1G19800.2 | Symbols: TGD1 | trigalactosyldiacylglycerol 1 | chr1:6846812-6847954 FORWARD LENGTH=350;>AT1G19800.1 | Symbols: TGD1 | trigalactosyldiacyl	3	2	2	2	0	0	0	0	0	0	0	0	0	0	0	0	0	0	0	0	0	0	0	0	0	0	0	0	0	0	0	0	0	0	0	0	0	0	0	0	0	1	0	0
AT1G19870.1	AT1G19870.1	1	1	1	>AT1G19870.1 | Symbols: iqd32 | IQ-domain 32 | chr1:6895400-6898539 REVERSE LENGTH=794	1	1	1	1	0	0	0	0	0	1	0	0	0	1	0	0	1	0	0	0	1	0	0	0	0	0	0	0	0	0	0	0	0	0	0	0	0	0	0	0	0	0	0	0
AT4G38920.1;AT4G34720.1;AT2G16510.1;AT1G19910.1;AT1G75630.1;AT1G75630.2	AT4G38920.1;AT4G34720.1;AT2G16510.1;AT1G19910.1;AT1G75630.1;AT1G75630.2	1;1;1;1;1;1	1;1;1;1;1;1	1;1;1;1;1;1	>AT4G38920.1 | Symbols: AVA-P3, ATVHA-C3, VHA-C3 | vacuolar-type H(+)-ATPase C3 | chr4:18147330-18148853 FORWARD LENGTH=164;>AT4G34720.1 | Symbols: AVA-P1, VHA-C1, ATVHA-C1 | ATPase, F0/V0 complex, subunit C protein | chr4:16568223-16569165 REVERSE LENGTH=	6	1	1	1	0	0	0	0	0	0	0	0	0	0	0	0	0	0	0	0	0	0	0	0	0	0	0	0	1	1	1	1	1	1	1	1	1	1	1	1	1	1	1	1
AT1G19920.1	AT1G19920.1	13	10	10	>AT1G19920.1 | Symbols: APS2, ASA1 | Pseudouridine synthase/archaeosine transglycosylase-like family protein | chr1:6914835-6916657 REVERSE LENGTH=476	1	13	10	10	1	2	1	1	1	1	1	0	1	1	1	1	1	1	1	1	1	1	1	1	1	1	1	1	1	1	1	1	1	1	1	1	1	0	1	1	1	1	1	1
AT1G20010.1	AT1G20010.1	21	8	5	>AT1G20010.1 | Symbols: TUB5 | tubulin beta-5 chain | chr1:6938033-6940481 REVERSE LENGTH=449	1	21	8	5	8	8	2	4	16	14	14	8	17	15	12	11	14	14	14	9	15	12	12	11	13	13	12	13	12	9	11	8	13	12	11	11	12	8	9	9	11	10	10	8
AT1G20020.2;AT1G20020.3;AT1G20020.1	AT1G20020.2;AT1G20020.3;AT1G20020.1	16;16;16	15;15;15	15;15;15	>AT1G20020.2 | Symbols: ATLFNR2 | ferredoxin-NADP(+)-oxidoreductase 2 | chr1:6942851-6944868 FORWARD LENGTH=350;>AT1G20020.3 | Symbols: ATLFNR2 | ferredoxin-NADP(+)-oxidoreductase 2 | chr1:6942851-6944868 FORWARD LENGTH=369;>AT1G20020.1 | Symbols: ATLFNR2,	3	16	15	15	2	1	1	0	6	5	6	2	5	7	5	6	6	7	4	3	5	5	7	4	8	6	6	5	9	6	6	5	9	5	6	3	9	7	9	6	6	5	7	5
AT1G20050.1	AT1G20050.1	2	2	2	>AT1G20050.1 | Symbols: HYD1 | C-8,7 sterol isomerase | chr1:6949160-6950135 FORWARD LENGTH=223	1	2	2	2	0	0	0	0	1	0	1	0	0	1	0	0	1	0	1	0	0	0	0	0	0	0	0	0	0	0	0	0	0	0	0	0	0	0	0	0	0	0	0	0
AT1G20090.1;AT1G75840.1;AT4G35020.3;AT4G35020.2;AT4G35020.1;AT4G35950.1;AT3G51300.1;AT2G17800.2;AT2G17800.1;AT5G45970.1;AT3G48040.1;AT4G28950.1;AT5G62880.1;AT3G51290.2	AT1G20090.1;AT1G75840.1;AT4G35020.3;AT4G35020.2;AT4G35020.1;AT4G35950.1;AT3G51300.1;AT2G17800.2;AT2G17800.1;AT5G45970.1;AT3G48040.1;AT4G28950.1;AT5G62880.1;AT3G51290.2	2;2;2;2;2;1;1;1;1;1;1;1;1;1	2;2;2;2;2;1;1;1;1;1;1;1;1;1	2;2;2;2;2;1;1;1;1;1;1;1;1;1	>AT1G20090.1 | Symbols: ARAC4, ROP2, ATROP2, ATRAC4 | RHO-related protein from plants 2 | chr1:6967223-6968603 FORWARD LENGTH=195;>AT1G75840.1 | Symbols: ARAC5, ATGP3, ROP4, ATROP4 | RAC-like GTP binding protein 5 | chr1:28475964-28477377 FORWARD LENGTH=19	14	2	2	2	2	1	2	2	0	0	0	0	0	0	0	0	0	0	0	0	0	0	0	0	0	0	0	0	0	0	0	0	0	0	0	0	0	0	0	0	0	0	0	0
AT1G20160.2;AT1G20160.1	AT1G20160.2;AT1G20160.1	4;4	4;4	4;4	>AT1G20160.2 | Symbols: ATSBT5.2 | Subtilisin-like serine endopeptidase family protein | chr1:6990852-6993737 REVERSE LENGTH=730;>AT1G20160.1 | Symbols: ATSBT5.2 | Subtilisin-like serine endopeptidase family protein | chr1:6990852-6993854 REVERSE LENGTH=76	2	4	4	4	0	0	0	0	4	4	3	2	3	4	4	1	0	4	1	0	0	0	1	0	0	1	1	0	0	0	0	1	1	0	1	1	0	0	0	0	0	0	0	0
AT1G20200.1	AT1G20200.1	27	27	13	>AT1G20200.1 | Symbols: EMB2719, HAP15 | PAM domain (PCI/PINT associated module) protein | chr1:7001409-7004154 REVERSE LENGTH=488	1	27	27	13	0	0	0	0	8	9	8	3	7	8	9	7	7	7	10	0	6	3	5	6	9	6	7	4	10	4	8	8	5	2	4	3	11	2	7	6	10	4	10	6
AT1G20220.1	AT1G20220.1	4	3	3	>AT1G20220.1 | Symbols: | Alba DNA/RNA-binding protein | chr1:7005090-7007285 REVERSE LENGTH=315	1	4	3	3	0	0	0	0	0	0	0	0	0	0	0	0	0	0	0	0	0	0	0	0	0	0	0	0	0	0	0	0	0	0	0	0	0	0	0	0	0	0	0	0
AT1G20225.1	AT1G20225.1	4	4	4	>AT1G20225.1 | Symbols: | Thioredoxin superfamily protein | chr1:7007966-7009318 REVERSE LENGTH=233	1	4	4	4	1	0	1	0	0	0	0	0	0	0	0	0	0	0	0	0	0	0	1	0	1	1	1	1	2	2	2	2	1	2	2	2	2	2	3	3	3	3	3	3
AT1G20260.1	AT1G20260.1	28	1	1	>AT1G20260.1 | Symbols: | ATPase, V1 complex, subunit B protein | chr1:7016971-7020290 FORWARD LENGTH=487	1	28	1	1	1	2	0	1	8	6	5	1	4	7	5	3	5	5	5	0	4	3	5	4	11	7	9	7	10	8	9	9	11	10	13	15	22	16	18	15	23	28	25	22
AT1G20330.1	AT1G20330.1	10	10	8	>AT1G20330.1 | Symbols: SMT2, CVP1, FRL1 | sterol methyltransferase 2 | chr1:7038968-7040053 REVERSE LENGTH=361	1	10	10	8	5	5	7	0	1	0	1	1	2	0	1	0	1	2	1	0	2	0	1	1	0	0	1	1	2	0	1	0	0	0	0	0	0	0	0	0	0	0	0	0
AT1G20440.1	AT1G20440.1	16	16	12	>AT1G20440.1 | Symbols: COR47, RD17, AtCOR47 | cold-regulated 47 | chr1:7084722-7085664 REVERSE LENGTH=265	1	16	16	12	3	1	1	1	1	1	0	0	1	0	1	0	0	1	1	0	0	0	0	0	0	0	0	0	0	0	0	0	0	0	0	0	0	0	0	0	0	0	0	0
AT1G20450.2;AT1G20450.1	AT1G20450.2;AT1G20450.1	9;9	7;7	7;7	>AT1G20450.2 | Symbols: LTI29, LTI45, ERD10 | Dehydrin family protein | chr1:7088235-7089107 REVERSE LENGTH=259;>AT1G20450.1 | Symbols: LTI29, LTI45, ERD10 | Dehydrin family protein | chr1:7088235-7089107 REVERSE LENGTH=260	2	9	7	7	0	0	0	0	0	0	0	0	0	0	0	0	0	0	0	0	0	0	0	0	0	0	0	0	0	0	0	0	0	0	0	0	0	0	0	0	0	0	0	0
AT1G20510.2;AT1G20510.1;AT1G20490.1;AT1G20500.1	AT1G20510.2;AT1G20510.1	6;6;1;1	6;6;1;1	6;6;1;1	>AT1G20510.2 | Symbols: OPCL1 | OPC-8:0 CoA ligase1 | chr1:7103939-7105856 REVERSE LENGTH=473;>AT1G20510.1 | Symbols: OPCL1 | OPC-8:0 CoA ligase1 | chr1:7103645-7105856 REVERSE LENGTH=546	4	6	6	6	0	0	0	0	0	0	1	0	0	0	1	0	0	0	1	0	0	0	0	0	0	0	0	0	0	0	0	0	0	0	0	0	0	0	0	0	0	0	0	0
AT1G20540.1	AT1G20540.1	1	1	1	>AT1G20540.1 | Symbols: | Transducin/WD40 repeat-like superfamily protein | chr1:7112652-7115191 FORWARD LENGTH=351	1	1	1	1	1	1	1	0	0	0	0	0	0	0	0	0	0	0	0	0	0	0	0	0	0	0	0	0	0	0	0	0	0	0	0	0	0	0	0	0	0	0	0	0
AT1G20560.1	AT1G20560.1	2	2	2	>AT1G20560.1 | Symbols: AAE1 | acyl activating enzyme 1 | chr1:7119927-7121730 REVERSE LENGTH=556	1	2	2	2	0	0	0	0	0	0	0	0	0	0	0	0	0	0	0	0	0	0	0	0	0	0	0	0	0	0	0	0	0	0	0	0	0	0	0	0	0	0	0	0
AT1G20580.1;AT1G76300.1;AT1G20600.1	AT1G20580.1;AT1G76300.1;AT1G20600.1	2;1;1	2;1;1	2;1;1	>AT1G20580.1 | Symbols: | Small nuclear ribonucleoprotein family protein | chr1:7128979-7130371 FORWARD LENGTH=131;>AT1G76300.1 | Symbols: SmD3 | snRNP core protein SMD3 | chr1:28625957-28627080 FORWARD LENGTH=128;>AT1G20600.1 | Symbols: | AP2/B3-like tr	3	2	2	2	0	0	0	0	1	1	2	0	2	1	1	0	1	0	1	0	0	0	0	0	1	1	0	1	0	0	0	0	0	0	0	0	0	0	0	0	0	0	0	0
AT1G20620.1;AT1G20620.5;AT1G20620.4;AT1G20620.2	AT1G20620.1;AT1G20620.5;AT1G20620.4;AT1G20620.2	32;30;26;25	32;30;26;25	23;22;19;18	>AT1G20620.1 | Symbols: CAT3, SEN2, ATCAT3 | catalase 3 | chr1:7143142-7146193 FORWARD LENGTH=492;>AT1G20620.5 | Symbols: CAT3, SEN2, ATCAT3 | catalase 3 | chr1:7143142-7146193 FORWARD LENGTH=485;>AT1G20620.4 | Symbols: CAT3, SEN2, ATCAT3 | catalase 3 | ch	4	32	32	23	2	1	1	0	11	12	17	4	15	17	13	13	24	26	18	19	22	22	25	22	23	20	21	21	23	14	16	17	22	22	23	25	21	13	21	19	21	18	21	18
AT1G20630.1	AT1G20630.1	16	5	5	>AT1G20630.1 | Symbols: CAT1 | catalase 1 | chr1:7146812-7149609 FORWARD LENGTH=492	1	16	5	5	0	0	0	0	1	1	7	1	9	9	2	6	12	13	4	10	10	9	8	9	7	6	5	8	9	6	5	7	5	6	8	9	8	6	6	6	7	4	6	7
AT1G20760.1	AT1G20760.1	2	2	2	>AT1G20760.1 | Symbols: | Calcium-binding EF hand family protein | chr1:7209515-7214773 FORWARD LENGTH=1019	1	2	2	2	2	2	1	2	0	0	0	0	0	0	0	0	0	0	0	0	0	0	0	0	0	0	0	0	0	0	0	0	0	0	0	0	0	0	0	0	0	0	0	0
AT1G20810.1	AT1G20810.1	3	3	3	>AT1G20810.1 | Symbols: | FKBP-like peptidyl-prolyl cis-trans isomerase family protein | chr1:7232025-7233367 FORWARD LENGTH=232	1	3	3	3	2	2	0	0	0	0	0	0	0	0	0	0	0	0	0	0	0	0	0	0	0	0	0	0	0	0	0	0	0	0	0	0	0	0	0	0	0	0	0	0
AT1G20840.1	AT1G20840.1	3	3	3	>AT1G20840.1 | Symbols: TMT1 | tonoplast monosaccharide transporter1 | chr1:7245107-7247674 REVERSE LENGTH=734	1	3	3	3	0	0	0	0	0	0	0	0	0	0	0	0	0	0	0	0	0	0	0	0	0	0	0	0	0	0	0	0	0	0	0	0	0	0	0	0	0	0	0	0
AT1G20950.1	AT1G20950.1	25	25	13	>AT1G20950.1 | Symbols: | Phosphofructokinase family protein | chr1:7297467-7301336 REVERSE LENGTH=614	1	25	25	13	0	0	0	0	11	11	14	4	9	9	8	7	10	9	7	4	6	6	8	4	6	4	4	4	6	3	4	3	3	3	2	1	4	1	2	3	2	1	2	1
AT1G20960.2;AT1G20960.1;AT2G42270.1;AT5G61140.1;AT5G61140.2	AT1G20960.2;AT1G20960.1	19;19;5;1;1	19;19;5;1;1	19;19;5;1;1	>AT1G20960.2 | Symbols: emb1507 | U5 small nuclear ribonucleoprotein helicase, putative | chr1:7302591-7309914 REVERSE LENGTH=2171;>AT1G20960.1 | Symbols: emb1507 | U5 small nuclear ribonucleoprotein helicase, putative | chr1:7302591-7309914 REVERSE LENGTH	5	19	19	19	0	0	0	0	0	0	0	0	0	0	0	0	0	0	0	0	0	0	0	0	0	0	0	0	2	0	0	0	3	2	0	1	15	5	7	8	11	11	14	13
AT1G21080.2;AT1G21080.1;AT1G21080.3	AT1G21080.2;AT1G21080.1;AT1G21080.3	4;4;3	4;4;3	4;4;3	>AT1G21080.2 | Symbols: | DNAJ heat shock N-terminal domain-containing protein | chr1:7378822-7380927 REVERSE LENGTH=304;>AT1G21080.1 | Symbols: | DNAJ heat shock N-terminal domain-containing protein | chr1:7378822-7382275 REVERSE LENGTH=391;>AT1G21080.3	3	4	4	4	0	1	0	0	0	0	0	0	0	0	0	0	0	0	0	0	0	0	0	0	0	0	0	0	0	0	0	0	0	0	0	0	0	0	0	0	0	0	0	0
AT1G21100.1	AT1G21100.1	14	14	5	>AT1G21100.1 | Symbols: | O-methyltransferase family protein | chr1:7386991-7388318 REVERSE LENGTH=373	1	14	14	5	7	6	3	3	3	1	0	1	0	0	0	0	0	1	0	0	0	0	0	0	0	0	0	0	0	0	0	0	0	0	0	0	0	0	0	0	0	0	0	0
AT1G21120.1;AT1G21110.1	AT1G21120.1;AT1G21110.1	12;12	3;3	3;3	>AT1G21120.1 | Symbols: | O-methyltransferase family protein | chr1:7395331-7396640 REVERSE LENGTH=373;>AT1G21110.1 | Symbols: | O-methyltransferase family protein | chr1:7390110-7391419 REVERSE LENGTH=373	2	12	3	3	4	4	1	3	2	1	0	1	0	0	0	0	0	1	0	0	0	0	0	0	0	0	0	0	0	0	0	0	0	0	0	0	0	0	0	0	0	0	0	0
AT1G21130.1;AT1G21130.2	AT1G21130.1;AT1G21130.2	13;11	6;6	4;4	>AT1G21130.1 | Symbols: | O-methyltransferase family protein | chr1:7399170-7400470 REVERSE LENGTH=373;>AT1G21130.2 | Symbols: | O-methyltransferase family protein | chr1:7399489-7400470 REVERSE LENGTH=296	2	13	6	4	8	7	3	4	2	1	0	1	0	0	0	0	0	1	0	0	0	0	0	0	0	0	0	0	0	0	0	0	0	0	0	0	0	0	0	0	0	0	0	0
AT1G21350.1;AT1G21350.2;AT1G21350.3	AT1G21350.1;AT1G21350.2;AT1G21350.3	1;1;1	1;1;1	1;1;1	>AT1G21350.1 | Symbols: | Thioredoxin superfamily protein | chr1:7477376-7478519 REVERSE LENGTH=151;>AT1G21350.2 | Symbols: | Thioredoxin superfamily protein | chr1:7477376-7479012 REVERSE LENGTH=225;>AT1G21350.3 | Symbols: | Thioredoxin superfamily pro	3	1	1	1	1	1	0	1	0	0	0	0	0	0	0	0	0	0	0	0	0	0	0	0	0	0	0	0	0	0	0	0	0	0	0	0	0	0	0	0	0	0	0	0
AT1G21400.1	AT1G21400.1	2	2	2	>AT1G21400.1 | Symbols: | Thiamin diphosphate-binding fold (THDP-binding) superfamily protein | chr1:7493492-7496240 FORWARD LENGTH=472	1	2	2	2	0	0	0	0	0	0	0	0	0	0	0	0	0	0	0	0	0	0	0	0	0	0	0	0	0	0	0	0	0	0	0	0	0	0	0	0	0	0	0	0
AT1G21440.1	AT1G21440.1	11	11	10	>AT1G21440.1 | Symbols: | Phosphoenolpyruvate carboxylase family protein | chr1:7502325-7504103 REVERSE LENGTH=336	1	11	11	10	2	2	1	1	0	0	0	0	0	0	1	0	1	0	1	0	0	0	0	0	0	0	0	0	0	0	0	0	0	0	0	0	0	0	0	0	0	0	0	0
AT1G21630.1;AT1G21630.2	AT1G21630.1;AT1G21630.2	2;2	2;2	2;2	>AT1G21630.1 | Symbols: | Calcium-binding EF hand family protein | chr1:7581457-7587796 FORWARD LENGTH=1218;>AT1G21630.2 | Symbols: | Calcium-binding EF hand family protein | chr1:7581457-7587796 FORWARD LENGTH=1247	2	2	2	2	0	0	0	0	0	0	0	0	0	0	0	0	0	0	0	0	0	0	0	0	0	0	0	0	0	0	0	0	0	0	0	0	0	0	0	0	0	0	0	0
AT1G21670.1	AT1G21670.1	3	3	2	>AT1G21670.1 | Symbols: | LOCATED IN: cell wall, plant-type cell wall; EXPRESSED IN: 23 plant structures; EXPRESSED DURING: 14 growth stages; CONTAINS InterPro DOMAIN/s: WD40-like Beta Propeller (InterPro:IPR011659), Six-bladed beta-propeller, TolB-like (	1	3	3	2	0	0	0	0	0	0	0	1	0	1	0	0	0	1	0	0	0	1	0	0	0	0	0	0	0	0	0	0	0	0	0	0	1	0	0	0	1	0	1	0
AT1G21680.1	AT1G21680.1	2	1	1	>AT1G21680.1 | Symbols: | DPP6 N-terminal domain-like protein | chr1:7613028-7615148 FORWARD LENGTH=706	1	2	1	1	0	0	0	0	0	0	0	0	0	0	0	0	0	0	0	0	0	0	0	0	0	0	0	0	0	0	0	0	0	0	0	0	0	0	0	0	0	0	0	0
AT1G77440.2;AT1G77440.1;AT1G21720.1	AT1G77440.2;AT1G77440.1;AT1G21720.1	7;7;7	7;7;7	7;7;7	>AT1G77440.2 | Symbols: PBC2 | 20S proteasome beta subunit C2 | chr1:29096020-29098105 FORWARD LENGTH=204;>AT1G77440.1 | Symbols: PBC2 | 20S proteasome beta subunit C2 | chr1:29096334-29098105 FORWARD LENGTH=204;>AT1G21720.1 | Symbols: PBC1 | proteasome be	3	7	7	7	0	0	0	0	0	0	0	0	0	0	0	0	0	0	0	0	0	0	0	0	0	0	0	0	0	0	0	0	0	0	0	0	0	0	0	0	1	0	0	0
AT1G21750.1;AT1G21750.2	AT1G21750.1;AT1G21750.2	43;34	43;34	37;29	>AT1G21750.1 | Symbols: ATPDIL1-1, ATPDI5, PDI5, PDIL1-1 | PDI-like 1-1 | chr1:7645767-7648514 FORWARD LENGTH=501;>AT1G21750.2 | Symbols: ATPDIL1-1, PDIL1-1 | PDI-like 1-1 | chr1:7645767-7648695 FORWARD LENGTH=487	2	43	43	37	7	3	6	2	1	0	0	0	0	0	0	0	0	0	0	0	0	0	0	0	0	0	0	0	0	0	0	0	0	0	0	0	0	0	0	0	0	0	0	0
AT1G21880.1;AT1G21880.2;AT1G77630.1	AT1G21880.1;AT1G21880.2;AT1G77630.1	3;3;2	3;3;2	3;3;2	>AT1G21880.1 | Symbols: LYM1 | lysm domain GPI-anchored protein 1 precursor | chr1:7680689-7682048 FORWARD LENGTH=316;>AT1G21880.2 | Symbols: LYM1 | lysm domain GPI-anchored protein 1 precursor | chr1:7680689-7682526 FORWARD LENGTH=416;>AT1G77630.1 | Symbo	3	3	3	3	0	0	0	0	2	2	2	0	2	2	2	1	3	3	2	0	3	3	3	3	3	3	3	2	3	3	3	2	1	1	1	0	1	0	0	0	0	0	0	0
AT1G21900.1	AT1G21900.1	4	4	4	>AT1G21900.1 | Symbols: | emp24/gp25L/p24 family/GOLD family protein | chr1:7691165-7692327 REVERSE LENGTH=216	1	4	4	4	0	0	0	0	2	2	2	1	0	1	1	0	1	0	3	1	0	0	0	0	0	0	0	0	0	0	0	0	0	0	0	0	0	0	0	0	0	0	0	0
AT1G22200.2;AT1G22200.1	AT1G22200.2;AT1G22200.1	3;3	3;3	3;3	>AT1G22200.2 | Symbols: | Endoplasmic reticulum vesicle transporter protein | chr1:7838104-7840602 REVERSE LENGTH=338;>AT1G22200.1 | Symbols: | Endoplasmic reticulum vesicle transporter protein | chr1:7837857-7840602 REVERSE LENGTH=386	2	3	3	3	0	0	0	0	0	0	1	0	0	0	0	1	1	1	1	1	2	0	1	0	1	1	1	0	0	0	0	1	0	0	0	1	0	0	0	1	0	0	0	0
AT1G22280.1;AT1G22280.3;AT1G22280.2	AT1G22280.1;AT1G22280.3	5;4;2	5;4;2	5;4;2	>AT1G22280.1 | Symbols: PAPP2C | phytochrome-associated protein phosphatase type 2C | chr1:7874236-7875496 FORWARD LENGTH=281;>AT1G22280.3 | Symbols: PAPP2C | phytochrome-associated protein phosphatase type 2C | chr1:7874236-7875496 FORWARD LENGTH=287	3	5	5	5	1	1	1	4	0	0	0	0	0	0	0	0	0	0	0	0	0	0	0	0	0	0	0	0	0	0	0	0	0	0	0	0	0	0	0	0	0	0	0	0
AT1G22300.2;AT1G22300.1;AT1G22300.3;AT1G22290.1;AT1G22290.2;AT1G78220.1	AT1G22300.2;AT1G22300.1;AT1G22300.3	23;23;21;1;1;1	22;22;20;1;1;1	19;19;17;1;1;1	>AT1G22300.2 | Symbols: GRF10, GF14 EPSILON | general regulatory factor 10 | chr1:7879244-7881103 REVERSE LENGTH=254;>AT1G22300.1 | Symbols: GRF10, 14-3-3EPSILON, GF14 EPSILON | general regulatory factor 10 | chr1:7879146-7881103 REVERSE LENGTH=254;>AT1G22	6	23	22	19	21	20	21	20	4	4	4	3	3	2	2	2	2	2	2	0	1	1	1	1	1	1	2	1	3	1	2	1	0	0	0	1	2	1	1	1	2	1	1	1
AT1G22360.1;AT1G22360.2	AT1G22360.1;AT1G22360.2	8;6	5;5	5;5	>AT1G22360.1 | Symbols: AtUGT85A2, UGT85A2 | UDP-glucosyl transferase 85A2 | chr1:7895068-7897527 REVERSE LENGTH=481;>AT1G22360.2 | Symbols: AtUGT85A2, UGT85A2 | UDP-glucosyl transferase 85A2 | chr1:7895068-7897527 REVERSE LENGTH=469	2	8	5	5	5	6	3	7	0	0	0	0	0	0	0	0	0	0	0	0	0	0	0	0	0	0	0	0	0	0	0	0	0	0	0	0	0	0	0	0	0	0	0	0
AT1G22400.1;AT1G22380.1	AT1G22400.1	10;1	10;1	7;0	>AT1G22400.1 | Symbols: UGT85A1, ATUGT85A1 | UDP-Glycosyltransferase superfamily protein | chr1:7903851-7906607 REVERSE LENGTH=489	2	10	10	7	7	8	6	9	0	0	0	0	0	0	0	0	0	0	0	0	0	0	0	0	0	0	0	0	0	0	0	0	0	0	0	0	0	0	0	0	0	0	0	0
AT1G22410.1	AT1G22410.1	16	16	10	>AT1G22410.1 | Symbols: | Class-II DAHP synthetase family protein | chr1:7912120-7914742 FORWARD LENGTH=527	1	16	16	10	0	0	0	0	5	4	4	3	3	4	3	5	4	5	4	2	3	2	2	2	2	1	1	2	2	0	1	2	1	0	0	0	2	0	1	2	2	0	2	2
AT1G22430.2;AT1G22430.1	AT1G22430.2;AT1G22430.1	6;6	6;6	6;6	>AT1G22430.2 | Symbols: | GroES-like zinc-binding dehydrogenase family protein | chr1:7919235-7921594 FORWARD LENGTH=388;>AT1G22430.1 | Symbols: | GroES-like zinc-binding dehydrogenase family protein | chr1:7919235-7921594 FORWARD LENGTH=388	2	6	6	6	2	2	2	0	1	1	1	0	1	1	1	1	1	1	1	0	0	0	1	0	1	0	0	0	0	0	0	0	0	0	0	0	0	0	0	0	0	0	0	0
AT1G22440.1	AT1G22440.1	6	6	6	>AT1G22440.1 | Symbols: | Zinc-binding alcohol dehydrogenase family protein | chr1:7922560-7924759 FORWARD LENGTH=386	1	6	6	6	4	4	3	1	0	0	0	0	0	0	0	0	0	0	0	0	0	0	0	0	0	0	0	0	0	0	0	0	0	0	0	0	0	0	0	0	0	0	0	0
AT1G22450.1;AT5G57815.1;AT4G28060.1	AT1G22450.1	7;1;1	7;1;1	7;1;1	>AT1G22450.1 | Symbols: COX6B, ATCOX6B2 | cytochrome C oxidase 6B | chr1:7925447-7926918 FORWARD LENGTH=191	3	7	7	7	4	6	5	5	0	0	0	0	0	0	0	0	0	0	0	0	0	0	0	0	0	0	0	0	0	0	0	0	0	0	0	0	0	0	0	0	0	0	0	0
AT1G22510.1;AT1G22510.2;AT1G72175.1	AT1G22510.1;AT1G22510.2;AT1G72175.1	2;2;1	2;2;1	2;2;1	>AT1G22510.1 | Symbols: | RING/U-box protein with domain of unknown function (DUF 1232) | chr1:7951003-7952597 REVERSE LENGTH=185;>AT1G22510.2 | Symbols: | RING/U-box protein with domain of unknown function (DUF 1232) | chr1:7951003-7952593 REVERSE LENGT	3	2	2	2	1	1	1	2	0	0	0	0	0	0	0	0	0	0	0	0	0	0	0	0	0	0	0	0	0	0	0	0	0	0	0	0	0	0	0	0	0	0	0	0
AT1G22520.1;AT1G22520.2	AT1G22520.1;AT1G22520.2	1;1	1;1	1;1	>AT1G22520.1 | Symbols: | Domain of unknown function (DUF543) | chr1:7953299-7954304 REVERSE LENGTH=99;>AT1G22520.2 | Symbols: | Domain of unknown function (DUF543) | chr1:7952996-7954304 REVERSE LENGTH=179	2	1	1	1	1	1	0	1	0	0	0	0	0	0	0	0	0	0	0	0	0	0	0	0	0	0	0	0	0	0	0	0	0	0	0	0	0	0	0	0	0	0	0	0
AT1G22530.1	AT1G22530.1	50	50	48	>AT1G22530.1 | Symbols: PATL2 | PATELLIN 2 | chr1:7955773-7958326 REVERSE LENGTH=683	1	50	50	48	1	2	0	0	13	13	9	2	15	15	7	6	26	29	14	4	44	39	41	31	48	43	33	29	32	23	21	13	12	7	7	3	14	6	7	3	8	7	5	2
AT1G22700.3;AT1G22700.2;AT1G22700.1	AT1G22700.3;AT1G22700.2;AT1G22700.1	1;1;1	1;1;1	1;1;1	>AT1G22700.3 | Symbols: | Tetratricopeptide repeat (TPR)-like superfamily protein | chr1:8028323-8029289 REVERSE LENGTH=211;>AT1G22700.2 | Symbols: | Tetratricopeptide repeat (TPR)-like superfamily protein | chr1:8028323-8029878 REVERSE LENGTH=296;>AT1G2	3	1	1	1	1	0	0	0	0	0	0	0	0	0	0	0	0	0	0	0	0	0	0	0	0	0	0	0	0	0	0	0	0	0	0	0	0	0	0	0	0	0	0	0
AT4G09800.1;AT1G34030.1;AT1G22780.1	AT4G09800.1;AT1G34030.1;AT1G22780.1	12;12;12	12;12;12	12;12;12	>AT4G09800.1 | Symbols: RPS18C | S18 ribosomal protein | chr4:6173818-6174963 FORWARD LENGTH=152;>AT1G34030.1 | Symbols: | Ribosomal protein S13/S18 family | chr1:12370285-12371465 REVERSE LENGTH=152;>AT1G22780.1 | Symbols: PFL, RPS18A, PFL1 | Ribosomal p	3	12	12	12	11	10	11	10	8	5	8	5	5	6	5	5	7	5	5	5	6	5	7	7	8	8	5	7	7	3	5	2	5	3	2	4	6	1	3	3	3	4	4	3
AT1G22800.1	AT1G22800.1	2	2	2	>AT1G22800.1 | Symbols: | S-adenosyl-L-methionine-dependent methyltransferases superfamily protein | chr1:8072020-8074039 FORWARD LENGTH=355	1	2	2	2	1	0	0	0	0	0	0	0	0	0	0	0	0	0	0	0	0	0	0	0	0	0	0	0	0	0	0	0	0	0	0	0	0	0	0	0	0	0	0	0
AT1G22840.1;AT1G22840.2;AT4G10040.1	AT1G22840.1;AT1G22840.2;AT4G10040.1	4;3;2	4;3;2	4;3;2	>AT1G22840.1 | Symbols: CYTC-1, ATCYTC-A | CYTOCHROME C-1 | chr1:8079384-8080286 FORWARD LENGTH=114;>AT1G22840.2 | Symbols: CYTC-1, ATCYTC-A | CYTOCHROME C-1 | chr1:8079384-8080246 FORWARD LENGTH=102;>AT4G10040.1 | Symbols: CYTC-2 | cytochrome c-2 | chr4:6	3	4	4	4	1	1	1	1	0	1	0	0	0	0	1	0	0	1	1	0	0	0	0	0	0	0	0	0	0	0	0	0	0	0	0	0	0	0	0	0	0	0	0	0
AT1G71410.1;AT1G22870.1	AT1G71410.1;AT1G22870.1	1;1	1;1	1;1	>AT1G71410.1 | Symbols: | ARM repeat superfamily protein | chr1:26913070-26917515 REVERSE LENGTH=909;>AT1G22870.1 | Symbols: | Protein kinase family protein with ARM repeat domain | chr1:8089501-8094173 FORWARD LENGTH=913	2	1	1	1	0	0	0	0	1	0	1	0	0	1	1	0	0	1	1	0	0	0	1	0	0	0	0	0	0	0	0	0	0	0	0	0	0	0	0	0	0	0	0	0
AT1G22920.1;AT1G22920.2;AT1G71230.1	AT1G22920.1;AT1G22920.2	8;7;2	8;7;2	8;7;2	>AT1G22920.1 | Symbols: CSN5A, JAB1, AJH1 | COP9 signalosome 5A | chr1:8109882-8111895 REVERSE LENGTH=357;>AT1G22920.2 | Symbols: CSN5A, JAB1, AJH1 | COP9 signalosome 5A | chr1:8109998-8111895 REVERSE LENGTH=351	3	8	8	8	0	0	0	0	0	0	0	0	0	0	0	0	0	0	0	0	0	0	0	0	0	0	0	0	0	0	0	0	0	0	0	0	2	1	2	2	6	7	5	5
AT1G22940.1	AT1G22940.1	1	1	1	>AT1G22940.1 | Symbols: TH1, TH-1, THIE | thiamin biosynthesis protein, putative | chr1:8122384-8124908 FORWARD LENGTH=522	1	1	1	1	0	0	0	0	0	0	0	0	0	0	0	0	0	0	0	0	0	0	0	0	0	0	0	0	0	0	0	0	0	0	0	0	0	0	0	0	0	0	0	0
AT1G23100.1	AT1G23100.1	5	5	5	>AT1G23100.1 | Symbols: | GroES-like family protein | chr1:8195867-8196336 FORWARD LENGTH=97	1	5	5	5	0	0	0	0	0	0	0	0	0	0	0	0	0	0	0	0	0	0	0	0	0	0	0	0	0	0	0	0	0	0	0	0	0	0	0	0	0	0	0	0
AT1G23130.1	AT1G23130.1	3	3	3	>AT1G23130.1 | Symbols: | Polyketide cyclase/dehydrase and lipid transport superfamily protein | chr1:8200434-8200997 FORWARD LENGTH=160	1	3	3	3	2	2	2	3	0	0	0	0	0	0	0	0	0	0	0	0	0	0	0	0	0	0	0	0	0	0	0	0	0	0	0	0	0	0	0	0	0	0	0	0
AT1G23180.1	AT1G23180.1	3	3	3	>AT1G23180.1 | Symbols: | ARM repeat superfamily protein | chr1:8216125-8219515 FORWARD LENGTH=834	1	3	3	3	0	0	0	0	2	3	2	0	0	0	1	0	0	0	1	0	1	0	0	0	0	0	0	0	0	0	0	0	0	0	0	0	0	0	0	0	0	0	0	0
AT1G23190.1	AT1G23190.1	30	16	16	>AT1G23190.1 | Symbols: PGM3 | Phosphoglucomutase/phosphomannomutase family protein | chr1:8219946-8224186 FORWARD LENGTH=583	1	30	16	16	6	6	3	5	26	28	26	20	19	24	25	17	16	20	25	11	12	12	14	13	11	9	10	10	9	4	6	3	1	2	3	2	1	0	2	2	1	0	2	1
AT1G23290.1	AT1G23290.1	12	12	1	>AT1G23290.1 | Symbols: RPL27A, RPL27AB | Ribosomal protein L18e/L15 superfamily protein | chr1:8263007-8263447 FORWARD LENGTH=146	1	12	12	1	8	9	10	10	9	7	9	4	8	8	8	6	9	9	9	7	6	3	7	6	8	6	8	8	9	4	8	6	6	7	5	7	8	4	8	5	5	8	6	3
AT1G23310.1;AT1G23310.2	AT1G23310.1;AT1G23310.2	30;27	30;27	13;11	>AT1G23310.1 | Symbols: GGT1, AOAT1, GGAT1 | glutamate:glyoxylate aminotransferase | chr1:8268720-8271329 REVERSE LENGTH=481;>AT1G23310.2 | Symbols: GGT1, AOAT1, GGAT1 | glutamate:glyoxylate aminotransferase | chr1:8268808-8271329 REVERSE LENGTH=441	2	30	30	13	0	1	0	0	22	23	23	11	15	24	21	14	19	21	20	11	20	17	19	13	15	15	16	16	7	4	5	4	1	1	0	1	1	0	1	1	0	0	0	0
AT1G23440.1;AT1G23440.2	AT1G23440.1	9;4	9;4	8;4	>AT1G23440.1 | Symbols: | Peptidase C15, pyroglutamyl peptidase I-like | chr1:8321940-8324019 FORWARD LENGTH=217	2	9	9	8	7	7	6	9	0	1	0	0	0	1	0	0	0	0	1	0	0	0	1	0	1	0	0	0	0	0	0	1	0	0	0	0	0	0	0	0	0	0	0	0
AT1G23730.1	AT1G23730.1	4	2	2	>AT1G23730.1 | Symbols: ATBCA3, BCA3 | beta carbonic anhydrase 3 | chr1:8395965-8398014 FORWARD LENGTH=258	1	4	2	2	2	1	2	3	1	0	0	0	0	0	0	1	2	1	2	3	2	2	2	2	2	0	0	1	0	0	0	0	2	1	1	2	0	0	0	0	0	0	0	0
AT1G23740.1	AT1G23740.1	21	21	21	>AT1G23740.1 | Symbols: | Oxidoreductase, zinc-binding dehydrogenase family protein | chr1:8398245-8399656 REVERSE LENGTH=386	1	21	21	21	10	11	5	4	1	1	1	1	0	0	0	0	0	0	0	0	0	0	0	0	0	0	0	0	0	0	0	0	0	0	0	0	0	0	0	0	0	0	0	0
AT1G23800.1	AT1G23800.1	13	10	10	>AT1G23800.1 | Symbols: ALDH2B7, ALDH2B | aldehyde dehydrogenase 2B7 | chr1:8412238-8414804 REVERSE LENGTH=534	1	13	10	10	0	0	0	0	2	3	9	0	7	10	5	8	12	12	6	8	8	6	9	8	3	3	2	3	2	3	2	3	0	0	0	1	0	0	1	1	0	0	0	1
AT1G23820.1;AT1G23820.2	AT1G23820.1;AT1G23820.2	9;7	6;4	6;4	>AT1G23820.1 | Symbols: SPDS1 | spermidine synthase 1 | chr1:8420278-8422724 FORWARD LENGTH=378;>AT1G23820.2 | Symbols: SPDS1 | spermidine synthase 1 | chr1:8420278-8422480 FORWARD LENGTH=327	2	9	6	6	5	6	7	5	5	4	4	2	1	3	5	2	2	1	7	0	0	0	0	0	0	0	0	0	0	0	0	0	0	0	0	0	0	0	0	0	0	0	0	0
AT1G23870.1	AT1G23870.1	4	4	3	>AT1G23870.1 | Symbols: ATTPS9, TPS9 | trehalose-phosphatase/synthase 9 | chr1:8432695-8435506 FORWARD LENGTH=867	1	4	4	3	0	0	0	0	0	1	0	0	0	2	1	0	0	2	0	0	1	0	2	1	4	3	0	0	3	1	1	1	0	1	0	0	1	0	0	0	0	0	0	0
AT1G23900.2;AT1G23900.1;AT1G23940.1	AT1G23900.2;AT1G23900.1	7;7;1	7;7;1	6;6;1	>AT1G23900.2 | Symbols: GAMMA-ADAPTIN 1 | gamma-adaptin 1 | chr1:8441379-8447152 FORWARD LENGTH=876;>AT1G23900.1 | Symbols: GAMMA-ADAPTIN 1, Gamma-ADR | gamma-adaptin 1 | chr1:8441379-8447152 FORWARD LENGTH=876	3	7	7	6	0	1	1	0	6	3	5	0	3	5	1	1	4	5	6	1	4	4	3	6	4	4	5	5	3	3	3	2	2	3	3	2	3	1	2	3	3	2	3	3
AT1G24020.2;AT1G24020.1	AT1G24020.2;AT1G24020.1	7;7	7;7	7;7	>AT1G24020.2 | Symbols: MLP423 | MLP-like protein 423 | chr1:8500653-8501458 REVERSE LENGTH=155;>AT1G24020.1 | Symbols: MLP423 | MLP-like protein 423 | chr1:8500653-8501458 REVERSE LENGTH=155	2	7	7	7	5	7	6	5	0	0	0	0	0	0	0	0	0	0	0	0	0	0	0	0	0	0	0	0	0	0	0	0	0	0	0	0	1	0	0	0	0	0	0	0
AT1G24050.1	AT1G24050.1	2	2	2	>AT1G24050.1 | Symbols: | RNA-processing, Lsm domain | chr1:8507057-8508439 FORWARD LENGTH=188	1	2	2	2	1	1	0	0	0	0	0	0	0	0	0	0	0	0	0	0	0	0	0	0	0	0	0	0	0	0	0	0	0	0	0	0	0	0	0	0	0	0	0	0
AT1G24100.1	AT1G24100.1	12	12	12	>AT1G24100.1 | Symbols: UGT74B1 | UDP-glucosyl transferase 74B1 | chr1:8525547-8527010 REVERSE LENGTH=460	1	12	12	12	8	9	9	12	0	0	0	0	0	0	0	0	0	0	0	0	0	0	0	0	0	0	0	0	0	0	0	0	0	0	0	0	0	0	0	0	0	0	0	0
AT1G24180.1	AT1G24180.1	17	12	12	>AT1G24180.1 | Symbols: IAR4 | Thiamin diphosphate-binding fold (THDP-binding) superfamily protein | chr1:8560777-8563382 REVERSE LENGTH=393	1	17	12	12	1	1	0	1	9	9	8	6	7	5	9	5	4	3	8	1	2	0	2	3	0	1	0	2	1	1	1	0	0	0	0	0	0	0	0	0	0	0	0	0
AT1G24280.1	AT1G24280.1	14	2	2	>AT1G24280.1 | Symbols: G6PD3 | glucose-6-phosphate dehydrogenase 3 | chr1:8609495-8612383 FORWARD LENGTH=599	1	14	2	2	2	0	0	0	9	5	8	1	8	6	9	6	5	4	9	2	4	2	3	3	2	1	3	1	4	3	2	2	2	1	3	1	3	0	2	2	3	2	3	3
AT1G24360.1	AT1G24360.1	5	5	5	>AT1G24360.1 | Symbols: | NAD(P)-binding Rossmann-fold superfamily protein | chr1:8640820-8643283 FORWARD LENGTH=319	1	5	5	5	2	3	1	3	2	3	2	2	0	3	2	1	2	2	3	0	1	0	2	1	1	1	0	1	1	0	0	0	0	0	0	0	0	0	0	0	0	0	0	0
AT1G24460.2;AT1G24460.1	AT1G24460.2;AT1G24460.1	27;26	27;26	27;26	>AT1G24460.2 | Symbols: | unknown protein; FUNCTIONS IN: molecular_function unknown; INVOLVED IN: biological_process unknown; LOCATED IN: cellular_component unknown; EXPRESSED IN: 22 plant structures; EXPRESSED DURING: 14 growth stages; BEST Arabidopsis t	2	27	27	27	0	0	0	0	0	0	0	0	0	0	0	0	0	0	0	0	0	0	0	0	0	0	0	0	0	0	0	0	0	0	0	0	0	0	0	0	0	0	0	0
AT1G24490.2;AT1G24490.1	AT1G24490.2;AT1G24490.1	3;3	3;3	3;3	>AT1G24490.2 | Symbols: ALB4, ARTEMIS | OxaA/YidC-like membrane insertion protein | chr1:8682364-8684966 FORWARD LENGTH=462;>AT1G24490.1 | Symbols: ALB4, ARTEMIS | OxaA/YidC-like membrane insertion protein | chr1:8682364-8684966 FORWARD LENGTH=499	2	3	3	3	0	0	0	0	0	0	1	0	0	0	0	0	0	0	0	0	0	0	0	0	0	0	0	0	0	0	0	0	0	0	0	0	0	0	0	0	0	0	0	0
AT1G24510.1;AT1G24510.2;AT1G67760.1	AT1G24510.1;AT1G24510.2	17;16;1	17;16;1	17;16;1	>AT1G24510.1 | Symbols: | TCP-1/cpn60 chaperonin family protein | chr1:8685504-8688101 REVERSE LENGTH=535;>AT1G24510.2 | Symbols: | TCP-1/cpn60 chaperonin family protein | chr1:8685504-8687660 REVERSE LENGTH=459	3	17	17	17	1	0	0	0	11	8	9	4	9	7	9	8	7	9	11	2	7	6	7	4	6	8	6	6	8	5	7	6	5	5	6	3	7	2	7	3	5	3	4	5
AT1G25220.1;AT1G25220.2	AT1G25220.1;AT1G25220.2	4;4	4;4	1;1	>AT1G25220.1 | Symbols: ASB1, TRP4, WEI7 | anthranilate synthase beta subunit 1 | chr1:8837430-8839478 REVERSE LENGTH=276;>AT1G25220.2 | Symbols: ASB1 | anthranilate synthase beta subunit 1 | chr1:8837430-8839478 REVERSE LENGTH=289	2	4	4	1	3	2	2	3	0	0	0	0	0	0	0	0	0	0	0	0	0	0	0	0	0	0	0	0	0	0	0	0	0	0	0	0	0	0	0	0	0	0	0	0
AT1G25230.1	AT1G25230.1	3	3	3	>AT1G25230.1 | Symbols: | Calcineurin-like metallo-phosphoesterase superfamily protein | chr1:8840474-8842298 REVERSE LENGTH=339	1	3	3	3	3	3	2	1	0	0	0	0	0	0	0	0	0	0	0	0	0	0	0	0	0	0	0	0	0	0	0	0	0	0	0	0	0	0	0	0	0	0	0	0
AT1G25350.1;AT1G25350.2	AT1G25350.1;AT1G25350.2	20;19	20;19	20;19	>AT1G25350.1 | Symbols: OVA9 | glutamine-tRNA ligase, putative / glutaminyl-tRNA synthetase, putative / GlnRS, putative | chr1:8889280-8894205 REVERSE LENGTH=795;>AT1G25350.2 | Symbols: OVA9 | glutamine-tRNA ligase, putative / glutaminyl-tRNA synthetase, p	2	20	20	20	0	0	0	0	5	8	9	4	5	6	8	3	4	5	5	0	0	1	3	1	2	3	2	1	4	1	3	2	1	0	3	0	1	0	0	0	0	0	0	0
AT1G25375.1	AT1G25375.1	2	2	2	>AT1G25375.1 | Symbols: | Metallo-hydrolase/oxidoreductase superfamily protein | chr1:8900279-8903220 REVERSE LENGTH=524	1	2	2	2	0	0	0	0	0	0	0	0	0	0	0	0	0	0	0	0	0	0	0	0	0	0	0	0	0	0	0	0	0	0	0	0	0	0	0	0	0	0	0	0
AT1G25490.1	AT1G25490.1	20	20	14	>AT1G25490.1 | Symbols: RCN1, REGA, ATB BETA BETA, EER1 | ARM repeat superfamily protein | chr1:8951700-8954899 FORWARD LENGTH=588	1	20	20	14	1	0	0	0	11	11	10	7	4	12	10	5	9	11	11	0	6	2	5	1	4	3	1	0	2	0	0	0	2	0	0	0	0	0	0	0	0	0	0	0
AT1G25570.1	AT1G25570.1	2	2	2	>AT1G25570.1 | Symbols: | Di-glucose binding protein with Leucine-rich repeat domain | chr1:8992183-8995430 REVERSE LENGTH=628	1	2	2	2	0	0	0	0	0	0	0	0	0	0	0	0	0	0	0	0	0	0	0	0	0	0	0	0	0	0	0	0	0	0	0	0	0	0	0	0	0	0	0	0
AT1G26090.1	AT1G26090.1	4	4	4	>AT1G26090.1 | Symbols: | P-loop containing nucleoside triphosphate hydrolases superfamily protein | chr1:9020509-9022619 FORWARD LENGTH=455	1	4	4	4	0	0	0	0	0	0	0	0	0	0	0	0	0	0	0	0	0	0	0	0	0	0	0	0	0	0	0	0	0	0	0	0	0	0	0	0	0	0	0	0
AT1G26110.2;AT1G26110.1	AT1G26110.2;AT1G26110.1	2;2	2;2	2;2	>AT1G26110.2 | Symbols: DCP5 | decapping 5 | chr1:9024616-9027556 REVERSE LENGTH=605;>AT1G26110.1 | Symbols: DCP5 | decapping 5 | chr1:9024616-9027556 REVERSE LENGTH=611	2	2	2	2	1	1	1	2	0	0	1	0	0	0	0	0	0	0	0	0	0	0	0	0	0	0	0	0	0	0	0	0	0	0	0	0	0	0	0	0	0	0	0	0
AT1G26160.1	AT1G26160.1	1	1	1	>AT1G26160.1 | Symbols: | Metal-dependent phosphohydrolase | chr1:9044784-9046945 REVERSE LENGTH=258	1	1	1	1	1	1	1	0	0	0	0	0	0	0	0	0	0	0	0	0	0	0	0	0	0	0	0	0	0	0	0	0	0	0	0	0	0	0	0	0	0	0	0	0
AT1G26190.1;AT1G73980.1	AT1G26190.1;AT1G73980.1	2;1	2;1	2;1	>AT1G26190.1 | Symbols: | Phosphoribulokinase / Uridine kinase family | chr1:9057285-9060433 REVERSE LENGTH=674;>AT1G73980.1 | Symbols: | Phosphoribulokinase / Uridine kinase family | chr1:27820292-27823527 REVERSE LENGTH=643	2	2	2	2	0	0	0	0	0	0	0	0	0	0	0	0	0	0	1	1	0	1	1	1	0	0	0	0	0	0	0	0	0	0	0	0	0	0	1	0	0	0	0	0
AT1G26340.1	AT1G26340.1	3	3	3	>AT1G26340.1 | Symbols: B5 #6, ATCB5-A, CB5-A | cytochrome B5 isoform A | chr1:9113992-9114755 FORWARD LENGTH=135	1	3	3	3	0	0	0	0	0	0	0	0	0	0	0	0	0	0	0	0	0	0	0	0	0	0	0	0	0	0	0	0	0	0	0	0	0	0	0	0	0	0	0	0
AT1G26380.1;AT2G34810.1	AT1G26380.1	14;1	14;1	9;0	>AT1G26380.1 | Symbols: | FAD-binding Berberine family protein | chr1:9126901-9128508 REVERSE LENGTH=535	2	14	14	9	0	0	0	0	2	2	2	0	0	2	0	3	0	3	0	2	1	1	2	2	1	3	2	5	2	3	2	4	0	0	0	4	1	1	1	5	1	2	2	5
AT1G26390.1	AT1G26390.1	13	9	4	>AT1G26390.1 | Symbols: | FAD-binding Berberine family protein | chr1:9130164-9131756 REVERSE LENGTH=530	1	13	9	4	0	0	0	0	1	2	2	1	0	3	0	6	0	4	0	3	1	2	2	9	1	8	3	11	2	8	3	10	1	3	1	9	0	2	0	9	0	2	2	9
AT1G26460.1	AT1G26460.1	6	6	6	>AT1G26460.1 | Symbols: | Tetratricopeptide repeat (TPR)-like superfamily protein | chr1:9151816-9154407 FORWARD LENGTH=630	1	6	6	6	0	0	0	0	4	4	3	1	3	2	3	2	3	3	1	1	2	0	3	4	2	2	3	2	2	1	2	2	0	0	0	0	1	0	1	1	1	0	1	1
AT1G26630.1;AT1G26630.2	AT1G26630.1;AT1G26630.2	9;8	9;8	5;4	>AT1G26630.1 | Symbols: FBR12, ATELF5A-2, ELF5A-2 | Eukaryotic translation initiation factor 5A-1 (eIF-5A 1) protein | chr1:9205968-9207098 FORWARD LENGTH=159;>AT1G26630.2 | Symbols: FBR12, ATELF5A-2, ELF5A-2 | Eukaryotic translation initiation factor 5A-1	2	9	9	5	5	4	3	5	6	5	5	4	4	5	5	3	4	4	3	3	3	4	5	2	3	3	2	3	3	2	2	2	1	1	2	2	2	1	2	2	2	0	1	2
AT1G26640.1	AT1G26640.1	1	1	1	>AT1G26640.1 | Symbols: | Amino acid kinase family protein | chr1:9207620-9209766 REVERSE LENGTH=332	1	1	1	1	0	0	0	0	0	0	0	0	0	0	0	0	0	0	0	0	0	0	0	0	0	0	0	0	0	0	0	0	0	0	0	0	0	0	0	0	0	0	0	0
AT1G26850.2;AT1G26850.1;AT1G26850.3	AT1G26850.2;AT1G26850.1;AT1G26850.3	9;9;6	9;9;6	9;9;6	>AT1G26850.2 | Symbols: | S-adenosyl-L-methionine-dependent methyltransferases superfamily protein | chr1:9301146-9303432 REVERSE LENGTH=616;>AT1G26850.1 | Symbols: | S-adenosyl-L-methionine-dependent methyltransferases superfamily protein | chr1:9301146	3	9	9	9	0	0	0	0	2	0	3	0	3	3	2	2	5	5	2	2	8	6	5	4	3	3	3	3	3	1	3	1	2	1	1	2	1	1	1	1	1	1	1	1
AT1G26880.1;AT1G26880.2	AT1G26880.1;AT1G26880.2	4;3	4;3	2;2	>AT1G26880.1 | Symbols: | Ribosomal protein L34e superfamily protein | chr1:9315640-9316681 REVERSE LENGTH=120;>AT1G26880.2 | Symbols: | Ribosomal protein L34e superfamily protein | chr1:9315798-9316681 REVERSE LENGTH=96	2	4	4	2	2	3	3	3	3	3	3	3	3	3	3	3	3	3	3	2	4	3	3	3	3	3	3	3	3	3	3	3	3	2	2	3	3	3	3	3	3	3	3	2
AT1G26910.1	AT1G26910.1	10	1	0	>AT1G26910.1 | Symbols: RPL10B | Ribosomal protein L16p/L10e family protein | chr1:9321709-9322813 FORWARD LENGTH=221	1	10	1	0	2	3	2	3	5	6	6	4	5	5	5	4	6	6	5	5	6	6	7	6	7	6	7	7	7	8	9	8	8	6	5	6	9	7	9	10	8	9	10	9
AT1G27020.1	AT1G27020.1	14	14	14	>AT1G27020.1 | Symbols: | unknown protein; BEST Arabidopsis thaliana protein match is: unknown protein (TAIR:AT1G27030.1); Has 514 Blast hits to 514 proteins in 175 species: Archae - 0; Bacteria - 311; Metazoa - 0; Fungi - 0; Plants - 65; Viruses - 0; Oth	1	14	14	14	5	5	3	7	3	2	2	0	0	1	2	0	0	2	2	0	0	0	1	1	0	0	0	0	0	0	0	0	0	0	0	0	0	0	0	0	0	0	0	0
AT1G27030.1	AT1G27030.1	2	2	2	>AT1G27030.1 | Symbols: | unknown protein; BEST Arabidopsis thaliana protein match is: unknown protein (TAIR:AT1G27020.1); Has 504 Blast hits to 502 proteins in 169 species: Archae - 0; Bacteria - 299; Metazoa - 0; Fungi - 0; Plants - 67; Viruses - 0; Oth	1	2	2	2	1	1	1	1	0	0	0	0	0	0	0	0	0	0	0	0	0	0	0	0	0	0	0	0	0	0	0	0	0	0	0	0	0	0	0	0	0	0	0	0
AT1G27090.1	AT1G27090.1	1	1	1	>AT1G27090.1 | Symbols: | glycine-rich protein | chr1:9404041-9406098 REVERSE LENGTH=420	1	1	1	1	0	0	0	0	0	0	0	0	0	0	0	0	0	0	0	0	0	0	0	1	1	1	1	1	0	0	0	0	0	0	0	0	0	0	0	0	0	0	0	0
AT1G27130.1;AT1G27140.1	AT1G27130.1	9;1	9;1	9;1	>AT1G27130.1 | Symbols: ATGSTU13, GST12, GSTU13 | glutathione S-transferase tau 13 | chr1:9425582-9426597 FORWARD LENGTH=227	2	9	9	9	7	8	8	5	0	0	0	0	0	0	0	0	0	0	0	0	0	0	0	0	0	0	0	0	0	0	0	0	0	0	0	0	0	0	0	0	0	0	0	0
AT1G27310.1	AT1G27310.1	2	2	2	>AT1G27310.1 | Symbols: NTF2A | nuclear transport factor 2A | chr1:9484615-9485790 REVERSE LENGTH=122	1	2	2	2	2	2	2	1	0	0	0	0	0	0	0	0	0	0	0	0	0	0	0	0	0	0	0	0	0	0	0	0	0	0	0	0	0	0	0	0	0	0	0	0
AT1G27350.1;AT1G27330.1	AT1G27350.1;AT1G27330.1	2;2	2;2	2;2	>AT1G27350.1 | Symbols: | Ribosome associated membrane protein RAMP4 | chr1:9498319-9499303 REVERSE LENGTH=68;>AT1G27330.1 | Symbols: | Ribosome associated membrane protein RAMP4 | chr1:9493064-9493898 FORWARD LENGTH=68	2	2	2	2	0	0	0	2	0	0	0	0	0	0	0	0	0	0	0	0	0	0	0	0	0	0	0	0	0	0	0	0	0	0	0	0	0	0	0	0	0	0	0	0
AT1G27390.1	AT1G27390.1	3	3	3	>AT1G27390.1 | Symbols: TOM20-2 | translocase outer membrane 20-2 | chr1:9513469-9514912 REVERSE LENGTH=210	1	3	3	3	0	0	0	1	0	0	0	0	0	0	1	0	1	1	0	0	3	1	1	1	1	1	1	1	0	0	0	0	0	0	0	0	0	0	0	0	0	0	0	0
AT1G27400.1	AT1G27400.1	9	9	2	>AT1G27400.1 | Symbols: | Ribosomal protein L22p/L17e family protein | chr1:9515230-9516725 FORWARD LENGTH=176	1	9	9	2	6	7	5	6	4	4	4	2	4	4	4	4	4	4	4	3	5	3	4	3	3	2	2	2	4	3	4	4	1	3	3	3	3	1	3	3	3	3	4	3
AT1G27450.2;AT1G27450.1;AT1G27450.3	AT1G27450.2;AT1G27450.1;AT1G27450.3	6;6;6	6;6;6	6;6;6	>AT1G27450.2 | Symbols: APT1, ATAPT1 | adenine phosphoribosyl transferase 1 | chr1:9532421-9533807 FORWARD LENGTH=183;>AT1G27450.1 | Symbols: APT1, ATAPT1 | adenine phosphoribosyl transferase 1 | chr1:9532042-9533807 FORWARD LENGTH=243;>AT1G27450.3 | Symbo	3	6	6	6	6	5	2	3	0	0	0	0	0	0	0	0	0	0	0	0	0	0	0	0	0	0	0	0	0	0	0	0	0	0	0	0	0	0	0	0	0	0	0	0
AT1G27530.1	AT1G27530.1	2	2	2	>AT1G27530.1 | Symbols: | CONTAINS InterPro DOMAIN/s: Ubiquitin-conjugating enzyme/RWD-like (InterPro:IPR016135), Ubiquitin-fold modifier-conjugating enzyme 1 (InterPro:IPR014806); Has 269 Blast hits to 269 proteins in 110 species: Archae - 0; Bacteria -	1	2	2	2	1	1	1	1	0	0	0	0	0	0	0	0	0	0	0	0	0	0	0	0	0	0	0	0	0	0	0	0	0	0	0	0	0	0	0	0	0	0	0	0
AT1G27680.1	AT1G27680.1	7	6	6	>AT1G27680.1 | Symbols: APL2 | ADPGLC-PPase large subunit | chr1:9631630-9634450 FORWARD LENGTH=518	1	7	6	6	0	0	0	0	6	6	4	3	2	1	3	2	1	1	4	1	1	1	0	0	0	0	1	0	0	0	0	0	0	0	0	0	0	0	0	0	0	0	0	0
AT1G27770.1;AT1G27770.2	AT1G27770.1;AT1G27770.2	9;8	8;7	7;6	>AT1G27770.1 | Symbols: ACA1, PEA1 | autoinhibited Ca2+-ATPase 1 | chr1:9671912-9676010 REVERSE LENGTH=1020;>AT1G27770.2 | Symbols: ACA1, PEA1 | autoinhibited Ca2+-ATPase 1 | chr1:9671912-9676010 REVERSE LENGTH=946	2	9	8	7	0	0	0	0	4	4	4	4	4	6	5	4	2	5	6	2	4	1	4	3	2	2	1	1	2	1	0	1	1	1	1	0	0	0	0	1	0	0	0	1
AT1G27950.1	AT1G27950.1	2	2	2	>AT1G27950.1 | Symbols: LTPG1 | glycosylphosphatidylinositol-anchored lipid protein transfer 1 | chr1:9740740-9741991 FORWARD LENGTH=193	1	2	2	2	0	0	0	0	0	0	0	0	0	0	0	0	0	0	0	0	0	0	0	0	0	0	0	0	0	0	0	0	0	0	0	0	0	1	0	0	2	2	2	2
AT1G27970.1;AT1G27970.2	AT1G27970.1;AT1G27970.2	4;4	4;4	4;4	>AT1G27970.1 | Symbols: NTF2B | nuclear transport factor 2B | chr1:9746921-9747787 FORWARD LENGTH=126;>AT1G27970.2 | Symbols: NTF2B | nuclear transport factor 2B | chr1:9746921-9748306 FORWARD LENGTH=134	2	4	4	4	3	4	2	3	0	0	0	0	0	0	0	0	0	0	0	0	0	0	0	0	0	0	0	0	0	0	0	0	0	0	0	0	0	0	0	0	0	0	0	0
AT1G27980.1	AT1G27980.1	8	8	8	>AT1G27980.1 | Symbols: DPL1, ATDPL1 | dihydrosphingosine phosphate lyase | chr1:9748812-9752618 FORWARD LENGTH=544	1	8	8	8	0	0	0	0	4	5	4	2	0	3	5	5	2	5	3	2	0	0	2	4	0	0	0	1	0	0	0	1	0	0	0	0	0	0	0	0	0	0	0	0
AT1G28120.1	AT1G28120.1	2	2	2	>AT1G28120.1 | Symbols: | CONTAINS InterPro DOMAIN/s: Ovarian tumour, otubain (InterPro:IPR003323), Ubiquitin thioesterase Otubain (InterPro:IPR016615), Peptidase C65, otubain (InterPro:IPR019400); Has 413 Blast hits to 411 proteins in 139 species: Archae	1	2	2	2	2	1	1	1	0	0	0	0	0	0	0	0	0	0	0	0	0	0	0	0	0	0	0	0	0	0	0	0	0	0	0	0	0	0	0	0	0	0	0	0
AT1G28130.1;AT1G28130.2;AT2G14960.1;AT1G59500.1	AT1G28130.1;AT1G28130.2	10;5;1;1	10;5;1;1	8;3;0;0	>AT1G28130.1 | Symbols: GH3.17 | Auxin-responsive GH3 family protein | chr1:9825431-9827883 FORWARD LENGTH=609;>AT1G28130.2 | Symbols: GH3.17 | Auxin-responsive GH3 family protein | chr1:9826379-9827883 FORWARD LENGTH=466	4	10	10	8	0	0	0	0	1	1	1	1	0	1	1	0	1	1	4	0	1	0	1	0	0	0	0	0	0	0	0	0	0	0	0	0	0	0	0	0	0	0	0	0
AT1G28200.1	AT1G28200.1	8	8	8	>AT1G28200.1 | Symbols: FIP1 | FH interacting protein 1 | chr1:9850395-9852300 REVERSE LENGTH=259	1	8	8	8	2	1	0	0	0	1	1	0	0	1	0	0	0	0	0	0	0	0	0	0	0	0	0	0	0	0	0	0	0	0	0	0	0	0	0	0	0	0	0	0
AT1G28350.1	AT1G28350.1	6	6	5	>AT1G28350.1 | Symbols: | Nucleotidylyl transferase superfamily protein | chr1:9944483-9949577 FORWARD LENGTH=748	1	6	6	5	0	0	0	0	0	0	0	0	0	0	0	0	0	0	0	0	0	0	0	0	0	0	0	0	0	0	0	0	0	0	0	0	0	0	0	0	0	0	0	0
AT1G28580.1;AT1G28580.2;AT1G28570.1	AT1G28580.1;AT1G28580.2	3;2;1	3;2;1	3;2;1	>AT1G28580.1 | Symbols: | GDSL-like Lipase/Acylhydrolase superfamily protein | chr1:10044603-10046379 REVERSE LENGTH=390;>AT1G28580.2 | Symbols: | GDSL-like Lipase/Acylhydrolase superfamily protein | chr1:10044603-10045874 REVERSE LENGTH=309	3	3	3	3	1	2	0	0	0	0	0	0	0	0	0	0	0	0	0	0	0	0	0	0	0	0	0	0	0	0	0	0	0	0	0	0	0	0	0	0	0	0	0	0
AT1G28660.1;AT1G28660.2	AT1G28660.1;AT1G28660.2	4;3	4;3	2;1	>AT1G28660.1 | Symbols: | GDSL-like Lipase/Acylhydrolase superfamily protein | chr1:10071856-10073371 REVERSE LENGTH=383;>AT1G28660.2 | Symbols: | GDSL-like Lipase/Acylhydrolase superfamily protein | chr1:10071856-10073371 REVERSE LENGTH=382	2	4	4	2	0	1	0	1	0	0	0	0	0	0	0	0	0	0	0	0	0	0	0	0	0	0	0	0	0	0	0	0	0	0	0	0	0	0	0	0	0	0	0	0
AT1G28670.1;AT1G28650.1;AT1G28640.1	AT1G28670.1	3;1;1	1;1;1	1;1;1	>AT1G28670.1 | Symbols: ARAB-1 | GDSL-like Lipase/Acylhydrolase superfamily protein | chr1:10074669-10076250 REVERSE LENGTH=384	3	3	1	1	0	1	0	1	0	0	0	0	0	0	0	0	0	0	0	0	0	0	0	0	0	0	0	0	0	0	0	0	0	0	0	0	0	0	0	0	0	0	0	0
AT1G28680.1	AT1G28680.1	10	10	10	>AT1G28680.1 | Symbols: | HXXXD-type acyl-transferase family protein | chr1:10078222-10079763 FORWARD LENGTH=451	1	10	10	10	9	10	8	10	0	0	0	0	0	0	0	0	0	0	0	0	0	0	0	0	0	0	0	0	0	0	0	0	0	0	0	0	0	0	0	0	0	0	0	0
AT1G29040.4;AT1G29040.1;AT1G29040.3;AT1G29040.2	AT1G29040.4;AT1G29040.1	3;3;1;1	3;3;1;1	3;3;1;1	>AT1G29040.4 | Symbols: | unknown protein; CONTAINS InterPro DOMAIN/s: Conserved hypothetical protein CHP02058 (InterPro:IPR011719); Has 344 Blast hits to 344 proteins in 122 species: Archae - 2; Bacteria - 227; Metazoa - 0; Fungi - 0; Plants - 32; Viruse	4	3	3	3	0	0	0	0	0	0	0	0	0	0	0	0	0	0	0	0	0	0	0	0	0	0	0	0	0	0	0	0	0	0	0	0	0	0	0	0	0	0	0	0
AT1G29150.1	AT1G29150.1	21	21	21	>AT1G29150.1 | Symbols: ATS9, RPN6 | non-ATPase subunit 9 | chr1:10181240-10182499 FORWARD LENGTH=419	1	21	21	21	0	0	0	0	3	2	2	0	2	3	2	3	2	0	2	0	3	1	2	1	2	2	1	2	4	3	4	3	2	3	2	3	4	2	2	4	4	3	2	4
AT1G29250.1;AT2G34160.1;AT3G04620.1	AT1G29250.1;AT2G34160.1;AT3G04620.1	4;2;2	4;2;2	4;2;2	>AT1G29250.1 | Symbols: | Alba DNA/RNA-binding protein | chr1:10223461-10224592 REVERSE LENGTH=130;>AT2G34160.1 | Symbols: | Alba DNA/RNA-binding protein | chr2:14426283-14427220 FORWARD LENGTH=130;>AT3G04620.1 | Symbols: | Alba DNA/RNA-binding protein	3	4	4	4	1	1	1	1	0	0	0	0	0	0	0	0	0	0	0	0	0	0	0	0	0	0	0	0	0	0	0	0	0	0	0	0	0	0	0	0	0	0	0	0
AT2G34250.2;AT2G34250.1;AT1G29310.1	AT2G34250.2;AT2G34250.1;AT1G29310.1	5;5;5	5;5;5	5;5;5	>AT2G34250.2 | Symbols: | SecY protein transport family protein | chr2:14462635-14464572 FORWARD LENGTH=475;>AT2G34250.1 | Symbols: | SecY protein transport family protein | chr2:14462635-14464572 FORWARD LENGTH=475;>AT1G29310.1 | Symbols: | SecY protei	3	5	5	5	0	2	0	0	4	5	5	4	5	5	4	5	4	3	4	2	3	4	4	4	4	4	3	3	4	3	3	3	2	2	1	2	4	1	3	3	3	1	3	3
AT1G29470.2;AT1G29470.1	AT1G29470.2;AT1G29470.1	13;13	13;13	9;9	>AT1G29470.2 | Symbols: | S-adenosyl-L-methionine-dependent methyltransferases superfamily protein | chr1:10310424-10313369 REVERSE LENGTH=770;>AT1G29470.1 | Symbols: | S-adenosyl-L-methionine-dependent methyltransferases superfamily protein | chr1:10310	2	13	13	9	0	0	0	0	3	3	7	1	2	7	4	1	9	9	4	1	10	7	9	5	10	7	7	5	8	5	5	5	4	4	3	2	5	2	3	1	5	2	3	2
AT1G29660.1	AT1G29660.1	8	8	8	>AT1G29660.1 | Symbols: | GDSL-like Lipase/Acylhydrolase superfamily protein | chr1:10371955-10373624 FORWARD LENGTH=364	1	8	8	8	0	5	2	0	0	0	0	0	0	0	0	0	0	0	0	0	0	0	0	0	0	0	0	0	0	0	0	0	0	0	0	0	0	0	0	0	0	0	0	0
AT1G29670.1	AT1G29670.1	14	14	14	>AT1G29670.1 | Symbols: | GDSL-like Lipase/Acylhydrolase superfamily protein | chr1:10375843-10377717 FORWARD LENGTH=363	1	14	14	14	0	0	0	0	14	14	9	1	10	13	9	1	11	11	9	1	10	8	8	0	6	5	4	2	6	6	1	1	3	2	0	0	4	1	1	0	3	3	0	0
AT1G29810.1	AT1G29810.1	2	2	2	>AT1G29810.1 | Symbols: | Transcriptional coactivator/pterin dehydratase | chr1:10435606-10437406 REVERSE LENGTH=187	1	2	2	2	0	2	0	0	0	0	0	0	0	0	0	0	0	0	0	0	0	0	0	0	0	0	0	0	0	0	0	0	0	0	0	0	0	0	0	0	0	0	0	0
AT1G29850.1;AT1G29850.2;AT1G29850.3	AT1G29850.1;AT1G29850.2;AT1G29850.3	3;3;3	3;3;3	3;3;3	>AT1G29850.1 | Symbols: | double-stranded DNA-binding family protein | chr1:10447866-10449630 FORWARD LENGTH=129;>AT1G29850.2 | Symbols: | double-stranded DNA-binding family protein | chr1:10447866-10449630 FORWARD LENGTH=130;>AT1G29850.3 | Symbols: | d	3	3	3	3	3	3	3	3	0	0	0	0	0	0	0	0	0	0	0	0	0	0	0	0	0	0	0	0	0	0	0	0	0	0	0	0	0	0	0	0	0	0	0	0
AT1G29880.1;AT1G29870.1;AT3G44740.1	AT1G29880.1	34;2;1	34;2;1	34;2;1	>AT1G29880.1 | Symbols: | glycyl-tRNA synthetase / glycine--tRNA ligase | chr1:10459662-10462781 REVERSE LENGTH=729	3	34	34	34	0	0	0	0	25	27	28	15	28	28	27	23	28	30	30	27	28	26	28	26	27	23	19	22	15	10	11	9	5	0	5	4	3	0	3	4	3	0	0	1
AT1G29890.1;AT2G34410.3;AT5G46340.1;AT2G34410.2;AT2G34410.1;AT1G29890.2	AT1G29890.1;AT2G34410.3;AT5G46340.1;AT2G34410.2;AT2G34410.1;AT1G29890.2	2;2;2;2;2;2	2;2;2;2;2;2	1;1;1;1;1;1	>AT1G29890.1 | Symbols: | O-acetyltransferase family protein | chr1:10464491-10467153 FORWARD LENGTH=470;>AT2G34410.3 | Symbols: | O-acetyltransferase family protein | chr2:14518719-14522053 FORWARD LENGTH=527;>AT5G46340.1 | Symbols: | O-acetyltransfera	6	2	2	1	0	0	0	0	0	0	1	0	0	0	0	0	2	2	1	1	2	1	2	0	0	0	0	0	0	0	0	0	0	0	0	0	0	0	0	0	0	0	0	0
AT1G29900.1	AT1G29900.1	39	39	39	>AT1G29900.1 | Symbols: CARB | carbamoyl phosphate synthetase B | chr1:10468164-10471976 FORWARD LENGTH=1187	1	39	39	39	0	0	0	0	31	29	30	14	33	36	32	25	30	32	29	11	24	19	26	18	17	14	13	5	12	4	9	2	1	0	0	0	0	0	0	0	0	0	0	0
AT1G29930.1;AT1G29920.1;AT1G29910.1	AT1G29930.1;AT1G29920.1;AT1G29910.1	10;9;9	10;9;9	3;2;2	>AT1G29930.1 | Symbols: CAB1, AB140, CAB140, LHCB1.3 | chlorophyll A/B binding protein 1 | chr1:10478071-10478874 FORWARD LENGTH=267;>AT1G29920.1 | Symbols: CAB2, AB165, LHCB1.1 | chlorophyll A/B-binding protein 2 | chr1:10475089-10475892 REVERSE LENGTH=26	3	10	10	3	5	5	4	5	5	4	4	4	5	4	4	4	4	4	4	4	4	4	4	4	4	4	4	4	4	4	2	4	4	4	2	4	4	2	4	4	4	3	4	4
AT1G29980.2;AT1G29980.1;AT2G34510.1	AT1G29980.2;AT1G29980.1;AT2G34510.1	2;2;1	2;2;1	2;2;1	>AT1G29980.2 | Symbols: | Protein of unknown function, DUF642 | chr1:10503411-10504617 REVERSE LENGTH=371;>AT1G29980.1 | Symbols: | Protein of unknown function, DUF642 | chr1:10503411-10505994 REVERSE LENGTH=407;>AT2G34510.1 | Symbols: | Protein of unkn	3	2	2	2	0	0	0	0	0	0	0	0	0	0	0	0	0	0	0	0	0	0	0	0	0	0	0	0	0	0	0	0	0	0	0	0	0	0	0	0	0	0	0	0
AT1G29990.1	AT1G29990.1	7	7	7	>AT1G29990.1 | Symbols: PFD6 | prefoldin 6 | chr1:10507666-10508821 FORWARD LENGTH=129	1	7	7	7	0	0	0	0	0	0	0	0	0	0	0	0	0	0	0	0	0	0	0	0	0	0	0	0	0	0	0	0	0	0	0	0	0	0	0	0	0	0	0	0
AT1G30000.1	AT1G30000.1	2	2	2	>AT1G30000.1 | Symbols: MNS3 | alpha-mannosidase 3 | chr1:10509532-10512320 REVERSE LENGTH=624	1	2	2	2	0	0	0	0	1	1	1	0	0	0	0	0	0	0	0	0	0	0	0	0	0	0	0	0	0	0	0	0	0	0	0	0	0	0	0	0	0	0	0	0
AT1G30120.1	AT1G30120.1	7	1	1	>AT1G30120.1 | Symbols: PDH-E1 BETA | pyruvate dehydrogenase E1 beta | chr1:10584350-10586477 REVERSE LENGTH=406	1	7	1	1	1	0	0	0	7	6	5	3	2	4	4	2	0	2	5	0	1	1	2	0	0	0	0	0	0	0	0	0	0	0	0	0	0	0	0	0	0	0	0	0
AT1G30230.1;AT1G30230.2	AT1G30230.1;AT1G30230.2	12;12	12;12	6;6	>AT1G30230.1 | Symbols: | Glutathione S-transferase, C-terminal-like;Translation elongation factor EF1B/ribosomal protein S6 | chr1:10639286-10640515 FORWARD LENGTH=231;>AT1G30230.2 | Symbols: | Glutathione S-transferase, C-terminal-like;Translation elo	2	12	12	6	6	7	6	9	4	5	5	2	4	5	3	2	5	6	5	2	5	5	6	5	8	6	9	7	9	6	7	7	8	8	8	9	11	9	9	9	9	11	10	8
AT1G30360.1	AT1G30360.1	22	22	22	>AT1G30360.1 | Symbols: ERD4 | Early-responsive to dehydration stress protein (ERD4) | chr1:10715892-10718799 FORWARD LENGTH=724	1	22	22	22	0	0	0	0	2	1	5	0	1	5	3	2	18	20	8	9	19	12	15	5	6	4	2	2	4	1	2	0	1	0	0	0	1	0	0	0	0	0	0	0
AT1G30380.1	AT1G30380.1	3	3	3	>AT1G30380.1 | Symbols: PSAK | photosystem I subunit K | chr1:10722325-10723013 FORWARD LENGTH=130	1	3	3	3	3	2	3	2	2	1	0	1	1	0	0	0	1	0	1	0	1	1	1	1	0	0	0	0	3	3	2	2	2	1	3	3	3	2	1	2	3	3	2	3
AT1G30400.2;AT1G30400.1;AT1G30410.1;AT1G30420.1	AT1G30400.2;AT1G30400.1	16;16;2;1	16;16;2;1	9;9;0;0	>AT1G30400.2 | Symbols: ATMRP1, EST1, ABCC1 | multidrug resistance-associated protein 1 | chr1:10728139-10737697 FORWARD LENGTH=1622;>AT1G30400.1 | Symbols: ATMRP1, EST1, ABCC1, ATABCC1, MRP1 | multidrug resistance-associated protein 1 | chr1:10728139-1073	4	16	16	9	0	0	0	0	0	0	0	0	0	0	0	0	0	0	0	0	0	0	0	0	2	1	0	0	2	0	0	0	1	0	0	1	14	2	4	1	13	12	14	12
AT1G30470.3;AT1G30470.2;AT1G30470.1	AT1G30470.3;AT1G30470.2;AT1G30470.1	5;5;5	5;5;5	5;5;5	>AT1G30470.3 | Symbols: | SIT4 phosphatase-associated family protein | chr1:10779435-10786415 FORWARD LENGTH=764;>AT1G30470.2 | Symbols: | SIT4 phosphatase-associated family protein | chr1:10779435-10786415 FORWARD LENGTH=805;>AT1G30470.1 | Symbols: | S	3	5	5	5	0	0	0	0	0	0	0	0	0	0	0	0	0	2	0	0	1	1	1	1	0	0	0	0	0	0	0	0	0	0	0	0	0	0	0	0	0	0	0	0
AT1G30510.3;AT1G30510.1;AT1G30510.2	AT1G30510.3;AT1G30510.1;AT1G30510.2	17;17;17	8;8;8	8;8;8	>AT1G30510.3 | Symbols: ATRFNR2, RFNR2 | root FNR 2 | chr1:10807150-10808292 REVERSE LENGTH=317;>AT1G30510.1 | Symbols: ATRFNR2, RFNR2 | root FNR 2 | chr1:10807150-10808984 REVERSE LENGTH=381;>AT1G30510.2 | Symbols: ATRFNR2, RFNR2 | root FNR 2 | chr1:10807	3	17	8	8	8	9	9	11	0	0	0	0	0	0	0	0	0	0	0	0	0	0	0	0	0	0	0	0	0	0	0	0	0	0	0	0	0	0	0	0	0	0	0	0
AT1G30530.1	AT1G30530.1	9	9	7	>AT1G30530.1 | Symbols: UGT78D1 | UDP-glucosyl transferase 78D1 | chr1:10814917-10816374 FORWARD LENGTH=453	1	9	9	7	5	6	5	1	0	0	0	0	0	0	0	0	0	0	0	0	0	0	0	0	0	0	0	0	0	0	0	0	0	0	0	0	0	0	0	0	0	0	0	0
AT1G30570.1	AT1G30570.1	3	2	2	>AT1G30570.1 | Symbols: HERK2 | hercules receptor kinase 2 | chr1:10828933-10831482 FORWARD LENGTH=849	1	3	2	2	0	0	0	0	2	1	1	0	1	1	1	1	1	2	1	0	1	2	2	1	1	1	0	1	1	0	1	0	0	0	0	0	1	0	0	0	0	0	0	0
AT1G30580.1	AT1G30580.1	22	22	22	>AT1G30580.1 | Symbols: | GTP binding | chr1:10831953-10835454 REVERSE LENGTH=394	1	22	22	22	6	4	3	1	6	7	5	1	2	6	5	3	4	3	6	0	1	0	1	1	1	1	0	1	1	0	1	0	0	1	0	0	0	0	0	0	0	0	0	0
AT1G30630.1;AT2G34840.2;AT2G34840.1	AT1G30630.1	7;1;1	7;1;1	7;1;1	>AT1G30630.1 | Symbols: | Coatomer epsilon subunit | chr1:10858546-10860173 REVERSE LENGTH=292	3	7	7	7	4	2	1	4	0	0	0	0	0	1	1	0	3	3	2	1	4	5	5	5	6	5	4	5	6	4	4	4	3	2	5	5	5	3	4	3	3	4	4	4
AT1G30690.2;AT1G30690.1	AT1G30690.2;AT1G30690.1	19;19	19;19	19;19	>AT1G30690.2 | Symbols: | Sec14p-like phosphatidylinositol transfer family protein | chr1:10888284-10890085 FORWARD LENGTH=540;>AT1G30690.1 | Symbols: | Sec14p-like phosphatidylinositol transfer family protein | chr1:10888284-10890085 FORWARD LENGTH=540	2	19	19	19	0	0	0	0	16	15	10	5	9	10	14	5	8	7	15	0	5	1	3	0	2	2	0	0	1	1	0	0	0	0	0	0	0	0	0	0	0	0	0	0
AT1G30700.1	AT1G30700.1	7	7	7	>AT1G30700.1 | Symbols: | FAD-binding Berberine family protein | chr1:10892623-10894437 FORWARD LENGTH=527	1	7	7	7	0	0	0	0	1	3	2	2	0	2	2	3	1	2	1	2	2	1	2	5	2	2	3	5	2	6	3	7	1	0	2	4	2	0	1	5	0	2	2	6
AT1G30720.1	AT1G30720.1	9	9	5	>AT1G30720.1 | Symbols: | FAD-binding Berberine family protein | chr1:10898197-10899780 FORWARD LENGTH=527	1	9	9	5	0	0	0	0	1	1	1	1	0	5	1	4	1	4	2	0	2	5	3	3	4	6	2	5	5	4	2	5	1	3	0	4	4	2	3	4	2	4	1	5
AT1G30760.1	AT1G30760.1	6	6	4	>AT1G30760.1 | Symbols: | FAD-binding Berberine family protein | chr1:10918321-10920441 FORWARD LENGTH=534	1	6	6	4	0	0	0	1	0	0	0	0	0	0	0	0	0	0	0	0	0	0	0	0	0	0	0	0	0	0	0	0	0	0	0	0	0	0	0	0	0	0	0	0
AT1G30820.1	AT1G30820.1	3	1	1	>AT1G30820.1 | Symbols: | CTP synthase family protein | chr1:10945251-10948825 REVERSE LENGTH=600	1	3	1	1	0	0	0	0	0	0	0	0	0	0	0	0	1	1	0	0	0	2	3	1	2	1	0	0	0	0	0	0	0	0	0	0	0	0	0	0	0	0	0	0
AT1G31070.2;AT2G35020.1;AT1G31070.1	AT1G31070.2;AT2G35020.1	11;8;2	11;8;2	11;8;2	>AT1G31070.2 | Symbols: GlcNAc1pUT1 | N-acetylglucosamine-1-phosphate uridylyltransferase 1 | chr1:11084951-11088361 FORWARD LENGTH=505;>AT2G35020.1 | Symbols: GlcNAc1pUT2 | N-acetylglucosamine-1-phosphate uridylyltransferase 2 | chr2:14756803-14760477 FOR	3	11	11	11	0	0	0	0	0	0	0	0	0	0	0	0	0	0	0	0	0	0	0	0	0	0	0	0	0	0	0	0	0	0	0	0	0	0	0	0	0	0	0	0
AT1G31130.1	AT1G31130.1	2	2	2	>AT1G31130.1 | Symbols: | unknown protein; FUNCTIONS IN: molecular_function unknown; INVOLVED IN: biological_process unknown; LOCATED IN: cellular_component unknown; EXPRESSED IN: 23 plant structures; EXPRESSED DURING: 13 growth stages; BEST Arabidopsis t	1	2	2	2	0	0	0	0	0	0	0	0	0	0	0	0	0	0	0	0	0	0	0	0	0	0	0	0	0	0	0	0	0	0	0	0	0	0	0	0	0	0	0	0
AT1G31160.1	AT1G31160.1	5	5	5	>AT1G31160.1 | Symbols: HINT 2 | HISTIDINE TRIAD NUCLEOTIDE-BINDING 2 | chr1:11122880-11124106 REVERSE LENGTH=187	1	5	5	5	4	5	4	3	0	0	0	0	0	0	0	0	0	0	0	0	0	0	0	0	0	0	0	0	0	0	0	0	0	0	0	0	0	0	0	0	0	0	0	0
AT1G31180.1	AT1G31180.1	15	6	6	>AT1G31180.1 | Symbols: ATIMD3, IMD3, IPMDH1 | isopropylmalate dehydrogenase 3 | chr1:11142843-11144617 REVERSE LENGTH=404	1	15	6	6	0	1	0	0	0	1	0	0	1	0	0	0	0	0	1	0	0	1	1	1	1	1	0	0	0	0	0	0	0	0	0	0	0	0	0	0	0	0	0	0
AT1G31190.1	AT1G31190.1	6	6	6	>AT1G31190.1 | Symbols: IMPL1 | myo-inositol monophosphatase like 1 | chr1:11144861-11146800 FORWARD LENGTH=371	1	6	6	6	0	0	0	0	0	0	0	0	0	0	0	0	0	0	0	0	0	0	0	0	0	0	0	0	0	0	0	0	0	0	0	0	0	0	0	0	0	0	0	0
AT1G31220.1	AT1G31220.1	1	1	1	>AT1G31220.1 | Symbols: | Formyl transferase | chr1:11157064-11158408 FORWARD LENGTH=292	1	1	1	1	1	1	1	0	0	0	0	0	0	0	0	0	0	0	0	0	0	0	0	0	0	0	0	0	0	0	0	0	0	0	0	0	0	0	0	0	0	0	0	0
AT1G31230.1	AT1G31230.1	28	28	23	>AT1G31230.1 | Symbols: AK-HSDH I, AK-HSDH | aspartate kinase-homoserine dehydrogenase i | chr1:11158744-11163055 REVERSE LENGTH=911	1	28	28	23	0	1	1	0	9	7	10	3	7	7	11	4	5	3	12	2	7	5	9	5	14	11	13	10	23	15	23	18	19	14	18	19	22	14	19	18	18	9	19	17
AT1G31330.1	AT1G31330.1	12	12	12	>AT1G31330.1 | Symbols: PSAF | photosystem I subunit F | chr1:11215011-11215939 REVERSE LENGTH=221	1	12	12	12	6	5	5	5	5	3	5	2	2	4	3	5	4	4	5	3	2	3	5	5	5	3	4	5	5	4	5	4	5	7	7	7	9	5	6	4	11	11	9	8
AT2G35635.1;AT1G31340.1	AT2G35635.1;AT1G31340.1	7;7	1;1	1;1	>AT2G35635.1 | Symbols: UBQ7, RUB2 | ubiquitin 7 | chr2:14981044-14981943 FORWARD LENGTH=154;>AT1G31340.1 | Symbols: RUB1, NEDD8, ATRUB1 | related to ubiquitin 1 | chr1:11218076-11219417 REVERSE LENGTH=156	2	7	1	1	7	7	7	6	4	3	4	3	3	4	2	2	3	3	4	3	3	3	4	2	4	2	2	2	3	2	3	2	3	2	2	2	3	2	3	3	3	4	3	2
AT1G31730.1	AT1G31730.1	7	7	7	>AT1G31730.1 | Symbols: | Adaptin family protein | chr1:11359907-11363916 FORWARD LENGTH=938	1	7	7	7	0	0	0	0	2	2	1	2	1	3	3	2	1	3	4	1	3	1	3	2	2	1	1	1	2	0	1	0	0	0	0	0	0	0	0	0	1	0	0	0
AT1G31812.1	AT1G31812.1	7	7	7	>AT1G31812.1 | Symbols: ACBP6, ACBP | acyl-CoA-binding protein 6 | chr1:11411132-11412099 REVERSE LENGTH=92	1	7	7	7	4	6	5	4	0	0	0	0	0	0	0	0	0	0	0	0	0	0	0	0	0	0	0	0	0	0	0	0	0	0	0	0	0	0	0	0	0	0	0	0
AT1G31860.1	AT1G31860.1	9	9	9	>AT1G31860.1 | Symbols: AT-IE, HISN2 | histidine biosynthesis bifunctional protein (HISIE) | chr1:11434250-11436530 REVERSE LENGTH=281	1	9	9	9	0	0	0	0	0	0	0	0	0	0	0	0	0	0	0	0	0	0	0	0	0	0	0	0	0	0	0	0	0	0	0	0	0	0	0	0	0	0	0	0
AT1G31910.2;AT1G31910.1	AT1G31910.2;AT1G31910.1	1;1	1;1	1;1	>AT1G31910.2 | Symbols: | GHMP kinase family protein | chr1:11459050-11461386 FORWARD LENGTH=450;>AT1G31910.1 | Symbols: | GHMP kinase family protein | chr1:11459050-11461649 FORWARD LENGTH=505	2	1	1	1	0	0	0	0	0	0	0	0	0	0	0	0	0	0	0	0	0	0	0	0	0	0	0	0	0	0	0	0	0	0	0	0	0	0	0	0	0	0	0	0
AT1G32050.1	AT1G32050.1	3	3	3	>AT1G32050.1 | Symbols: | SCAMP family protein | chr1:11528616-11530974 FORWARD LENGTH=264	1	3	3	3	0	0	0	0	1	0	0	0	0	0	0	0	0	0	0	0	0	0	0	0	0	0	0	0	0	0	0	0	0	0	0	0	0	0	0	0	0	0	0	0
AT1G32060.1	AT1G32060.1	15	15	15	>AT1G32060.1 | Symbols: PRK | phosphoribulokinase | chr1:11532668-11534406 FORWARD LENGTH=395	1	15	15	15	7	6	5	5	0	0	0	0	0	0	0	0	0	0	0	0	0	0	0	0	0	0	0	0	0	0	0	0	0	0	0	0	0	0	0	0	0	0	0	0
AT1G32080.1	AT1G32080.1	1	1	1	>AT1G32080.1 | Symbols: | membrane protein, putative | chr1:11537572-11539756 REVERSE LENGTH=512	1	1	1	1	0	0	0	0	0	0	0	0	0	0	0	0	0	0	0	0	0	0	0	0	0	0	0	0	0	0	0	0	0	0	0	0	0	0	0	0	0	0	0	0
AT1G32160.1	AT1G32160.1	3	3	3	>AT1G32160.1 | Symbols: | Protein of unknown function (DUF760) | chr1:11568701-11570241 FORWARD LENGTH=406	1	3	3	3	0	0	0	1	0	0	0	0	0	0	0	0	0	0	0	0	0	0	0	0	0	0	0	0	0	0	0	0	0	0	0	0	0	0	0	0	0	0	0	0
AT1G32200.2;AT1G32200.1	AT1G32200.2;AT1G32200.1	8;8	8;8	8;8	>AT1G32200.2 | Symbols: ATS1, ACT1 | phospholipid/glycerol acyltransferase family protein | chr1:11602223-11605001 REVERSE LENGTH=459;>AT1G32200.1 | Symbols: ATS1, ACT1 | phospholipid/glycerol acyltransferase family protein | chr1:11602223-11605001 REVERSE	2	8	8	8	6	6	1	0	0	0	0	0	0	0	0	0	0	0	0	0	0	0	0	0	0	0	0	0	0	0	0	0	0	0	0	0	0	0	0	0	0	0	0	0
AT1G32220.1	AT1G32220.1	1	1	1	>AT1G32220.1 | Symbols: | NAD(P)-binding Rossmann-fold superfamily protein | chr1:11608038-11609591 FORWARD LENGTH=296	1	1	1	1	1	1	1	1	0	0	0	0	0	0	0	0	0	0	0	0	0	0	0	0	0	0	0	0	0	0	0	0	0	0	0	0	0	0	0	0	0	0	0	0
AT1G32350.1;AT5G64210.1	AT1G32350.1	4;1	2;0	2;0	>AT1G32350.1 | Symbols: AOX1D | alternative oxidase 1D | chr1:11667237-11668569 REVERSE LENGTH=318	2	4	2	2	0	0	0	0	0	1	1	1	0	1	1	0	0	0	1	0	0	0	0	0	1	1	0	1	1	0	0	1	0	1	0	0	0	0	0	1	0	0	0	1
AT2G35390.3;AT2G35390.1;AT1G32380.1;AT2G35390.2	AT2G35390.3;AT2G35390.1;AT1G32380.1;AT2G35390.2	2;2;2;2	2;2;2;2	2;2;2;2	>AT2G35390.3 | Symbols: | Phosphoribosyltransferase family protein | chr2:14895808-14897581 REVERSE LENGTH=344;>AT2G35390.1 | Symbols: | Phosphoribosyltransferase family protein | chr2:14895528-14897098 REVERSE LENGTH=352;>AT1G32380.1 | Symbols: PRS2 | p	4	2	2	2	0	0	0	0	1	0	0	0	0	0	0	0	0	0	0	0	0	0	0	0	0	0	0	0	0	0	0	0	0	0	0	0	0	0	0	0	0	0	0	0
AT1G32440.1	AT1G32440.1	4	2	2	>AT1G32440.1 | Symbols: PKp3 | plastidial pyruvate kinase 3 | chr1:11712205-11714963 FORWARD LENGTH=571	1	4	2	2	1	0	0	0	2	2	2	1	1	2	2	1	2	2	2	1	1	2	2	2	2	2	2	1	1	1	1	1	0	0	0	0	0	0	0	0	0	0	0	0
AT2G35370.1;AT1G32470.1	AT2G35370.1;AT1G32470.1	2;2	2;2	2;2	>AT2G35370.1 | Symbols: GDCH | glycine decarboxylase complex H | chr2:14891239-14892050 FORWARD LENGTH=165;>AT1G32470.1 | Symbols: | Single hybrid motif superfamily protein | chr1:11739479-11740246 REVERSE LENGTH=166	2	2	2	2	2	2	1	2	0	0	0	0	0	0	0	0	0	0	0	0	0	0	0	0	0	0	0	0	0	0	0	0	0	0	0	0	0	0	0	0	0	0	0	0
AT1G32500.1	AT1G32500.1	6	6	6	>AT1G32500.1 | Symbols: ATNAP6, NAP6 | non-intrinsic ABC protein 6 | chr1:11750091-11751994 REVERSE LENGTH=475	1	6	6	6	0	0	0	0	0	0	0	0	0	0	0	0	0	0	0	0	0	0	0	0	0	0	0	0	0	0	0	0	0	0	0	0	0	0	0	0	0	0	0	0
AT4G10610.2;AT4G10610.1;AT3G49390.2;AT3G49390.1;AT1G32790.1;AT1G32790.2	AT4G10610.2;AT4G10610.1;AT3G49390.2;AT3G49390.1;AT1G32790.1;AT1G32790.2	1;1;1;1;1;1	1;1;1;1;1;1	1;1;1;1;1;1	>AT4G10610.2 | Symbols: RBP37, ATRBP37 | CTC-interacting domain 12 | chr4:6557336-6559019 FORWARD LENGTH=326;>AT4G10610.1 | Symbols: RBP37, ATRBP37, CID12 | CTC-interacting domain 12 | chr4:6557336-6559143 FORWARD LENGTH=336;>AT3G49390.2 | Symbols: CID10 |	6	1	1	1	0	1	1	1	0	0	0	0	0	0	0	0	0	0	0	0	0	0	0	0	0	0	0	0	0	0	0	0	0	0	0	0	0	0	0	0	0	0	0	0
AT1G32940.1;AT4G10550.2;AT4G10540.1;AT1G32960.1;AT4G10550.1;AT4G10550.3;AT1G32950.1	AT1G32940.1	13;2;2;2;2;2;1	13;2;2;2;2;2;1	13;2;2;2;2;2;1	>AT1G32940.1 | Symbols: ATSBT3.5, SBT3.5 | Subtilase family protein | chr1:11937634-11940856 FORWARD LENGTH=774	7	13	13	13	0	0	0	0	0	0	0	0	0	0	0	0	0	0	0	0	0	0	0	1	1	0	0	1	0	1	1	5	0	6	4	9	6	10	10	13	0	8	4	9
AT1G32990.1	AT1G32990.1	5	5	5	>AT1G32990.1 | Symbols: PRPL11 | plastid ribosomal protein l11 | chr1:11955827-11957139 FORWARD LENGTH=222	1	5	5	5	5	5	5	5	0	0	0	0	0	0	0	0	0	0	0	0	0	0	0	0	0	0	0	0	0	0	0	0	0	0	0	0	0	0	0	0	0	0	0	0
AT1G33030.1	AT1G33030.1	2	2	2	>AT1G33030.1 | Symbols: | O-methyltransferase family protein | chr1:11964885-11966212 REVERSE LENGTH=352	1	2	2	2	0	1	0	1	0	0	0	0	0	0	0	0	0	0	0	0	0	0	0	0	0	0	0	0	0	0	0	0	0	0	0	0	0	0	0	0	0	0	0	0
AT1G33140.1;AT1G33120.1	AT1G33140.1;AT1G33120.1	19;19	19;19	12;12	>AT1G33140.1 | Symbols: PGY2 | Ribosomal protein L6 family | chr1:12023360-12024502 FORWARD LENGTH=194;>AT1G33120.1 | Symbols: | Ribosomal protein L6 family | chr1:12010986-12012223 FORWARD LENGTH=194	2	19	19	12	17	18	16	16	10	8	7	6	8	9	8	6	8	9	8	3	8	4	8	6	8	6	7	5	7	3	4	4	5	2	4	5	7	3	6	5	6	7	6	4
AT1G33490.1	AT1G33490.1	1	1	1	>AT1G33490.1 | Symbols: | unknown protein; CONTAINS InterPro DOMAIN/s: Protein of unknown function DUF2062 (InterPro:IPR018639); BEST Arabidopsis thaliana protein match is: unknown protein (TAIR:AT4G10140.1); Has 88 Blast hits to 88 proteins in 29 species	1	1	1	1	0	1	1	1	0	0	0	0	0	0	0	0	0	0	0	0	0	0	0	0	0	0	0	0	0	0	0	0	0	0	0	0	0	0	0	0	0	0	0	0
AT1G33590.1	AT1G33590.1	10	10	10	>AT1G33590.1 | Symbols: | Leucine-rich repeat (LRR) family protein | chr1:12177788-12179221 FORWARD LENGTH=477	1	10	10	10	0	0	0	0	1	2	4	1	2	5	2	1	4	5	2	1	3	6	8	2	6	7	7	6	5	6	7	4	9	6	8	6	6	7	5	6	6	7	6	7
AT1G33710.1	AT1G33710.1	1	1	1	>AT1G33710.1 | Symbols: | RNA-directed DNA polymerase (reverse transcriptase)-related family protein | chr1:12219657-12220289 FORWARD LENGTH=210	1	1	1	1	0	0	0	0	0	0	0	0	0	0	0	0	0	0	0	0	0	0	0	0	0	0	0	0	0	0	0	0	1	1	1	0	0	0	0	0	0	0	0	0
AT1G33790.2;AT1G33790.1	AT1G33790.2;AT1G33790.1	8;4	7;3	7;3	>AT1G33790.2 | Symbols: | jacalin lectin family protein | chr1:12256990-12260432 FORWARD LENGTH=745;>AT1G33790.1 | Symbols: | jacalin lectin family protein | chr1:12256990-12260432 FORWARD LENGTH=445	2	8	7	7	1	1	1	0	0	1	0	0	0	0	0	0	0	0	0	0	0	0	0	0	0	0	0	0	0	0	0	0	0	0	0	0	1	0	0	0	0	1	0	1
AT1G33810.1	AT1G33810.1	2	2	2	>AT1G33810.1 | Symbols: | unknown protein; FUNCTIONS IN: molecular_function unknown; INVOLVED IN: biological_process unknown; LOCATED IN: chloroplast thylakoid membrane, chloroplast, chloroplast envelope; EXPRESSED IN: 22 plant structures; EXPRESSED DURIN	1	2	2	2	1	0	0	1	0	0	0	0	0	0	0	0	0	0	0	0	0	0	0	0	0	0	0	0	0	0	0	0	0	0	0	0	0	0	0	0	0	0	0	0
AT1G33960.1	AT1G33960.1	4	4	4	>AT1G33960.1 | Symbols: AIG1 | P-loop containing nucleoside triphosphate hydrolases superfamily protein | chr1:12346555-12348184 FORWARD LENGTH=353	1	4	4	4	0	0	0	0	0	0	0	0	0	0	0	0	0	0	0	0	0	0	0	0	0	0	0	0	0	0	0	0	0	0	0	0	0	0	0	0	0	0	0	0
AT1G33990.1	AT1G33990.1	2	2	2	>AT1G33990.1 | Symbols: ATMES14, MES14 | methyl esterase 14 | chr1:12355909-12357894 FORWARD LENGTH=348	1	2	2	2	1	1	0	0	0	0	0	0	0	0	0	0	0	0	0	0	0	0	0	0	0	0	0	0	0	0	0	0	0	0	0	0	0	0	0	0	0	0	0	0
AT1G34000.1	AT1G34000.1	4	4	4	>AT1G34000.1 | Symbols: OHP2 | one-helix protein 2 | chr1:12358151-12358902 REVERSE LENGTH=172	1	4	4	4	3	2	3	3	0	0	0	0	0	0	0	0	0	0	0	0	0	0	0	0	0	0	0	0	0	0	0	0	0	0	0	0	0	0	0	0	0	0	0	0
AT1G34130.1	AT1G34130.1	5	5	5	>AT1G34130.1 | Symbols: STT3B | staurosporin and temperature sensitive 3-like b | chr1:12430000-12432985 FORWARD LENGTH=735	1	5	5	5	0	0	0	0	1	0	1	0	0	1	1	1	0	1	0	0	0	0	0	1	1	0	1	0	3	0	0	0	1	1	0	1	5	2	2	4	4	2	2	2
AT1G34220.2;AT1G34220.1	AT1G34220.2;AT1G34220.1	2;2	2;2	2;2	>AT1G34220.2 | Symbols: | Regulator of Vps4 activity in the MVB pathway protein | chr1:12463102-12465911 REVERSE LENGTH=619;>AT1G34220.1 | Symbols: | Regulator of Vps4 activity in the MVB pathway protein | chr1:12463102-12465911 REVERSE LENGTH=649	2	2	2	2	0	0	0	0	0	0	0	0	0	0	0	0	0	0	1	2	0	0	1	0	0	0	0	0	0	0	0	0	0	0	0	0	0	0	0	0	0	0	0	0
AT1G34430.1	AT1G34430.1	3	2	2	>AT1G34430.1 | Symbols: EMB3003 | 2-oxoacid dehydrogenases acyltransferase family protein | chr1:12588027-12590084 REVERSE LENGTH=465	1	3	2	2	0	0	0	0	0	0	0	0	0	0	0	0	0	0	0	0	0	0	0	0	0	0	0	0	0	0	0	0	0	0	0	0	0	0	0	0	0	0	0	0
AT1G34760.2;AT1G34760.1	AT1G34760.2;AT1G34760.1	5;5	1;1	1;1	>AT1G34760.2 | Symbols: GRF11, GF14 OMICRON, RHS5 | general regulatory factor 11 | chr1:12743981-12745603 REVERSE LENGTH=252;>AT1G34760.1 | Symbols: GRF11, GF14 OMICRON, RHS5 | general regulatory factor 11 | chr1:12744062-12745603 REVERSE LENGTH=255	2	5	1	1	5	4	4	4	2	2	2	1	1	0	1	2	2	2	1	0	1	1	1	1	1	1	1	1	2	1	1	1	0	0	0	1	1	1	1	1	1	1	1	1
AT1G35160.1;AT1G35160.2	AT1G35160.1;AT1G35160.2	19;19	8;8	8;8	>AT1G35160.1 | Symbols: GRF4, 14-3-3PHI, GF14 PHI | GF14 protein phi chain | chr1:12867264-12868514 FORWARD LENGTH=267;>AT1G35160.2 | Symbols: GF14 PHI | GF14 protein phi chain | chr1:12867264-12868514 FORWARD LENGTH=295	2	19	8	8	17	18	18	19	5	6	5	0	2	2	4	3	3	4	4	0	4	1	2	3	1	1	1	1	2	0	0	0	0	0	0	0	1	0	0	0	1	0	0	1
AT1G35580.2;AT1G35580.1;AT1G35580.3	AT1G35580.2;AT1G35580.1;AT1G35580.3	20;20;17	20;20;17	14;14;12	>AT1G35580.2 | Symbols: CINV1 | cytosolic invertase 1 | chr1:13122460-13124808 REVERSE LENGTH=551;>AT1G35580.1 | Symbols: CINV1 | cytosolic invertase 1 | chr1:13122460-13124808 REVERSE LENGTH=551;>AT1G35580.3 | Symbols: CINV1 | cytosolic invertase 1 | chr1	3	20	20	14	0	0	0	0	0	0	0	0	0	0	0	0	0	0	0	0	0	0	0	0	0	1	1	0	5	4	3	2	9	12	11	11	16	12	16	15	14	12	15	14
AT1G35620.1	AT1G35620.1	7	7	7	>AT1G35620.1 | Symbols: ATPDIL5-2, ATPDI8, PDI8, PDIL5-2 | PDI-like 5-2 | chr1:13156504-13158280 FORWARD LENGTH=440	1	7	7	7	1	2	0	0	0	0	0	0	0	0	0	0	0	0	0	0	0	0	0	0	0	0	0	0	0	0	0	0	0	0	0	0	0	0	0	0	0	0	0	0
AT1G35670.1	AT1G35670.1	8	1	1	>AT1G35670.1 | Symbols: ATCDPK2, CPK11, ATCPK11, CDPK2 | calcium-dependent protein kinase 2 | chr1:13205456-13208058 FORWARD LENGTH=495	1	8	1	1	1	1	1	1	1	0	2	0	1	0	1	1	0	1	1	0	0	0	0	0	0	0	0	0	0	0	0	0	0	0	0	0	0	0	0	0	0	0	0	0
AT1G35680.1	AT1G35680.1	3	3	3	>AT1G35680.1 | Symbols: | Ribosomal protein L21 | chr1:13208777-13210246 FORWARD LENGTH=220	1	3	3	3	1	1	1	0	2	2	2	1	3	3	3	1	3	3	3	1	2	1	3	1	3	2	2	2	3	2	2	2	2	2	1	1	2	2	2	2	2	2	2	2
AT1G35720.1	AT1G35720.1	34	34	34	>AT1G35720.1 | Symbols: ANNAT1, OXY5, ATOXY5 | annexin 1 | chr1:13225304-13226939 FORWARD LENGTH=317	1	34	34	34	23	22	21	12	0	0	0	0	0	0	0	0	0	0	0	0	0	0	0	0	0	0	0	0	0	0	0	0	0	0	0	0	0	0	0	0	0	0	0	0
AT1G36050.2;AT1G36050.1	AT1G36050.2;AT1G36050.1	2;2	2;2	2;2	>AT1G36050.2 | Symbols: | Endoplasmic reticulum vesicle transporter protein | chr1:13450467-13453055 FORWARD LENGTH=386;>AT1G36050.1 | Symbols: | Endoplasmic reticulum vesicle transporter protein | chr1:13450467-13453683 FORWARD LENGTH=489	2	2	2	2	0	0	0	0	0	0	1	0	0	1	0	0	2	2	0	0	1	1	1	1	1	1	1	1	1	1	1	0	0	0	0	0	0	0	0	0	0	0	0	0
AT1G36160.2;AT1G36160.1;AT1G36180.1	AT1G36160.2;AT1G36160.1	41;41;10	41;41;10	41;41;10	>AT1G36160.2 | Symbols: ACC1 | acetyl-CoA carboxylase 1 | chr1:13534196-13543773 FORWARD LENGTH=2254;>AT1G36160.1 | Symbols: ACC1, AT-ACC1, EMB22, GK, PAS3 | acetyl-CoA carboxylase 1 | chr1:13534196-13543773 FORWARD LENGTH=2254	3	41	41	41	0	0	0	0	1	1	0	1	1	0	1	0	1	0	0	0	1	1	1	0	0	0	1	0	1	2	2	1	2	2	0	1	3	2	2	2	8	1	4	2
AT3G18740.1;AT1G36240.1	AT3G18740.1;AT1G36240.1	5;5	5;5	1;1	>AT3G18740.1 | Symbols: | Ribosomal protein L7Ae/L30e/S12e/Gadd45 family protein | chr3:6453437-6453870 FORWARD LENGTH=112;>AT1G36240.1 | Symbols: | Ribosomal protein L7Ae/L30e/S12e/Gadd45 family protein | chr1:13614890-13616233 FORWARD LENGTH=112	2	5	5	1	4	5	5	4	4	4	4	2	4	4	4	3	4	4	4	3	4	4	4	4	4	4	4	4	4	4	3	4	3	4	3	4	4	4	4	3	4	3	4	4
AT1G36280.2;AT1G36280.1	AT1G36280.2;AT1G36280.1	11;11	6;6	6;6	>AT1G36280.2 | Symbols: | L-Aspartase-like family protein | chr1:13640600-13642908 FORWARD LENGTH=519;>AT1G36280.1 | Symbols: | L-Aspartase-like family protein | chr1:13640600-13642908 FORWARD LENGTH=527	2	11	6	6	0	0	0	0	1	1	10	0	8	11	5	9	10	10	5	4	4	2	3	4	0	0	0	0	0	0	0	0	0	0	0	0	0	0	0	0	0	0	0	0
AT1G36310.2;AT1G36310.1	AT1G36310.2;AT1G36310.1	3;3	3;3	3;3	>AT1G36310.2 | Symbols: | S-adenosyl-L-methionine-dependent methyltransferases superfamily protein | chr1:13669644-13670934 FORWARD LENGTH=404;>AT1G36310.1 | Symbols: | S-adenosyl-L-methionine-dependent methyltransferases superfamily protein | chr1:13669	2	3	3	3	0	0	0	0	0	0	0	0	0	0	0	0	0	0	0	0	0	0	0	0	0	0	0	0	0	0	0	0	0	0	0	0	0	0	0	0	0	0	0	0
AT1G36390.2;AT1G36390.1	AT1G36390.2;AT1G36390.1	6;6	6;6	6;6	>AT1G36390.2 | Symbols: | Co-chaperone GrpE family protein | chr1:13701811-13703524 REVERSE LENGTH=279;>AT1G36390.1 | Symbols: | Co-chaperone GrpE family protein | chr1:13701811-13703524 REVERSE LENGTH=279	2	6	6	6	5	5	3	3	0	0	0	0	0	0	0	0	0	0	0	0	0	0	0	0	0	0	0	0	0	0	0	0	0	0	0	0	0	0	0	0	0	0	0	0
AT1G37130.1	AT1G37130.1	25	25	22	>AT1G37130.1 | Symbols: NIA2, B29, NIA2-1, CHL3, NR, NR2, ATNR2 | nitrate reductase 2 | chr1:14158617-14161652 FORWARD LENGTH=917	1	25	25	22	0	1	0	0	10	11	14	7	13	16	13	7	14	19	11	6	17	13	19	19	17	18	18	21	9	6	6	8	5	1	2	4	3	0	2	2	2	1	2	2
AT1G41830.1	AT1G41830.1	4	1	0	>AT1G41830.1 | Symbols: SKS6 | SKU5-similar 6 | chr1:15603892-15607802 REVERSE LENGTH=542	1	4	1	0	0	0	0	0	4	3	3	2	2	3	1	1	3	3	2	1	2	2	2	1	3	1	1	0	2	1	1	0	1	1	1	1	1	1	1	0	0	0	1	0
AT3G55750.1;AT1G41880.1	AT3G55750.1;AT1G41880.1	5;5	5;5	3;3	>AT3G55750.1 | Symbols: | Ribosomal protein L35Ae family protein | chr3:20698641-20699553 FORWARD LENGTH=111;>AT1G41880.1 | Symbols: | Ribosomal protein L35Ae family protein | chr1:15651585-15652427 REVERSE LENGTH=111	2	5	5	3	0	0	0	0	3	3	3	2	3	2	3	2	3	3	3	3	3	2	2	2	3	3	3	3	3	3	3	3	4	2	2	2	4	3	4	3	4	4	4	3
AT1G42480.3;AT1G42480.1;AT1G42480.2	AT1G42480.3;AT1G42480.1;AT1G42480.2	2;2;1	2;2;1	2;2;1	>AT1G42480.3 | Symbols: | unknown protein; FUNCTIONS IN: molecular_function unknown; INVOLVED IN: biological_process unknown; LOCATED IN: endomembrane system; EXPRESSED IN: 24 plant structures; EXPRESSED DURING: 13 growth stages; CONTAINS InterPro DOMAIN/	3	2	2	2	2	2	1	1	0	0	0	0	0	0	0	0	0	0	0	0	0	0	0	0	0	0	0	0	0	0	0	0	0	0	0	0	0	0	0	0	0	0	0	0
AT1G42960.1	AT1G42960.1	5	5	5	>AT1G42960.1 | Symbols: | expressed protein localized to the inner membrane of the chloroplast. | chr1:16125863-16127080 FORWARD LENGTH=168	1	5	5	5	2	3	3	3	1	1	1	0	1	1	0	0	0	0	1	1	0	0	0	0	0	0	0	0	0	0	0	0	0	0	0	0	0	0	0	0	0	0	0	0
AT1G42970.1	AT1G42970.1	28	28	22	>AT1G42970.1 | Symbols: GAPB | glyceraldehyde-3-phosphate dehydrogenase B subunit | chr1:16127552-16129584 FORWARD LENGTH=447	1	28	28	22	18	16	10	6	22	21	19	12	19	19	19	12	17	16	21	8	17	13	18	13	18	18	15	16	10	7	9	9	7	5	7	6	9	4	7	7	10	4	8	7
AT1G43170.9;AT1G43170.8;AT1G43170.7;AT1G43170.6;AT1G43170.5;AT1G43170.3;AT1G43170.2;AT1G43170.1;AT1G43170.4	AT1G43170.9;AT1G43170.8;AT1G43170.7;AT1G43170.6;AT1G43170.5;AT1G43170.3;AT1G43170.2;AT1G43170.1;AT1G43170.4	29;29;29;29;29;29;29;29;24	29;29;29;29;29;29;29;29;24	19;19;19;19;19;19;19;19;16	>AT1G43170.9 | Symbols: RP1 | ribosomal protein 1 | chr1:16266992-16268631 FORWARD LENGTH=389;>AT1G43170.8 | Symbols: RP1 | ribosomal protein 1 | chr1:16266992-16268631 FORWARD LENGTH=389;>AT1G43170.7 | Symbols: RP1 | ribosomal protein 1 | chr1:16266992-16	9	29	29	19	0	0	0	0	25	25	25	18	20	24	24	21	24	24	25	17	21	17	20	17	20	20	19	20	21	17	18	19	18	18	15	16	21	16	20	19	21	17	18	18
AT1G43190.3;AT1G43190.2;AT1G43190.1	AT1G43190.3;AT1G43190.2;AT1G43190.1	2;2;2	2;2;2	2;2;2	>AT1G43190.3 | Symbols: PTB3 | polypyrimidine tract-binding protein 3 | chr1:16275432-16278185 REVERSE LENGTH=430;>AT1G43190.2 | Symbols: PTB3 | polypyrimidine tract-binding protein 3 | chr1:16275432-16278185 REVERSE LENGTH=432;>AT1G43190.1 | Symbols: PTB3	3	2	2	2	0	0	0	0	0	0	0	0	0	0	0	0	0	0	0	0	0	0	0	0	0	0	0	0	0	0	0	0	0	0	0	0	0	0	0	0	0	0	0	0
AT1G43560.1	AT1G43560.1	3	3	3	>AT1G43560.1 | Symbols: Aty2, ty2 | thioredoxin Y2 | chr1:16398359-16399828 REVERSE LENGTH=167	1	3	3	3	0	0	0	0	0	0	0	0	0	0	0	0	0	0	0	0	0	0	0	0	0	0	0	0	0	0	0	0	0	0	0	0	0	0	0	0	0	0	0	0
AT1G43670.1	AT1G43670.1	11	11	11	>AT1G43670.1 | Symbols: | Inositol monophosphatase family protein | chr1:16468184-16470347 FORWARD LENGTH=341	1	11	11	11	5	6	5	3	0	0	0	0	0	0	0	0	0	0	0	0	0	0	0	0	0	0	0	0	0	0	0	0	0	0	0	0	0	0	0	0	0	0	0	0
AT1G43690.1	AT1G43690.1	2	2	2	>AT1G43690.1 | Symbols: | ubiquitin interaction motif-containing protein | chr1:16478519-16482589 FORWARD LENGTH=599	1	2	2	2	0	0	0	0	1	0	0	0	1	0	0	0	1	0	1	0	0	0	0	0	0	0	0	0	0	0	0	0	0	0	0	0	0	0	0	0	0	0	0	0
AT1G43710.1	AT1G43710.1	1	1	1	>AT1G43710.1 | Symbols: emb1075 | Pyridoxal phosphate (PLP)-dependent transferases superfamily protein | chr1:16486534-16488298 REVERSE LENGTH=482	1	1	1	1	0	0	0	0	1	0	1	0	0	0	1	0	1	1	1	0	1	0	1	1	1	1	0	0	0	1	0	0	0	0	0	0	0	0	0	0	0	0	0	0
AT1G43800.1	AT1G43800.1	3	3	3	>AT1G43800.1 | Symbols: | Plant stearoyl-acyl-carrier-protein desaturase family protein | chr1:16577662-16579549 FORWARD LENGTH=391	1	3	3	3	0	0	0	0	0	0	0	0	0	0	0	0	0	0	0	0	0	0	0	0	0	0	0	0	0	0	0	0	0	0	0	0	0	0	0	0	0	0	0	0
AT1G43890.3;AT1G43890.2;AT1G43890.1;AT5G03530.1	AT1G43890.3;AT1G43890.2;AT1G43890.1	6;6;6;1	6;6;6;1	6;6;6;1	>AT1G43890.3 | Symbols: ATRAB18, ATRABC1, RAB18-1, RABC1, ATRAB-C1, RAB18 | RAB GTPASE HOMOLOG B18 | chr1:16646934-16648395 FORWARD LENGTH=212;>AT1G43890.2 | Symbols: ATRAB18, ATRABC1, RAB18-1, RABC1, ATRAB-C1, RAB18 | RAB GTPASE HOMOLOG B18 | chr1:1664693	4	6	6	6	6	6	5	5	1	1	1	1	1	1	1	1	1	1	1	0	1	1	1	1	1	0	1	1	1	0	1	0	0	0	0	0	0	0	0	0	0	0	1	0
AT1G43910.1;AT4G05380.1;AT5G17760.2;AT3G50940.1;AT3G28570.1;AT5G40000.1;AT5G17730.1;AT3G28610.1;AT2G18190.1;AT2G18193.1;AT5G17760.1;AT4G25835.1;AT4G30250.1;AT5G57480.1;AT5G17740.1	AT1G43910.1	5;1;1;1;1;1;1;1;1;1;1;1;1;1;1	4;0;0;0;0;0;0;0;0;0;0;0;0;0;0	4;0;0;0;0;0;0;0;0;0;0;0;0;0;0	>AT1G43910.1 | Symbols: | P-loop containing nucleoside triphosphate hydrolases superfamily protein | chr1:16656050-16657628 REVERSE LENGTH=475	15	5	4	4	0	0	0	0	0	0	0	0	0	0	1	1	0	0	1	1	0	0	0	1	1	0	0	2	1	0	1	1	1	1	1	1	0	0	0	1	0	0	0	1
AT1G44170.2;AT1G44170.1;AT1G44170.3	AT1G44170.2;AT1G44170.1;AT1G44170.3	18;18;13	18;18;13	18;18;13	>AT1G44170.2 | Symbols: ALDH3H1, ALDH4 | aldehyde dehydrogenase 3H1 | chr1:16796564-16800031 REVERSE LENGTH=484;>AT1G44170.1 | Symbols: ALDH3H1, ALDH4 | aldehyde dehydrogenase 3H1 | chr1:16796564-16800031 REVERSE LENGTH=484;>AT1G44170.3 | Symbols: ALDH3H1,	3	18	18	18	0	0	0	0	11	13	11	10	6	10	10	10	7	11	12	6	4	1	6	5	3	1	2	4	1	1	0	1	1	1	0	1	0	0	0	0	0	0	0	0
AT1G44446.3;AT1G44446.2;AT1G44446.1	AT1G44446.3;AT1G44446.2;AT1G44446.1	1;1;1	1;1;1	1;1;1	>AT1G44446.3 | Symbols: CH1, ATCAO, CAO | Pheophorbide a oxygenase family protein with Rieske [2Fe-2S] domain | chr1:16849132-16851152 REVERSE LENGTH=433;>AT1G44446.2 | Symbols: CH1, ATCAO, CAO | Pheophorbide a oxygenase family protein with Rieske [2Fe-2S]	3	1	1	1	0	0	0	0	0	0	0	0	0	0	0	0	1	1	0	1	0	0	0	0	0	0	0	0	0	0	0	0	0	0	0	0	0	0	0	0	0	0	0	0
AT1G44575.1;AT1G44575.2	AT1G44575.1;AT1G44575.2	9;6	9;6	9;6	>AT1G44575.1 | Symbols: NPQ4, PSBS | Chlorophyll A-B binding family protein | chr1:16871768-16873194 FORWARD LENGTH=265;>AT1G44575.2 | Symbols: NPQ4, PSBS | Chlorophyll A-B binding family protein | chr1:16871768-16872548 FORWARD LENGTH=205	2	9	9	9	5	4	6	6	3	3	4	3	4	5	5	5	5	5	4	3	4	4	6	5	5	6	6	5	6	4	4	3	2	2	3	4	5	4	5	4	5	5	4	3
AT1G44790.1	AT1G44790.1	1	1	1	>AT1G44790.1 | Symbols: | ChaC-like family protein | chr1:16912403-16913582 REVERSE LENGTH=199	1	1	1	1	1	0	1	0	0	0	0	0	0	0	0	0	0	0	0	0	0	0	0	0	0	0	0	0	0	0	0	0	0	0	0	0	0	0	0	0	0	0	0	0
AT1G44820.1;AT1G44180.1	AT1G44820.1;AT1G44180.1	2;1	2;1	2;1	>AT1G44820.1 | Symbols: | Peptidase M20/M25/M40 family protein | chr1:16926351-16928354 FORWARD LENGTH=438;>AT1G44180.1 | Symbols: | Peptidase M20/M25/M40 family protein | chr1:16808239-16810413 REVERSE LENGTH=435	2	2	2	2	0	0	0	0	0	0	0	0	0	0	0	0	0	0	0	0	0	0	0	0	0	0	0	0	0	0	0	0	0	0	0	0	0	0	0	0	0	0	0	0
AT1G44835.1;AT1G44835.2	AT1G44835.1;AT1G44835.2	5;4	5;4	5;4	>AT1G44835.1 | Symbols: | YbaK/aminoacyl-tRNA synthetase-associated domain | chr1:16939909-16942337 FORWARD LENGTH=307;>AT1G44835.2 | Symbols: | YbaK/aminoacyl-tRNA synthetase-associated domain | chr1:16939909-16942337 FORWARD LENGTH=308	2	5	5	5	1	1	1	1	0	0	0	0	0	0	0	0	0	0	0	0	0	0	0	0	0	0	0	0	0	0	0	0	0	0	1	0	4	1	2	1	4	2	3	2
AT1G45000.1;AT1G45000.2	AT1G45000.1;AT1G45000.2	25;20	4;2	4;2	>AT1G45000.1 | Symbols: | AAA-type ATPase family protein | chr1:17009220-17011607 FORWARD LENGTH=399;>AT1G45000.2 | Symbols: | AAA-type ATPase family protein | chr1:17009220-17011607 FORWARD LENGTH=335	2	25	4	4	0	0	1	0	1	1	1	0	1	1	1	3	1	1	2	0	1	1	1	2	2	2	1	1	2	1	2	1	1	0	1	1	1	1	1	2	2	1	3	2
AT1G45015.2;AT1G45015.1	AT1G45015.2;AT1G45015.1	1;1	1;1	1;1	>AT1G45015.2 | Symbols: | MD-2-related lipid recognition domain-containing protein | chr1:17021704-17022614 FORWARD LENGTH=142;>AT1G45015.1 | Symbols: | MD-2-related lipid recognition domain-containing protein | chr1:17021637-17022614 FORWARD LENGTH=153	2	1	1	1	1	0	1	0	0	0	0	0	0	0	0	0	0	0	0	0	0	0	0	0	0	0	0	0	0	0	0	0	0	0	0	0	0	0	0	0	0	0	0	0
AT1G45145.1	AT1G45145.1	8	8	8	>AT1G45145.1 | Symbols: ATTRX5, ATH5, LIV1, TRX5 | thioredoxin H-type 5 | chr1:17075264-17076256 REVERSE LENGTH=118	1	8	8	8	6	5	5	7	1	1	0	0	1	1	0	1	1	1	1	0	0	1	1	0	1	1	0	1	1	1	0	1	0	0	1	1	0	0	0	1	0	0	1	0
AT1G45150.1	AT1G45150.1	1	1	1	>AT1G45150.1 | Symbols: | unknown protein; Has 219 Blast hits to 202 proteins in 78 species: Archae - 0; Bacteria - 166; Metazoa - 0; Fungi - 0; Plants - 36; Viruses - 0; Other Eukaryotes - 17 (source: NCBI BLink). | chr1:17077615-17082330 REVERSE LENGTH=	1	1	1	1	0	0	0	0	0	0	0	0	0	0	0	0	0	0	0	0	0	0	0	0	0	0	0	0	0	0	0	0	0	0	0	0	0	0	0	0	0	0	0	0
AT1G45201.2;AT1G45201.1	AT1G45201.2;AT1G45201.1	13;13	13;13	13;13	>AT1G45201.2 | Symbols: ATTLL1, TLL1 | triacylglycerol lipase-like 1 | chr1:17123889-17127497 FORWARD LENGTH=387;>AT1G45201.1 | Symbols: ATTLL1, TLL1 | triacylglycerol lipase-like 1 | chr1:17123889-17128462 FORWARD LENGTH=479	2	13	13	13	2	2	2	1	7	7	6	2	3	7	8	2	5	6	8	1	5	3	6	1	4	4	2	1	5	3	5	1	3	2	2	0	6	3	5	2	5	3	3	1
AT1G47128.1	AT1G47128.1	13	13	11	>AT1G47128.1 | Symbols: RD21, RD21A | Granulin repeat cysteine protease family protein | chr1:17283139-17285609 REVERSE LENGTH=462	1	13	13	11	8	9	8	10	3	4	0	3	1	1	1	1	0	0	2	1	0	0	1	2	0	1	0	1	1	0	0	1	0	0	0	1	0	0	0	0	0	0	0	0
AT1G47200.1;AT5G43070.1	AT1G47200.1	6;2	6;2	6;2	>AT1G47200.1 | Symbols: WPP2 | WPP domain protein 2 | chr1:17298181-17298723 REVERSE LENGTH=180	2	6	6	6	5	6	6	5	0	0	0	0	0	0	0	0	0	0	0	0	0	0	0	0	0	0	0	0	0	0	0	0	0	0	0	0	0	0	0	0	0	0	0	0
AT1G47250.1	AT1G47250.1	13	3	3	>AT1G47250.1 | Symbols: PAF2 | 20S proteasome alpha subunit F2 | chr1:17319220-17320900 FORWARD LENGTH=277	1	13	3	3	0	0	0	0	0	0	0	0	0	0	0	0	0	0	0	0	0	0	0	0	0	0	0	0	0	0	0	0	0	0	0	0	0	0	0	0	4	1	1	0
AT1G47260.1	AT1G47260.1	17	17	14	>AT1G47260.1 | Symbols: APFI, GAMMA CA2 | gamma carbonic anhydrase 2 | chr1:17321384-17323347 REVERSE LENGTH=278	1	17	17	14	0	0	0	0	0	0	0	0	0	0	0	0	0	0	0	0	0	0	0	0	0	0	0	0	0	0	1	0	1	1	1	0	5	1	4	2	9	3	3	2
AT1G47420.1	AT1G47420.1	7	7	7	>AT1G47420.1 | Symbols: SDH5 | succinate dehydrogenase 5 | chr1:17395774-17397176 REVERSE LENGTH=257	1	7	7	7	6	5	5	7	0	0	0	0	0	0	0	0	0	0	0	0	0	0	0	0	0	0	0	0	0	0	0	0	0	0	0	0	0	0	0	0	0	0	0	0
AT1G47550.1;AT1G47550.2;AT1G47560.1	AT1G47550.1;AT1G47550.2;AT1G47560.1	3;3;2	3;3;2	3;3;2	>AT1G47550.1 | Symbols: SEC3A | exocyst complex component sec3A | chr1:17457171-17463896 FORWARD LENGTH=887;>AT1G47550.2 | Symbols: SEC3A | exocyst complex component sec3A | chr1:17457171-17463896 FORWARD LENGTH=888;>AT1G47560.1 | Symbols: SEC3B | exocyst	3	3	3	3	0	0	0	0	0	0	0	0	0	0	0	0	0	0	0	0	0	0	0	0	0	0	0	0	0	0	0	0	0	0	0	0	0	0	0	0	0	0	0	0
AT1G47710.1	AT1G47710.1	2	2	2	>AT1G47710.1 | Symbols: | Serine protease inhibitor (SERPIN) family protein | chr1:17558271-17560061 FORWARD LENGTH=391	1	2	2	2	2	1	1	0	0	0	0	0	0	0	0	0	0	0	0	0	0	0	0	0	0	0	0	0	0	0	0	0	0	0	0	0	0	0	0	0	0	0	0	0
AT1G47750.1	AT1G47750.1	2	2	2	>AT1G47750.1 | Symbols: PEX11A | peroxin 11A | chr1:17569388-17570134 REVERSE LENGTH=248	1	2	2	2	2	2	2	1	0	0	0	0	0	0	0	0	0	0	0	0	0	0	0	0	0	0	0	0	0	0	0	0	0	0	0	0	0	0	0	0	0	0	0	0
AT1G47830.1	AT1G47830.1	3	3	3	>AT1G47830.1 | Symbols: | SNARE-like superfamily protein | chr1:17613346-17614784 REVERSE LENGTH=142	1	3	3	3	2	1	2	2	0	0	0	0	0	0	0	0	0	0	0	0	0	0	0	0	0	0	0	0	0	0	0	0	0	0	0	0	0	0	0	0	0	0	0	0
AT1G47960.1	AT1G47960.1	1	1	1	>AT1G47960.1 | Symbols: C/VIF1, ATC/VIF1 | cell wall / vacuolar inhibitor of fructosidase 1 | chr1:17681954-17683516 REVERSE LENGTH=205	1	1	1	1	0	1	0	0	0	0	0	0	0	0	0	0	0	0	0	0	0	0	0	0	0	0	0	0	0	0	0	0	0	0	0	0	0	0	0	0	0	0	0	0
AT1G48030.2;AT1G48030.1	AT1G48030.2;AT1G48030.1	38;38	38;38	23;23	>AT1G48030.2 | Symbols: mtLPD1 | mitochondrial lipoamide dehydrogenase 1 | chr1:17717432-17719141 REVERSE LENGTH=507;>AT1G48030.1 | Symbols: mtLPD1 | mitochondrial lipoamide dehydrogenase 1 | chr1:17717432-17719141 REVERSE LENGTH=507	2	38	38	23	1	1	0	2	10	9	9	6	6	8	9	5	6	6	13	3	5	3	5	2	3	3	3	4	4	1	1	2	1	0	1	2	1	1	0	1	0	0	0	1
AT1G48090.1	AT1G48090.1	3	3	3	>AT1G48090.1 | Symbols: | calcium-dependent lipid-binding family protein | chr1:17732582-17758194 REVERSE LENGTH=4146	1	3	3	3	0	0	0	0	0	0	0	0	0	0	0	0	0	0	0	0	0	0	0	0	0	0	0	0	0	0	0	0	0	0	0	0	0	0	0	0	0	0	0	0
AT1G48130.1	AT1G48130.1	1	1	1	>AT1G48130.1 | Symbols: ATPER1, PER1 | 1-cysteine peroxiredoxin 1 | chr1:17780610-17781500 FORWARD LENGTH=216	1	1	1	1	0	0	0	1	0	0	0	0	0	0	0	0	0	0	0	0	0	0	0	0	0	0	0	0	0	0	0	0	0	0	0	0	0	0	0	0	0	0	0	0
AT1G48160.1	AT1G48160.1	2	2	2	>AT1G48160.1 | Symbols: | signal recognition particle 19 kDa protein, putative / SRP19, putative | chr1:17786779-17788286 REVERSE LENGTH=145	1	2	2	2	2	1	2	1	0	0	0	0	0	0	0	0	0	0	0	0	0	0	0	0	0	0	0	0	0	0	0	0	0	0	0	0	0	0	0	0	0	0	0	0
AT3G17440.2;AT1G48240.1;AT3G17440.1	AT3G17440.2;AT1G48240.1;AT3G17440.1	2;2;2	2;2;2	2;2;2	>AT3G17440.2 | Symbols: NPSN13, ATNPSN13 | novel plant snare 13 | chr3:5970153-5972290 REVERSE LENGTH=216;>AT1G48240.1 | Symbols: ATNPSN12, NPSN12 | novel plant snare 12 | chr1:17809223-17811656 REVERSE LENGTH=265;>AT3G17440.1 | Symbols: NPSN13, ATNPSN13 |	3	2	2	2	0	0	0	0	0	0	0	0	0	0	0	0	0	0	0	0	0	0	0	0	0	0	0	0	0	0	0	0	0	0	0	0	0	0	0	0	0	0	0	0
AT1G48320.1	AT1G48320.1	5	5	5	>AT1G48320.1 | Symbols: | Thioesterase superfamily protein | chr1:17855024-17855577 REVERSE LENGTH=156	1	5	5	5	0	0	0	1	0	0	0	0	0	0	0	0	0	0	0	0	0	0	0	0	0	0	0	0	0	0	0	0	0	0	0	0	0	0	0	0	0	0	0	0
AT1G48350.1	AT1G48350.1	3	3	3	>AT1G48350.1 | Symbols: | Ribosomal L18p/L5e family protein | chr1:17867269-17868215 FORWARD LENGTH=170	1	3	3	3	1	2	2	3	0	0	0	0	0	0	0	0	0	0	0	0	0	0	0	0	0	0	0	0	0	0	0	0	0	0	0	0	0	0	0	0	0	0	0	0
AT1G48420.1	AT1G48420.1	6	6	6	>AT1G48420.1 | Symbols: D-CDES, ATACD1, ACD1 | D-cysteine desulfhydrase | chr1:17896767-17898803 REVERSE LENGTH=401	1	6	6	6	6	5	6	5	0	0	0	0	0	0	0	0	0	0	0	0	0	0	0	0	0	0	0	0	0	0	0	0	0	0	0	0	0	0	0	0	0	0	0	0
AT1G48440.1	AT1G48440.1	1	1	1	>AT1G48440.1 | Symbols: | B-cell receptor-associated 31-like | chr1:17907075-17908327 FORWARD LENGTH=129	1	1	1	1	0	0	0	0	0	0	0	1	0	0	0	0	0	0	0	0	0	0	0	0	0	0	0	0	0	0	0	0	0	0	0	0	0	0	0	0	0	0	0	0
AT1G48460.1	AT1G48460.1	2	2	2	>AT1G48460.1 | Symbols: | unknown protein; FUNCTIONS IN: molecular_function unknown; INVOLVED IN: biological_process unknown; LOCATED IN: chloroplast envelope; EXPRESSED IN: 21 plant structures; EXPRESSED DURING: 13 growth stages; BEST Arabidopsis thalian	1	2	2	2	0	0	0	0	2	2	1	2	0	0	1	0	0	0	0	0	0	0	0	0	0	0	0	0	0	0	0	0	0	0	0	0	0	0	0	0	0	0	0	0
AT1G48520.1;AT1G48520.2;AT1G48520.3	AT1G48520.1;AT1G48520.2;AT1G48520.3	7;5;5	7;5;5	7;5;5	>AT1G48520.1 | Symbols: GATB | GLU-ADT subunit B | chr1:17940185-17942540 FORWARD LENGTH=550;>AT1G48520.2 | Symbols: GATB | GLU-ADT subunit B | chr1:17940185-17942075 FORWARD LENGTH=475;>AT1G48520.3 | Symbols: GATB | GLU-ADT subunit B | chr1:17940185-17942	3	7	7	7	0	0	0	0	2	1	1	0	0	0	1	0	1	1	0	0	0	1	1	1	1	1	1	1	0	0	0	0	0	0	0	0	0	0	0	0	0	0	0	0
AT1G48600.1;AT1G48600.2	AT1G48600.1;AT1G48600.2	22;22	13;13	12;12	>AT1G48600.1 | Symbols: PMEAMT, AtPMEAMT | S-adenosyl-L-methionine-dependent methyltransferases superfamily protein | chr1:17966448-17969077 FORWARD LENGTH=475;>AT1G48600.2 | Symbols: PMEAMT, AtPMEAMT | S-adenosyl-L-methionine-dependent methyltransferases	2	22	13	12	2	0	1	0	8	6	8	1	5	5	7	3	5	3	9	0	3	2	4	2	1	1	2	0	2	1	2	1	2	0	1	0	1	0	1	1	1	1	1	1
AT1G48630.1	AT1G48630.1	18	10	2	>AT1G48630.1 | Symbols: RACK1B_AT | receptor for activated C kinase 1B | chr1:17981977-17983268 REVERSE LENGTH=326	1	18	10	2	12	12	8	8	6	3	4	2	2	4	2	3	3	4	4	1	3	1	3	1	2	1	2	1	1	2	2	1	1	1	1	1	2	1	1	1	2	2	2	1
AT5G40780.2;AT5G40780.1;AT1G48640.1	AT5G40780.2;AT5G40780.1;AT1G48640.1	1;1;1	1;1;1	1;1;1	>AT5G40780.2 | Symbols: | lysine histidine transporter 1 | chr5:16323823-16327082 FORWARD LENGTH=445;>AT5G40780.1 | Symbols: LHT1 | lysine histidine transporter 1 | chr5:16323823-16327082 FORWARD LENGTH=446;>AT1G48640.1 | Symbols: | Transmembrane amino a	3	1	1	1	0	0	0	0	0	0	0	0	0	0	0	0	0	0	0	0	0	0	0	0	0	0	0	0	0	0	0	0	0	0	0	0	0	0	0	0	0	0	0	0
AT1G48830.2;AT1G48830.1	AT1G48830.2;AT1G48830.1	14;14	14;14	13;13	>AT1G48830.2 | Symbols: | Ribosomal protein S7e family protein | chr1:18059854-18060935 REVERSE LENGTH=191;>AT1G48830.1 | Symbols: | Ribosomal protein S7e family protein | chr1:18059854-18060935 REVERSE LENGTH=191	2	14	14	13	12	13	10	9	2	2	1	1	0	1	1	2	0	2	2	0	1	1	1	1	1	1	0	1	1	1	1	1	0	0	0	0	0	0	0	0	0	0	0	0
AT1G48850.1;AT1G48850.3;AT1G48850.2	AT1G48850.1;AT1G48850.3;AT1G48850.2	10;7;7	10;7;7	10;7;7	>AT1G48850.1 | Symbols: EMB1144 | chorismate synthase, putative / 5-enolpyruvylshikimate-3-phosphate phospholyase, putative | chr1:18065154-18067956 REVERSE LENGTH=436;>AT1G48850.3 | Symbols: EMB1144 | chorismate synthase, putative / 5-enolpyruvylshikimate	3	10	10	10	0	0	0	0	4	3	4	4	5	6	5	5	5	4	5	4	5	3	5	4	5	3	3	4	3	3	2	3	0	0	0	2	1	0	1	1	1	0	1	1
AT1G48860.1;AT1G48860.2	AT1G48860.1;AT1G48860.2	15;14	3;3	3;3	>AT1G48860.1 | Symbols: | RNA 3-terminal phosphate cyclase/enolpyruvate transferase, alpha/beta | chr1:18068892-18071331 REVERSE LENGTH=521;>AT1G48860.2 | Symbols: | RNA 3-terminal phosphate cyclase/enolpyruvate transferase, alpha/beta | chr1:18068892-	2	15	3	3	5	5	3	5	2	1	2	0	0	2	1	0	0	1	1	0	0	0	0	0	0	0	0	0	0	0	0	0	0	0	0	0	0	0	0	0	0	0	0	0
AT1G49140.1	AT1G49140.1	2	1	1	>AT1G49140.1 | Symbols: | Complex I subunit NDUFS6 | chr1:18177696-18178269 REVERSE LENGTH=107	1	2	1	1	0	0	0	0	0	0	0	0	0	0	0	0	0	0	0	0	0	0	0	0	0	0	0	0	0	0	0	0	0	0	0	0	0	0	0	0	0	0	0	0
AT1G49340.2;AT1G49340.1	AT1G49340.2;AT1G49340.1	3;3	3;3	3;3	>AT1G49340.2 | Symbols: ATPI4K ALPHA | Phosphatidylinositol 3- and 4-kinase family protein | chr1:18252355-18263967 FORWARD LENGTH=2028;>AT1G49340.1 | Symbols: ATPI4K ALPHA | Phosphatidylinositol 3- and 4-kinase family protein | chr1:18252355-18263967 FORW	2	3	3	3	0	0	0	0	0	0	0	0	0	0	0	0	0	0	0	0	0	0	0	0	0	0	0	0	0	0	0	0	0	0	0	0	2	0	1	1	1	1	0	1
AT1G49380.1	AT1G49380.1	1	1	1	>AT1G49380.1 | Symbols: | cytochrome c biogenesis protein family | chr1:18276794-18279204 FORWARD LENGTH=547	1	1	1	1	0	0	0	0	0	0	0	0	0	0	0	0	0	0	0	0	0	0	0	0	0	0	0	0	0	0	0	0	0	0	0	0	0	0	0	1	1	0	1	0
AT1G49430.1	AT1G49430.1	2	2	2	>AT1G49430.1 | Symbols: LACS2, LRD2 | long-chain acyl-CoA synthetase 2 | chr1:18291188-18295641 FORWARD LENGTH=665	1	2	2	2	0	0	0	0	1	1	0	0	0	0	0	0	0	0	0	0	0	0	0	0	0	0	0	0	0	0	0	0	0	0	0	0	0	0	0	0	0	0	0	0
AT1G49600.1;AT3G19130.1;AT1G47490.2;AT1G47490.1;AT1G47500.1	AT1G49600.1;AT3G19130.1;AT1G47490.2;AT1G47490.1;AT1G47500.1	4;3;2;2;2	4;3;2;2;2	3;2;1;1;1	>AT1G49600.1 | Symbols: ATRBP47A, RBP47A | RNA-binding protein 47A | chr1:18357236-18360150 REVERSE LENGTH=445;>AT3G19130.1 | Symbols: ATRBP47B, RBP47B | RNA-binding protein 47B | chr3:6611398-6613823 REVERSE LENGTH=435;>AT1G47490.2 | Symbols: ATRBP47C, RB	5	4	4	3	1	2	1	0	0	0	0	0	0	0	0	0	0	0	0	0	0	0	0	0	0	0	0	0	0	0	0	0	0	0	0	0	0	0	0	0	0	0	0	0
AT1G49630.3;AT1G49630.2;AT1G49630.1	AT1G49630.3;AT1G49630.2;AT1G49630.1	18;18;18	4;4;4	4;4;4	>AT1G49630.3 | Symbols: ATPREP2, PREP2 | presequence protease 2 | chr1:18368405-18375336 REVERSE LENGTH=1080;>AT1G49630.2 | Symbols: ATPREP2, PREP2 | presequence protease 2 | chr1:18368405-18375336 REVERSE LENGTH=1080;>AT1G49630.1 | Symbols: ATPREP2, PREP2	3	18	4	4	0	1	0	0	3	4	2	0	1	3	4	2	2	1	3	0	1	0	0	0	0	0	0	0	0	0	0	0	0	0	0	0	0	0	0	0	0	0	0	0
AT1G49650.1	AT1G49650.1	3	2	2	>AT1G49650.1 | Symbols: | alpha/beta-Hydrolases superfamily protein | chr1:18377363-18378487 REVERSE LENGTH=374	1	3	2	2	0	3	1	1	0	0	0	0	0	0	0	0	0	0	0	0	0	0	0	0	0	0	0	0	0	0	0	0	0	0	0	0	0	0	0	0	0	0	0	0
AT1G49660.1	AT1G49660.1	7	7	6	>AT1G49660.1 | Symbols: AtCXE5, CXE5 | carboxyesterase 5 | chr1:18378777-18379736 REVERSE LENGTH=319	1	7	7	6	6	7	6	4	0	0	0	0	0	0	0	0	0	0	0	0	0	0	0	0	0	0	0	0	0	0	0	0	0	0	0	0	0	0	0	0	0	0	0	0
AT1G49670.1;AT1G49670.2	AT1G49670.1;AT1G49670.2	5;5	5;5	5;5	>AT1G49670.1 | Symbols: NQR | ARP protein (REF) | chr1:18381591-18386021 REVERSE LENGTH=629;>AT1G49670.2 | Symbols: NQR | ARP protein (REF) | chr1:18381591-18386021 REVERSE LENGTH=652	2	5	5	5	0	0	0	0	2	2	0	1	1	1	2	1	0	0	0	0	0	0	0	0	0	0	0	0	0	0	0	0	0	0	0	0	0	0	0	0	0	0	0	0
AT1G49760.2;AT1G49760.1	AT1G49760.2;AT1G49760.1	17;17	16;16	15;15	>AT1G49760.2 | Symbols: PAB8 | poly(A) binding protein 8 | chr1:18416740-18419753 FORWARD LENGTH=671;>AT1G49760.1 | Symbols: PAB8, PABP8 | poly(A) binding protein 8 | chr1:18416740-18419753 FORWARD LENGTH=671	2	17	16	15	2	3	3	1	5	4	4	2	2	4	7	6	5	4	8	1	1	1	3	0	1	1	0	0	0	0	0	0	0	0	0	0	0	0	0	0	0	0	0	0
AT1G49820.1	AT1G49820.1	7	7	7	>AT1G49820.1 | Symbols: ATMTK, MTK | S-methyl-5-thioribose kinase | chr1:18443005-18444907 FORWARD LENGTH=420	1	7	7	7	5	6	5	4	0	0	0	0	0	0	0	0	0	0	0	0	0	0	0	0	0	0	0	0	0	0	0	0	0	0	0	0	0	0	0	0	0	0	0	0
AT1G49970.1	AT1G49970.1	7	7	7	>AT1G49970.1 | Symbols: CLPR1, NCLPP5, SVR2 | CLP protease proteolytic subunit 1 | chr1:18501936-18504462 REVERSE LENGTH=387	1	7	7	7	4	4	5	4	2	2	2	3	1	1	2	2	0	0	1	0	0	0	0	0	0	0	0	0	0	0	0	0	0	0	0	0	0	0	0	0	0	0	0	0
AT1G50030.2;AT1G50030.1	AT1G50030.2;AT1G50030.1	1;1	1;1	1;1	>AT1G50030.2 | Symbols: TOR | target of rapamycin | chr1:18522626-18539619 REVERSE LENGTH=2454;>AT1G50030.1 | Symbols: TOR | target of rapamycin | chr1:18522626-18539619 REVERSE LENGTH=2481	2	1	1	1	0	0	0	0	0	0	0	0	0	0	0	0	0	0	0	0	0	0	0	0	0	0	0	0	0	0	0	0	0	0	0	0	0	0	0	0	0	0	0	0
AT1G50200.1;AT1G50200.2	AT1G50200.1;AT1G50200.2	40;38	40;38	40;38	>AT1G50200.1 | Symbols: ALATS, ACD | Alanyl-tRNA synthetase | chr1:18591429-18598311 REVERSE LENGTH=1003;>AT1G50200.2 | Symbols: ALATS | Alanyl-tRNA synthetase | chr1:18591429-18598167 REVERSE LENGTH=963	2	40	40	40	0	0	0	0	36	37	37	31	32	35	36	29	29	29	37	17	21	20	24	21	16	14	9	8	8	6	7	5	0	0	1	2	1	0	1	1	0	0	1	0
AT1G50250.1	AT1G50250.1	20	2	2	>AT1G50250.1 | Symbols: FTSH1 | FTSH protease 1 | chr1:18614398-18616930 REVERSE LENGTH=716	1	20	2	2	1	1	1	2	2	6	2	1	2	5	4	4	1	2	4	0	5	2	2	1	5	3	2	3	4	2	1	2	1	1	1	0	3	0	3	3	4	1	0	1
AT1G50320.1	AT1G50320.1	4	4	4	>AT1G50320.1 | Symbols: ATHX, ATX, THX | thioredoxin X | chr1:18638606-18639464 REVERSE LENGTH=182	1	4	4	4	1	2	2	1	0	0	0	0	0	0	0	0	0	0	0	0	0	0	0	0	0	0	0	0	0	0	0	0	0	0	0	0	0	0	0	0	0	0	0	0
AT1G50380.1	AT1G50380.1	18	18	18	>AT1G50380.1 | Symbols: | Prolyl oligopeptidase family protein | chr1:18662480-18666185 FORWARD LENGTH=710	1	18	18	18	0	0	0	0	0	0	0	0	0	0	0	0	0	0	0	0	0	0	0	0	0	0	0	0	0	0	0	0	0	0	0	0	0	0	0	0	0	0	0	0
AT1G50430.2;AT1G50430.1	AT1G50430.2;AT1G50430.1	2;2	2;2	2;2	>AT1G50430.2 | Symbols: DWF5, PA, LE, ST7R, 7RED | Ergosterol biosynthesis ERG4/ERG24 family | chr1:18682175-18685555 REVERSE LENGTH=431;>AT1G50430.1 | Symbols: DWF5, PA, LE, ST7R, 7RED | Ergosterol biosynthesis ERG4/ERG24 family | chr1:18682175-18685555 R	2	2	2	2	0	0	0	0	0	0	0	0	0	1	0	0	0	0	0	0	0	0	0	0	0	0	0	0	0	0	0	0	0	0	0	0	0	0	0	0	0	0	0	0
AT1G50450.1	AT1G50450.1	2	2	2	>AT1G50450.1 | Symbols: | Saccharopine dehydrogenase | chr1:18687902-18690348 REVERSE LENGTH=428	1	2	2	2	0	0	0	0	0	0	0	0	0	0	0	0	0	0	0	0	0	0	0	0	0	0	0	0	0	0	0	0	0	0	0	0	0	0	0	0	0	0	0	0
AT1G50480.1;AT2G12280.1	AT1G50480.1	27;4	27;4	27;4	>AT1G50480.1 | Symbols: THFS | 10-formyltetrahydrofolate synthetase | chr1:18702064-18704687 FORWARD LENGTH=634	2	27	27	27	0	0	0	0	14	18	15	6	7	12	18	8	10	11	22	1	5	1	9	4	1	1	2	2	2	0	0	0	0	0	0	0	0	0	0	0	0	0	0	0
AT1G50500.1;AT1G50500.2	AT1G50500.1;AT1G50500.2	3;3	3;3	3;3	>AT1G50500.1 | Symbols: HIT1, ATVPS53, VPS53 | Membrane trafficking VPS53 family protein | chr1:18708217-18715597 REVERSE LENGTH=828;>AT1G50500.2 | Symbols: HIT1 | Membrane trafficking VPS53 family protein | chr1:18708217-18715597 REVERSE LENGTH=847	2	3	3	3	0	0	0	0	1	2	2	0	1	1	1	0	0	0	0	0	0	0	0	0	0	0	0	0	0	0	0	0	0	0	0	0	0	0	0	0	0	0	0	0
AT1G50510.1	AT1G50510.1	4	4	4	>AT1G50510.1 | Symbols: | indigoidine synthase A family protein | chr1:18716578-18719060 FORWARD LENGTH=330	1	4	4	4	0	0	0	0	2	1	1	0	0	1	0	0	0	0	1	0	0	0	0	0	0	0	0	0	0	0	0	0	0	0	0	0	0	0	0	0	0	0	0	0
AT1G50670.1	AT1G50670.1	4	4	4	>AT1G50670.1 | Symbols: | OTU-like cysteine protease family protein | chr1:18775086-18776552 REVERSE LENGTH=208	1	4	4	4	1	2	1	1	0	0	0	0	0	0	0	0	0	0	0	0	0	0	0	0	0	0	0	0	0	0	0	0	0	0	0	0	0	0	0	0	0	0	0	0
AT1G50940.1	AT1G50940.1	6	6	6	>AT1G50940.1 | Symbols: ETFALPHA | electron transfer flavoprotein alpha | chr1:18878038-18879939 REVERSE LENGTH=363	1	6	6	6	0	0	0	0	0	0	0	0	0	0	0	0	0	0	0	0	0	0	0	0	0	0	0	0	0	0	0	0	0	0	0	0	0	0	0	0	0	0	0	0
AT1G51110.1	AT1G51110.1	7	7	7	>AT1G51110.1 | Symbols: | Plastid-lipid associated protein PAP / fibrillin family protein | chr1:18935380-18937484 FORWARD LENGTH=409	1	7	7	7	7	4	2	3	0	0	0	0	0	0	0	0	0	0	0	0	0	0	0	0	0	0	0	0	0	0	0	0	0	0	0	0	0	0	0	0	0	0	0	0
AT1G51410.1	AT1G51410.1	1	1	1	>AT1G51410.1 | Symbols: | NAD(P)-binding Rossmann-fold superfamily protein | chr1:19059885-19061424 FORWARD LENGTH=325	1	1	1	1	1	1	1	1	0	0	0	0	0	0	0	0	0	0	0	0	0	0	0	0	0	0	0	0	0	0	0	0	0	0	0	0	0	0	0	0	0	0	0	0
AT1G51470.1;AT1G47600.2;AT1G47600.1;AT1G51490.1	AT1G51470.1;AT1G47600.2;AT1G47600.1	6;5;5;2	5;4;4;2	5;4;4;2	>AT1G51470.1 | Symbols: BGLU35, TGG5 | beta glucosidase 35 | chr1:19087424-19090248 FORWARD LENGTH=511;>AT1G47600.2 | Symbols: BGLU34 | beta glucosidase 34 | chr1:17491771-17494589 FORWARD LENGTH=510;>AT1G47600.1 | Symbols: BGLU34, TGG4 | beta glucosidase	4	6	5	5	0	0	0	0	0	0	0	0	0	0	0	0	0	0	0	0	0	0	0	0	1	1	0	1	1	0	0	0	1	0	0	0	1	0	0	0	1	1	1	1
AT1G51500.1;AT3G21090.1	AT1G51500.1;AT3G21090.1	2;2	2;2	2;2	>AT1G51500.1 | Symbols: CER5, D3, ABCG12, WBC12, ATWBC12 | ABC-2 type transporter family protein | chr1:19097967-19100972 REVERSE LENGTH=687;>AT3G21090.1 | Symbols: | ABC-2 type transporter family protein | chr3:7391497-7394933 REVERSE LENGTH=691	2	2	2	2	0	0	0	0	0	0	1	0	0	1	0	0	0	1	0	0	1	2	1	0	1	1	1	0	1	1	1	0	1	0	0	0	1	1	0	0	1	1	0	0
AT1G51510.1	AT1G51510.1	3	3	3	>AT1G51510.1 | Symbols: Y14 | RNA-binding (RRM/RBD/RNP motifs) family protein | chr1:19103072-19104753 REVERSE LENGTH=202	1	3	3	3	1	1	1	0	0	0	0	0	0	0	0	0	0	0	0	0	0	0	0	0	0	0	0	0	0	0	0	0	0	0	0	0	0	0	0	0	0	0	0	0
AT1G51570.1;AT3G57880.1	AT1G51570.1;AT3G57880.1	2;1	2;1	2;1	>AT1G51570.1 | Symbols: | Calcium-dependent lipid-binding (CaLB domain) plant phosphoribosyltransferase family protein | chr1:19122358-19124688 REVERSE LENGTH=776;>AT3G57880.1 | Symbols: | Calcium-dependent lipid-binding (CaLB domain) plant phosphoribosy	2	2	2	2	0	0	0	0	0	0	0	0	0	0	0	0	1	0	0	0	0	0	1	0	1	1	1	0	1	1	1	1	0	0	1	1	2	1	2	0	1	1	0	0
AT1G51630.1	AT1G51630.1	7	7	5	>AT1G51630.1 | Symbols: | O-fucosyltransferase family protein | chr1:19142141-19144082 REVERSE LENGTH=423	1	7	7	5	0	0	0	0	1	0	0	0	0	0	0	0	0	0	0	0	0	0	0	0	0	0	0	0	0	0	0	0	0	0	0	0	0	0	0	0	0	0	0	0
AT1G51650.1	AT1G51650.1	4	4	4	>AT1G51650.1 | Symbols: | ATP synthase epsilon chain, mitochondrial | chr1:19152680-19153641 FORWARD LENGTH=70	1	4	4	4	0	1	1	2	0	0	0	0	0	0	0	0	0	0	0	0	0	0	0	0	1	1	1	0	3	3	2	3	2	0	0	1	2	0	2	1	1	0	0	1
AT1G51680.1;AT1G51680.2;AT1G51680.3	AT1G51680.1;AT1G51680.2;AT1G51680.3	9;8;8	9;8;8	8;7;7	>AT1G51680.1 | Symbols: 4CL1, 4CL.1, AT4CL1 | 4-coumarate:CoA ligase 1 | chr1:19159007-19161464 REVERSE LENGTH=561;>AT1G51680.2 | Symbols: 4CL1, 4CL.1, AT4CL1 | 4-coumarate:CoA ligase 1 | chr1:19159647-19161464 REVERSE LENGTH=490;>AT1G51680.3 | Symbols: 4C	3	9	9	8	0	0	0	0	0	1	1	1	0	0	0	1	0	0	0	0	0	0	0	0	0	0	0	0	0	0	0	0	0	0	0	0	0	0	0	0	0	0	0	0
AT1G51690.2;AT1G51690.1;AT1G51690.3	AT1G51690.2;AT1G51690.1;AT1G51690.3	5;5;5	3;3;3	3;3;3	>AT1G51690.2 | Symbols: ATB ALPHA, B ALPHA | protein phosphatase 2A 55 kDa regulatory subunit B alpha isoform | chr1:19166218-19169974 FORWARD LENGTH=512;>AT1G51690.1 | Symbols: ATB ALPHA, B ALPHA | protein phosphatase 2A 55 kDa regulatory subunit B alpha	3	5	3	3	0	0	0	1	0	2	0	0	2	2	1	1	1	0	2	0	0	0	0	0	0	0	0	0	0	0	0	0	0	0	0	0	0	0	0	0	0	0	0	0
AT1G51710.1;AT1G51710.2;AT3G21280.1	AT1G51710.1;AT1G51710.2	11;10;4	11;10;4	11;10;4	>AT1G51710.1 | Symbols: UBP6, ATUBP6 | ubiquitin-specific protease 6 | chr1:19175805-19179894 REVERSE LENGTH=482;>AT1G51710.2 | Symbols: UBP6 | ubiquitin-specific protease 6 | chr1:19175805-19179399 REVERSE LENGTH=443	3	11	11	11	1	1	0	0	2	2	3	0	1	2	2	1	1	2	2	0	2	0	0	0	0	0	0	0	2	0	1	2	0	0	0	0	0	0	0	0	0	0	0	0
AT1G51730.1	AT1G51730.1	2	2	2	>AT1G51730.1 | Symbols: | Ubiquitin-conjugating enzyme family protein | chr1:19186812-19188638 REVERSE LENGTH=252	1	2	2	2	1	2	0	2	0	0	0	0	0	0	0	0	0	0	0	0	0	0	0	0	0	0	0	0	0	0	0	0	0	0	0	0	0	0	0	0	0	0	0	0
AT1G51760.1;AT1G51780.1	AT1G51760.1	6;1	6;1	6;1	>AT1G51760.1 | Symbols: IAR3, JR3 | peptidase M20/M25/M40 family protein | chr1:19199562-19201424 FORWARD LENGTH=440	2	6	6	6	0	0	0	0	0	0	1	1	0	0	0	1	1	3	1	3	1	2	4	4	1	1	2	1	2	2	3	3	0	1	1	2	0	0	0	1	0	0	0	1
AT1G51800.1;AT1G51830.1;AT1G51810.1;AT1G51890.2;AT1G51870.1;AT2G04300.1;AT1G51805.2;AT5G16900.1;AT2G29000.1;AT1G51910.1;AT1G51890.1;AT2G28960.1;AT1G51880.1;AT1G51805.1;AT1G51820.1;AT1G49100.1;AT1G51860.1;AT3G21340.1;AT1G51620.1;AT1G51620.2;AT2G28970.1;AT3G46370.1;AT3G46420.1;AT5G59660.1;AT1G05700.1;AT5G59670.1;AT2G14510.1;AT1G07560.1;AT3G46330.1;AT2G19210.1;AT3G46400.1;AT2G28990.1;AT2G14440.1;AT5…	AT1G51800.1;AT1G51830.1;AT1G51810.1;AT1G51890.2;AT1G51870.1;AT2G04300.1;AT1G51805.2;AT5G16900.1;AT2G29000.1;AT1G51910.1;AT1G51890.1;AT2G28960.1;AT1G51880.1;AT1G51805.1;AT1G51820.1;AT1G49100.1;AT1G51860.1;AT3G21340.1	4;2;2;2;2;2;2;2;2;2;2;2;2;2;2;2;2;2;1;1;1;1;1;1;1;1;1;1;1;1;1;1;1;1;1;1;1	2;0;0;0;0;0;0;0;0;0;0;0;0;0;0;0;0;0;0;0;0;0;0;0;0;0;0;0;0;0;0;0;0;0;0;0;0	2;0;0;0;0;0;0;0;0;0;0;0;0;0;0;0;0;0;0;0;0;0;0;0;0;0;0;0;0;0;0;0;0;0;0;0;0	>AT1G51800.1 | Symbols: | Leucine-rich repeat protein kinase family protein | chr1:19214203-19217833 FORWARD LENGTH=894;>AT1G51830.1 | Symbols: | Leucine-rich repeat protein kinase family protein | chr1:19243025-19246010 REVERSE LENGTH=693;>AT1G51810.1 |	37	4	2	2	0	0	0	0	3	3	3	1	3	4	2	2	3	3	1	0	2	1	1	0	1	1	0	0	1	0	1	1	0	0	0	0	0	0	0	0	1	0	0	0
AT1G51840.1	AT1G51840.1	2	2	2	>AT1G51840.1 | Symbols: | protein kinase-related | chr1:19249449-19250150 REVERSE LENGTH=180	1	2	2	2	0	0	0	0	0	1	1	1	0	0	0	0	0	0	0	0	0	0	0	0	0	0	0	0	0	0	0	2	1	0	0	2	1	0	2	2	2	0	0	2
AT1G51850.1	AT1G51850.1	5	5	3	>AT1G51850.1 | Symbols: | Leucine-rich repeat protein kinase family protein | chr1:19252964-19256783 REVERSE LENGTH=865	1	5	5	3	0	0	0	0	3	4	5	0	2	5	4	4	3	3	2	0	1	1	1	1	2	1	0	1	2	0	2	2	1	1	1	2	2	0	2	2	2	0	1	2
AT1G51980.1;AT1G51980.2	AT1G51980.1;AT1G51980.2	20;15	20;15	13;11	>AT1G51980.1 | Symbols: | Insulinase (Peptidase family M16) protein | chr1:19323692-19326771 REVERSE LENGTH=503;>AT1G51980.2 | Symbols: | Insulinase (Peptidase family M16) protein | chr1:19323929-19326771 REVERSE LENGTH=451	2	20	20	13	0	0	0	0	1	1	1	1	1	1	1	0	4	4	2	3	4	0	3	0	1	1	1	0	4	5	3	2	7	8	4	4	18	17	19	18	19	19	19	18
AT1G52000.1	AT1G52000.1	3	2	2	>AT1G52000.1 | Symbols: | Mannose-binding lectin superfamily protein | chr1:19333352-19335700 REVERSE LENGTH=730	1	3	2	2	0	0	0	0	0	1	1	0	0	2	3	0	2	1	1	0	0	1	0	0	0	0	0	0	0	0	0	0	0	0	0	0	0	0	0	0	0	0	0	0
AT1G52060.1	AT1G52060.1	4	1	1	>AT1G52060.1 | Symbols: | Mannose-binding lectin superfamily protein | chr1:19359039-19360651 REVERSE LENGTH=314	1	4	1	1	1	0	0	0	3	3	2	2	1	1	4	2	1	0	1	0	0	0	0	0	0	0	0	0	0	0	0	0	0	0	0	0	0	0	0	0	0	0	0	0
AT1G52070.1	AT1G52070.1	8	8	5	>AT1G52070.1 | Symbols: | Mannose-binding lectin superfamily protein | chr1:19365140-19366900 REVERSE LENGTH=315	1	8	8	5	1	0	0	0	6	5	6	2	6	4	7	4	2	1	3	0	0	0	0	0	0	0	0	0	0	0	0	0	0	0	0	0	0	0	0	0	0	0	0	0
AT1G52100.2;AT1G52100.1;AT5G35950.1;AT2G25980.1	AT1G52100.2;AT1G52100.1	13;13;2;1	13;13;2;1	13;13;2;1	>AT1G52100.2 | Symbols: | Mannose-binding lectin superfamily protein | chr1:19383479-19385123 REVERSE LENGTH=381;>AT1G52100.1 | Symbols: | Mannose-binding lectin superfamily protein | chr1:19383291-19385123 REVERSE LENGTH=437	4	13	13	13	1	1	1	1	7	7	6	1	5	6	5	3	5	7	5	2	5	5	4	1	3	2	2	3	3	2	3	2	3	2	2	0	5	3	5	4	7	4	4	5
AT1G52120.1	AT1G52120.1	1	1	1	>AT1G52120.1 | Symbols: | Mannose-binding lectin superfamily protein | chr1:19396200-19397857 REVERSE LENGTH=459	1	1	1	1	0	0	0	0	0	0	0	0	0	0	0	0	0	0	0	0	0	0	0	0	0	0	0	0	0	0	0	0	0	0	0	0	0	0	0	0	0	0	0	0
AT1G52190.1	AT1G52190.1	1	1	1	>AT1G52190.1 | Symbols: | Major facilitator superfamily protein | chr1:19434671-19438673 FORWARD LENGTH=607	1	1	1	1	0	0	0	0	0	0	0	0	0	0	0	0	0	0	0	0	0	0	0	0	0	0	0	0	0	0	0	0	0	0	0	0	0	0	0	0	0	0	0	0
AT1G52220.3;AT1G52220.2;AT1G52220.1	AT1G52220.3;AT1G52220.2;AT1G52220.1	2;2;2	2;2;2	2;2;2	>AT1G52220.3 | Symbols: | FUNCTIONS IN: molecular_function unknown; INVOLVED IN: biological_process unknown; LOCATED IN: chloroplast thylakoid membrane, chloroplast; EXPRESSED IN: 23 plant structures; EXPRESSED DURING: 13 growth stages; BEST Arabidopsis t	3	2	2	2	2	2	2	2	0	0	0	0	0	0	0	0	0	0	0	0	0	0	0	0	0	0	0	0	0	0	0	0	0	0	0	0	0	0	0	0	0	0	0	0
AT3G16140.1;AT1G52230.1	AT3G16140.1;AT1G52230.1	4;4	4;4	4;4	>AT3G16140.1 | Symbols: PSAH-1 | photosystem I subunit H-1 | chr3:5468670-5469415 REVERSE LENGTH=145;>AT1G52230.1 | Symbols: PSAH2, PSAH-2, PSI-H | photosystem I subunit H2 | chr1:19454902-19455508 FORWARD LENGTH=145	2	4	4	4	0	0	0	0	0	0	0	0	0	0	0	0	0	0	0	0	0	0	0	0	3	0	3	2	4	4	4	4	4	3	3	4	4	3	4	3	4	4	4	3
AT1G52300.1;AT3G16080.1;AT1G15250.1	AT1G52300.1;AT3G16080.1;AT1G15250.1	4;3;2	4;3;2	4;3;2	>AT1G52300.1 | Symbols: | Zinc-binding ribosomal protein family protein | chr1:19475213-19476152 REVERSE LENGTH=95;>AT3G16080.1 | Symbols: | Zinc-binding ribosomal protein family protein | chr3:5454892-5455677 FORWARD LENGTH=95;>AT1G15250.1 | Symbols: |	3	4	4	4	4	3	3	4	1	1	0	0	1	1	1	0	1	1	1	0	1	1	1	1	2	2	1	1	3	2	3	3	2	2	1	1	3	1	2	2	3	3	2	1
AT1G52340.1	AT1G52340.1	5	5	5	>AT1G52340.1 | Symbols: ABA2, SIS4, GIN1, SDR1, ISI4, SRE1, ATABA2, ATSDR1 | NAD(P)-binding Rossmann-fold superfamily protein | chr1:19489997-19491527 REVERSE LENGTH=285	1	5	5	5	0	0	0	0	0	0	0	0	0	0	0	0	0	0	0	0	0	0	0	0	0	0	0	0	0	0	0	0	0	0	0	0	0	0	0	0	0	0	0	0
AT1G52360.1;AT1G52360.2	AT1G52360.1;AT1G52360.2	19;18	19;18	6;6	>AT1G52360.1 | Symbols: | Coatomer, beta subunit | chr1:19499282-19505397 FORWARD LENGTH=926;>AT1G52360.2 | Symbols: | Coatomer, beta subunit | chr1:19499420-19505397 FORWARD LENGTH=970	2	19	19	6	0	0	0	0	16	17	18	10	13	18	17	14	13	16	12	6	13	8	13	14	13	8	7	8	9	6	7	6	4	4	6	4	9	3	7	6	8	7	5	5
AT1G52380.1	AT1G52380.1	3	3	3	>AT1G52380.1 | Symbols: | NUP50 (Nucleoporin 50 kDa) protein | chr1:19509979-19511301 FORWARD LENGTH=440	1	3	3	3	0	0	0	0	2	2	1	0	1	1	2	0	1	3	3	0	0	0	0	0	0	0	0	0	0	0	0	0	0	0	0	0	0	0	0	0	0	0	0	0
AT1G52400.2;AT1G52400.3;AT1G52400.1	AT1G52400.2;AT1G52400.3;AT1G52400.1	3;3;3	1;1;1	1;1;1	>AT1G52400.2 | Symbols: BGL1, BGLU18, ATBG1 | beta glucosidase 18 | chr1:19515250-19517646 FORWARD LENGTH=461;>AT1G52400.3 | Symbols: BGLU18 | beta glucosidase 18 | chr1:19515250-19517930 FORWARD LENGTH=528;>AT1G52400.1 | Symbols: BGL1, BGLU18, ATBG1 | bet	3	3	1	1	0	0	0	0	2	2	2	2	2	2	2	2	2	2	2	1	2	2	2	1	1	1	2	1	1	1	1	0	1	0	1	1	1	0	1	1	1	1	1	1
AT1G52510.2;AT1G52510.1	AT1G52510.2;AT1G52510.1	5;5	5;5	5;5	>AT1G52510.2 | Symbols: | alpha/beta-Hydrolases superfamily protein | chr1:19563039-19564922 REVERSE LENGTH=288;>AT1G52510.1 | Symbols: | alpha/beta-Hydrolases superfamily protein | chr1:19563039-19565260 REVERSE LENGTH=380	2	5	5	5	1	3	0	0	1	0	0	0	0	0	0	0	0	0	0	0	0	0	0	0	0	0	0	0	0	0	0	0	0	0	0	0	0	0	0	0	0	0	0	0
AT1G52600.1	AT1G52600.1	3	3	3	>AT1G52600.1 | Symbols: | Peptidase S24/S26A/S26B/S26C family protein | chr1:19590612-19592486 FORWARD LENGTH=180	1	3	3	3	0	0	0	0	3	2	3	1	2	3	1	2	2	3	3	1	2	0	1	1	0	0	0	0	0	0	0	0	0	0	0	0	0	0	0	0	0	0	0	0
AT1G52670.1	AT1G52670.1	2	2	2	>AT1G52670.1 | Symbols: | Single hybrid motif superfamily protein | chr1:19615119-19617420 REVERSE LENGTH=274	1	2	2	2	1	1	0	0	0	0	0	0	0	0	0	0	0	0	0	0	0	0	0	0	0	0	0	0	0	0	0	0	0	0	0	0	0	0	0	0	0	0	0	0
AT1G52740.1;AT4G13570.1;AT4G13570.2;AT5G54640.1;AT4G27230.2;AT4G27230.1;AT3G20670.1;AT1G51060.1;AT3G54560.1;AT2G38810.3;AT2G38810.2;AT2G38810.1;AT1G54690.1;AT1G08880.1;AT5G59870.1;AT5G27670.1	AT1G52740.1;AT4G13570.1;AT4G13570.2;AT5G54640.1;AT4G27230.2;AT4G27230.1;AT3G20670.1;AT1G51060.1;AT3G54560.1;AT2G38810.3;AT2G38810.2;AT2G38810.1;AT1G54690.1;AT1G08880.1;AT5G59870.1;AT5G27670.1	2;1;1;1;1;1;1;1;1;1;1;1;1;1;1;1	2;1;1;1;1;1;1;1;1;1;1;1;1;1;1;1	2;1;1;1;1;1;1;1;1;1;1;1;1;1;1;1	>AT1G52740.1 | Symbols: HTA9 | histone H2A protein 9 | chr1:19645409-19646221 FORWARD LENGTH=134;>AT4G13570.1 | Symbols: HTA4 | histone H2A 4 | chr4:7884516-7885664 FORWARD LENGTH=118;>AT4G13570.2 | Symbols: HTA4 | histone H2A 4 | chr4:7884582-7885664 FORW	16	2	2	2	1	1	1	1	0	0	0	0	0	0	0	0	0	0	0	0	0	0	0	0	0	0	0	0	0	0	0	0	0	0	0	0	0	0	0	0	0	0	0	0
AT1G52760.1	AT1G52760.1	7	7	7	>AT1G52760.1 | Symbols: LysoPL2 | lysophospholipase 2 | chr1:19651378-19652576 FORWARD LENGTH=332	1	7	7	7	3	3	1	2	1	2	2	0	1	2	2	1	2	2	2	0	1	0	2	1	2	1	1	2	1	1	1	1	1	0	1	1	1	0	1	1	1	0	0	1
AT1G52780.1	AT1G52780.1	3	3	3	>AT1G52780.1 | Symbols: | Protein of unknown function (DUF2921) | chr1:19658846-19662025 FORWARD LENGTH=1059	1	3	3	3	0	0	0	0	2	1	2	2	1	3	2	2	2	2	1	1	2	1	2	2	1	1	1	2	0	1	1	1	0	0	0	0	0	0	0	0	0	0	0	0
AT1G53000.1	AT1G53000.1	3	3	3	>AT1G53000.1 | Symbols: KDSB | Nucleotide-diphospho-sugar transferases superfamily protein | chr1:19745330-19747133 REVERSE LENGTH=290	1	3	3	3	0	0	0	0	0	0	0	0	0	0	0	0	0	0	0	0	0	0	0	1	1	1	0	0	0	0	0	0	0	0	0	0	0	0	0	0	0	0	0	0
AT1G53070.1	AT1G53070.1	2	2	2	>AT1G53070.1 | Symbols: | Legume lectin family protein | chr1:19778371-19779189 FORWARD LENGTH=272	1	2	2	2	0	0	0	0	2	1	2	1	1	2	2	1	1	2	2	1	2	1	1	0	0	0	0	0	0	0	0	0	0	0	0	0	0	0	0	0	0	0	0	0
AT1G53210.1	AT1G53210.1	7	7	7	>AT1G53210.1 | Symbols: | sodium/calcium exchanger family protein / calcium-binding EF hand family protein | chr1:19844790-19847533 FORWARD LENGTH=585	1	7	7	7	0	0	0	0	7	7	4	3	4	4	4	0	2	3	5	0	2	0	0	0	0	0	0	0	0	0	0	0	0	0	0	0	0	0	0	0	0	0	0	0
AT1G53240.1	AT1G53240.1	17	15	9	>AT1G53240.1 | Symbols: mMDH1 | Lactate/malate dehydrogenase family protein | chr1:19854966-19856802 REVERSE LENGTH=341	1	17	15	9	13	13	11	10	6	7	6	3	4	4	8	4	5	5	9	3	0	0	4	2	2	1	2	1	2	0	0	0	1	0	1	0	0	0	0	0	0	0	0	0
AT1G53280.1	AT1G53280.1	4	4	4	>AT1G53280.1 | Symbols: | Class I glutamine amidotransferase-like superfamily protein | chr1:19864942-19867341 REVERSE LENGTH=438	1	4	4	4	1	1	0	1	0	0	1	0	0	1	1	1	0	0	1	0	0	0	0	0	0	0	0	0	0	0	0	0	0	0	0	0	0	0	0	0	0	0	0	0
AT1G53310.3;AT1G53310.2;AT1G53310.1	AT1G53310.3;AT1G53310.2;AT1G53310.1	56;56;56	56;56;56	23;23;23	>AT1G53310.3 | Symbols: ATPPC1, PEPC1, ATPEPC1, PPC1 | phosphoenolpyruvate carboxylase 1 | chr1:19884261-19888070 REVERSE LENGTH=967;>AT1G53310.2 | Symbols: ATPPC1, PEPC1, ATPEPC1, PPC1 | phosphoenolpyruvate carboxylase 1 | chr1:19884261-19888070 REVERSE L	3	56	56	23	1	1	1	0	44	43	41	22	35	37	39	25	38	35	38	28	29	26	35	28	24	16	17	21	14	7	12	10	3	1	1	4	5	5	5	4	5	2	3	3
AT1G53430.2;AT1G53430.1	AT1G53430.2;AT1G53430.1	5;5	4;4	2;2	>AT1G53430.2 | Symbols: | Leucine-rich repeat transmembrane protein kinase | chr1:19936073-19940959 FORWARD LENGTH=997;>AT1G53430.1 | Symbols: | Leucine-rich repeat transmembrane protein kinase | chr1:19935298-19940959 FORWARD LENGTH=1030	2	5	4	2	0	0	0	0	2	2	4	0	3	5	2	1	5	5	4	2	2	2	3	2	2	2	2	0	2	1	1	0	1	1	0	1	1	1	1	0	1	0	1	1
AT1G53500.1	AT1G53500.1	13	1	1	>AT1G53500.1 | Symbols: MUM4, RHM2, ATRHM2, ATMUM4 | NAD-dependent epimerase/dehydratase family protein | chr1:19967157-19969239 REVERSE LENGTH=667	1	13	1	1	0	0	0	0	8	6	5	2	5	4	3	2	7	5	6	2	6	3	3	4	7	5	5	3	10	8	8	2	5	6	6	5	10	4	6	6	9	4	8	7
AT1G53520.1	AT1G53520.1	7	7	7	>AT1G53520.1 | Symbols: | Chalcone-flavanone isomerase family protein | chr1:19976485-19977915 REVERSE LENGTH=287	1	7	7	7	3	3	2	1	0	0	0	0	0	0	0	0	0	0	0	0	0	0	0	0	0	0	0	0	0	0	0	0	0	0	0	0	0	0	0	0	0	0	0	0
AT1G53580.1;AT1G53580.2	AT1G53580.1;AT1G53580.2	7;6	7;6	7;6	>AT1G53580.1 | Symbols: GLX2-3, ETHE1, GLY3 | glyoxalase II 3 | chr1:19991542-19993250 REVERSE LENGTH=294;>AT1G53580.2 | Symbols: GLX2-3, ETHE1, GLY3 | glyoxalase II 3 | chr1:19991542-19993250 REVERSE LENGTH=294	2	7	7	7	1	1	1	3	0	0	0	0	0	0	0	0	0	0	0	0	0	0	0	0	0	0	0	0	0	0	0	0	0	0	0	0	0	0	0	0	0	0	0	0
AT1G53670.2;AT1G53670.1	AT1G53670.2;AT1G53670.1	1;1	1;1	1;1	>AT1G53670.2 | Symbols: MSRB1, ATMSRB1 | methionine sulfoxide reductase B 1 | chr1:20036687-20038074 FORWARD LENGTH=195;>AT1G53670.1 | Symbols: MSRB1, ATMSRB1 | methionine sulfoxide reductase B 1 | chr1:20036687-20038074 FORWARD LENGTH=202	2	1	1	1	0	1	1	1	0	0	0	0	0	0	0	0	0	0	0	0	0	0	0	0	0	0	0	0	0	0	0	0	0	0	0	0	0	0	0	0	0	0	0	0
AT1G53750.1;AT1G53780.1;AT1G53780.3;AT1G53780.2;AT1G53790.1;AT1G53790.2	AT1G53750.1	29;5;5;5;1;1	29;5;5;5;1;1	28;4;4;4;1;1	>AT1G53750.1 | Symbols: RPT1A | regulatory particle triple-A 1A | chr1:20065921-20068324 REVERSE LENGTH=426	6	29	29	28	0	0	0	0	0	0	0	0	0	0	0	0	0	0	0	0	0	0	0	0	0	0	0	0	1	0	0	0	2	0	1	1	3	3	3	0	6	0	1	5
AT1G53850.2;AT1G53850.1	AT1G53850.2;AT1G53850.1	16;16	16;16	1;1	>AT1G53850.2 | Symbols: PAE1 | 20S proteasome alpha subunit E1 | chr1:20104131-20105792 REVERSE LENGTH=237;>AT1G53850.1 | Symbols: PAE1, ATPAE1 | 20S proteasome alpha subunit E1 | chr1:20104131-20105792 REVERSE LENGTH=237	2	16	16	1	0	0	0	0	0	0	0	0	0	0	0	0	0	0	0	0	0	0	0	0	0	0	0	0	0	0	0	0	0	0	0	0	0	0	0	0	6	1	2	0
AT1G54010.1	AT1G54010.1	3	3	2	>AT1G54010.1 | Symbols: | GDSL-like Lipase/Acylhydrolase superfamily protein | chr1:20158854-20160747 REVERSE LENGTH=386	1	3	3	2	0	0	1	1	0	0	0	0	0	0	0	0	0	0	0	0	0	0	0	0	0	0	0	0	0	0	0	0	0	0	0	0	0	0	0	0	0	0	0	0
AT1G54090.1	AT1G54090.1	4	4	3	>AT1G54090.1 | Symbols: ATEXO70D2, EXO70D2 | exocyst subunit exo70 family protein D2 | chr1:20189737-20191605 FORWARD LENGTH=622	1	4	4	3	0	0	0	0	4	4	2	0	2	3	2	2	1	1	3	0	2	0	1	1	1	0	0	0	0	1	0	0	0	0	0	0	0	0	0	0	0	0	0	0
AT1G54100.2;AT1G54100.1	AT1G54100.2;AT1G54100.1	21;21	21;21	21;21	>AT1G54100.2 | Symbols: ALDH7B4 | aldehyde dehydrogenase 7B4 | chr1:20195435-20198853 REVERSE LENGTH=508;>AT1G54100.1 | Symbols: ALDH7B4 | aldehyde dehydrogenase 7B4 | chr1:20195435-20198853 REVERSE LENGTH=508	2	21	21	21	0	0	0	0	7	8	18	5	18	18	15	18	17	18	14	16	7	4	8	6	2	2	1	2	1	0	0	2	0	0	0	0	0	0	0	0	0	0	0	0
AT1G54270.1;AT1G54270.2	AT1G54270.1;AT1G54270.2	27;26	5;5	5;5	>AT1G54270.1 | Symbols: EIF4A-2 | eif4a-2 | chr1:20260495-20262018 FORWARD LENGTH=412;>AT1G54270.2 | Symbols: EIF4A-2 | eif4a-2 | chr1:20260495-20262018 FORWARD LENGTH=407	2	27	5	5	11	12	10	10	15	12	12	8	13	10	12	10	14	12	13	11	10	8	11	7	11	10	8	10	10	8	9	8	10	8	8	10	9	7	9	9	10	8	8	9
AT5G54760.3;AT5G54760.2;AT5G54760.1;AT4G27130.1;AT1G54290.1;AT5G54940.2;AT5G54940.1	AT5G54760.3;AT5G54760.2;AT5G54760.1;AT4G27130.1;AT1G54290.1	5;5;5;5;5;2;2	5;5;5;5;5;2;2	5;5;5;5;5;2;2	>AT5G54760.3 | Symbols: | Translation initiation factor SUI1 family protein | chr5:22244732-22245517 FORWARD LENGTH=113;>AT5G54760.2 | Symbols: | Translation initiation factor SUI1 family protein | chr5:22244732-22245517 FORWARD LENGTH=113;>AT5G54760.1 |	7	5	5	5	4	5	5	3	0	0	0	0	0	0	0	0	0	0	0	0	0	0	0	0	0	0	0	0	0	0	0	0	0	0	0	0	0	0	0	0	0	0	0	0
AT1G54340.1	AT1G54340.1	12	4	4	>AT1G54340.1 | Symbols: ICDH | isocitrate dehydrogenase | chr1:20283520-20286506 FORWARD LENGTH=416	1	12	4	4	4	4	4	4	6	5	5	2	3	4	5	4	2	2	5	1	3	1	4	2	1	2	2	2	0	0	1	1	0	0	1	0	0	0	0	1	1	0	1	0
AT1G54500.1	AT1G54500.1	1	1	1	>AT1G54500.1 | Symbols: | Rubredoxin-like superfamily protein | chr1:20357084-20357671 REVERSE LENGTH=195	1	1	1	1	1	1	0	1	0	0	0	0	0	0	0	0	0	0	0	0	0	0	0	0	0	0	0	0	0	0	0	0	0	0	0	0	0	0	0	0	0	0	0	0
AT1G54570.1	AT1G54570.1	4	4	4	>AT1G54570.1 | Symbols: | Esterase/lipase/thioesterase family protein | chr1:20380649-20384953 REVERSE LENGTH=704	1	4	4	4	0	0	0	0	0	1	1	0	0	0	1	1	0	0	1	0	0	1	0	0	0	1	0	1	0	0	1	0	0	0	0	0	0	0	0	0	0	0	0	0
AT1G54780.1	AT1G54780.1	12	12	12	>AT1G54780.1 | Symbols: TLP18.3 | thylakoid lumen 18.3 kDa protein | chr1:20439533-20440953 FORWARD LENGTH=285	1	12	12	12	5	6	8	7	0	0	1	0	1	0	1	0	1	1	0	0	0	0	0	0	0	0	0	0	0	0	0	0	0	0	0	0	0	0	0	0	0	0	0	0
AT1G54860.1	AT1G54860.1	2	2	2	>AT1G54860.1 | Symbols: | Glycoprotein membrane precursor GPI-anchored | chr1:20457522-20458434 REVERSE LENGTH=200	1	2	2	2	1	1	2	2	0	0	0	0	0	0	0	0	0	0	0	0	0	0	0	0	0	0	0	0	0	0	0	0	0	0	0	0	0	0	0	0	0	0	0	0
AT1G54870.1	AT1G54870.1	2	2	2	>AT1G54870.1 | Symbols: | NAD(P)-binding Rossmann-fold superfamily protein | chr1:20459011-20460417 FORWARD LENGTH=335	1	2	2	2	0	0	0	0	0	0	0	0	0	0	0	0	0	0	0	0	0	0	0	0	0	0	0	0	0	0	0	0	0	0	0	0	0	0	0	0	0	0	0	0
AT1G54990.1	AT1G54990.1	3	3	3	>AT1G54990.1 | Symbols: AXR4, RGR, RGR1 | alpha/beta-Hydrolases superfamily protein | chr1:20511565-20513489 FORWARD LENGTH=473	1	3	3	3	0	0	0	0	0	0	0	0	0	0	0	0	0	0	0	0	0	0	0	0	0	0	0	0	0	0	0	0	0	0	0	0	0	0	0	0	0	0	0	0
AT1G55020.1	AT1G55020.1	35	35	33	>AT1G55020.1 | Symbols: LOX1, ATLOX1 | lipoxygenase 1 | chr1:20525798-20530143 FORWARD LENGTH=859	1	35	35	33	0	0	0	0	5	12	11	17	0	6	14	16	2	3	13	3	2	1	3	2	0	2	1	1	0	1	0	0	1	0	0	0	1	0	1	1	0	1	1	0
AT1G55090.1	AT1G55090.1	11	11	11	>AT1G55090.1 | Symbols: | carbon-nitrogen hydrolase family protein | chr1:20554857-20558188 FORWARD LENGTH=725	1	11	11	11	0	0	0	0	0	0	0	0	0	0	0	0	0	0	0	0	0	0	0	0	0	0	0	0	0	0	0	0	0	1	0	0	8	3	3	2	11	8	10	11
AT1G55160.2;AT1G55160.1;AT1G55160.3	AT1G55160.2;AT1G55160.1;AT1G55160.3	3;3;3	3;3;3	3;3;3	>AT1G55160.2 | Symbols: | unknown protein; FUNCTIONS IN: molecular_function unknown; INVOLVED IN: biological_process unknown; LOCATED IN: mitochondrion, plastid; EXPRESSED IN: 22 plant structures; EXPRESSED DURING: 13 growth stages; BEST Arabidopsis thali	3	3	3	3	2	2	1	2	0	0	0	0	0	0	0	0	0	0	0	0	0	0	0	0	0	0	0	0	0	0	0	0	0	0	0	0	0	0	0	0	0	0	0	0
AT1G55260.2;AT1G55260.1	AT1G55260.2;AT1G55260.1	3;3	3;3	3;3	>AT1G55260.2 | Symbols: | Bifunctional inhibitor/lipid-transfer protein/seed storage 2S albumin superfamily protein | chr1:20614663-20616158 FORWARD LENGTH=224;>AT1G55260.1 | Symbols: | Bifunctional inhibitor/lipid-transfer protein/seed storage 2S albumi	2	3	3	3	0	0	0	0	0	0	0	0	0	0	0	0	0	0	0	0	0	0	1	0	0	1	0	0	2	3	3	1	3	2	3	2	3	1	1	1	0	0	0	1
AT1G55450.1;AT1G55450.2	AT1G55450.1;AT1G55450.2	14;14	14;14	12;12	>AT1G55450.1 | Symbols: | S-adenosyl-L-methionine-dependent methyltransferases superfamily protein | chr1:20705274-20706825 REVERSE LENGTH=311;>AT1G55450.2 | Symbols: | S-adenosyl-L-methionine-dependent methyltransferases superfamily protein | chr1:20705	2	14	14	12	9	11	8	8	3	4	2	2	2	1	2	3	1	1	1	0	0	0	1	1	0	0	0	1	1	0	0	2	1	1	0	1	0	0	0	1	0	0	0	0
AT1G55480.1	AT1G55480.1	9	9	9	>AT1G55480.1 | Symbols: ZKT | protein containing PDZ domain, a K-box domain, and a TPR region | chr1:20713822-20715351 FORWARD LENGTH=335	1	9	9	9	6	7	5	4	0	0	0	0	0	0	0	0	0	0	0	0	0	0	0	0	0	0	0	0	0	0	0	0	0	0	0	0	0	0	0	0	0	0	0	0
AT1G55490.2;AT1G55490.1	AT1G55490.2;AT1G55490.1	44;44	44;44	9;9	>AT1G55490.2 | Symbols: CPN60B, LEN1 | chaperonin 60 beta | chr1:20715717-20718673 REVERSE LENGTH=600;>AT1G55490.1 | Symbols: CPN60B, LEN1 | chaperonin 60 beta | chr1:20715717-20718673 REVERSE LENGTH=600	2	44	44	9	7	9	8	4	37	38	35	24	31	35	36	27	31	31	40	19	28	24	28	23	25	25	23	19	29	25	26	22	25	24	24	26	27	20	25	21	28	27	27	19
AT1G55670.1	AT1G55670.1	6	6	6	>AT1G55670.1 | Symbols: PSAG | photosystem I subunit G | chr1:20802874-20803356 REVERSE LENGTH=160	1	6	6	6	1	1	1	2	1	0	1	0	1	0	0	0	0	0	1	0	0	0	1	0	1	0	1	1	4	4	4	4	4	4	4	4	6	3	5	3	6	5	6	6
AT1G55810.3;AT1G55810.1;AT1G55810.2	AT1G55810.3;AT1G55810.1;AT1G55810.2	5;5;4	1;1;1	1;1;1	>AT1G55810.3 | Symbols: UKL3 | uridine kinase-like 3 | chr1:20861273-20864003 FORWARD LENGTH=466;>AT1G55810.1 | Symbols: UKL3 | uridine kinase-like 3 | chr1:20861273-20864003 FORWARD LENGTH=466;>AT1G55810.2 | Symbols: UKL3 | uridine kinase-like 3 | chr1:20	3	5	1	1	0	0	0	0	1	1	1	0	0	1	0	0	0	0	0	0	0	1	0	0	1	1	1	1	5	1	2	2	1	2	0	2	1	1	1	0	1	1	1	0
AT1G55840.2;AT1G55840.1	AT1G55840.2;AT1G55840.1	2;1	2;1	2;1	>AT1G55840.2 | Symbols: | Sec14p-like phosphatidylinositol transfer family protein | chr1:20873943-20876018 FORWARD LENGTH=298;>AT1G55840.1 | Symbols: | Sec14p-like phosphatidylinositol transfer family protein | chr1:20873891-20876018 FORWARD LENGTH=325	2	2	2	2	0	0	0	0	0	0	0	0	0	0	0	0	0	0	0	0	0	0	0	0	0	0	0	0	0	0	0	0	1	1	1	1	0	0	0	0	0	0	0	0
AT1G55850.1	AT1G55850.1	9	9	9	>AT1G55850.1 | Symbols: ATCSLE1, CSLE1 | cellulose synthase like E1 | chr1:20876752-20879414 FORWARD LENGTH=729	1	9	9	9	0	0	0	0	3	2	2	0	0	0	1	1	0	0	2	0	0	0	0	0	0	0	0	0	0	0	0	0	0	0	0	0	0	0	0	0	0	0	0	0
AT1G55890.1	AT1G55890.1	4	4	4	>AT1G55890.1 | Symbols: | Tetratricopeptide repeat (TPR)-like superfamily protein | chr1:20901364-20902560 FORWARD LENGTH=398	1	4	4	4	0	0	0	0	0	0	0	0	0	0	0	0	0	0	0	0	0	0	0	0	0	0	0	0	0	0	0	0	0	0	0	0	0	0	0	0	0	0	0	0
AT1G55900.2;AT1G55900.1	AT1G55900.2;AT1G55900.1	2;2	2;2	2;2	>AT1G55900.2 | Symbols: TIM50 | Haloacid dehalogenase-like hydrolase (HAD) superfamily protein | chr1:20903163-20905420 FORWARD LENGTH=370;>AT1G55900.1 | Symbols: TIM50, emb1860 | Haloacid dehalogenase-like hydrolase (HAD) superfamily protein | chr1:209031	2	2	2	2	0	0	0	0	0	0	0	0	0	0	0	0	0	0	0	0	0	0	0	0	0	0	0	0	0	0	0	0	0	0	0	0	0	0	0	0	0	0	0	0
AT1G56050.1	AT1G56050.1	9	9	9	>AT1G56050.1 | Symbols: | GTP-binding protein-related | chr1:20963793-20966181 FORWARD LENGTH=421	1	9	9	9	0	1	1	0	0	0	1	0	0	1	1	1	0	1	1	0	1	0	0	0	0	0	0	0	0	0	0	0	0	0	0	0	0	0	0	0	0	0	0	0
AT1G56070.1	AT1G56070.1	67	67	41	>AT1G56070.1 | Symbols: LOS1 | Ribosomal protein S5/Elongation factor G/III/V family protein | chr1:20968245-20971077 REVERSE LENGTH=843	1	67	67	41	2	3	3	3	52	47	45	31	47	45	43	34	43	40	45	26	35	32	36	28	32	27	29	29	29	23	26	23	19	14	20	23	23	14	20	15	17	14	18	15
AT1G56110.1;AT3G12860.1	AT1G56110.1;AT3G12860.1	2;1	2;1	2;1	>AT1G56110.1 | Symbols: NOP56 | homolog of nucleolar protein NOP56 | chr1:20984544-20986893 REVERSE LENGTH=522;>AT3G12860.1 | Symbols: | NOP56-like pre RNA processing ribonucleoprotein | chr3:4091678-4093921 FORWARD LENGTH=499	2	2	2	2	1	0	0	0	0	0	0	0	0	0	0	0	1	0	0	0	0	0	0	0	0	0	0	0	0	0	0	0	0	0	0	0	0	0	0	0	0	0	0	0
AT1G56145.1;AT1G56145.2;AT1G56120.1	AT1G56145.1;AT1G56145.2	4;3;1	4;3;1	2;1;0	>AT1G56145.1 | Symbols: | Leucine-rich repeat transmembrane protein kinase | chr1:21008225-21013934 REVERSE LENGTH=1012;>AT1G56145.2 | Symbols: | Leucine-rich repeat transmembrane protein kinase | chr1:21008225-21013934 REVERSE LENGTH=1039	3	4	4	2	0	0	0	0	2	2	4	1	2	3	2	2	3	4	2	2	2	2	3	2	3	3	1	1	2	2	2	1	2	1	2	2	2	1	0	1	1	1	0	1
AT1G56190.2;AT1G56190.1	AT1G56190.2;AT1G56190.1	25;25	9;9	9;9	>AT1G56190.2 | Symbols: | Phosphoglycerate kinase family protein | chr1:21028622-21030454 FORWARD LENGTH=405;>AT1G56190.1 | Symbols: | Phosphoglycerate kinase family protein | chr1:21028403-21030454 FORWARD LENGTH=478	2	25	9	9	13	14	11	10	13	13	13	6	12	13	12	9	10	13	13	7	9	5	10	5	9	6	5	5	8	4	5	4	7	4	5	5	5	2	3	5	4	2	4	4
AT1G56330.1	AT1G56330.1	9	2	2	>AT1G56330.1 | Symbols: SAR1, ATSAR1, ATSARA1B, ATSAR1B, SAR1B | secretion-associated RAS 1B | chr1:21086845-21088478 REVERSE LENGTH=193	1	9	2	2	6	6	6	7	1	2	1	1	1	2	2	2	1	2	2	1	0	1	2	1	1	1	0	1	1	0	1	0	1	0	1	0	1	0	0	0	0	0	0	0
AT1G56340.1;AT1G56340.2	AT1G56340.1;AT1G56340.2	33;30	33;30	19;16	>AT1G56340.1 | Symbols: CRT1, CRT1a, AtCRT1a | calreticulin 1a | chr1:21090059-21092630 REVERSE LENGTH=425;>AT1G56340.2 | Symbols: CRT1, CRT1a, AtCRT1a | calreticulin 1a | chr1:21090022-21092630 REVERSE LENGTH=424	2	33	33	19	0	0	0	0	0	0	0	0	0	0	0	0	0	0	0	0	0	0	0	0	0	0	0	0	0	0	0	0	0	0	0	0	0	0	0	0	0	0	0	0
AT1G56450.1	AT1G56450.1	7	7	7	>AT1G56450.1 | Symbols: PBG1 | 20S proteasome beta subunit G1 | chr1:21141970-21144186 FORWARD LENGTH=246	1	7	7	7	0	0	0	0	0	0	0	0	0	0	0	0	0	0	0	0	0	0	0	0	0	0	0	0	0	0	0	0	0	0	0	0	0	0	0	0	3	0	0	0
AT1G56500.1	AT1G56500.1	8	8	8	>AT1G56500.1 | Symbols: | haloacid dehalogenase-like hydrolase family protein | chr1:21159775-21167092 FORWARD LENGTH=1055	1	8	8	8	0	0	0	0	3	3	1	0	0	1	0	0	0	0	3	0	0	0	0	0	0	0	0	0	0	0	0	0	0	0	0	0	0	0	0	0	0	0	0	0
AT1G56560.1;AT3G05820.1;AT3G06500.1	AT1G56560.1;AT3G05820.1	5;3;2	5;3;2	5;3;2	>AT1G56560.1 | Symbols: | Plant neutral invertase family protein | chr1:21192593-21194948 FORWARD LENGTH=616;>AT3G05820.1 | Symbols: INVH, At-A/N-InvH | invertase H | chr3:1733119-1735757 REVERSE LENGTH=659	3	5	5	5	0	0	0	0	0	0	0	0	0	0	0	0	0	0	0	0	0	0	0	0	0	0	0	0	0	0	0	0	5	3	4	3	4	1	3	4	1	0	3	3
AT1G56580.1	AT1G56580.1	5	4	4	>AT1G56580.1 | Symbols: SVB | Protein of unknown function, DUF538 | chr1:21198402-21198902 REVERSE LENGTH=166	1	5	4	4	2	3	2	2	0	0	0	0	0	0	0	0	0	0	0	0	0	0	0	0	0	0	0	0	0	0	0	0	0	0	0	0	0	0	0	0	0	0	0	0
AT1G56700.2;AT1G56700.1;AT1G56700.3	AT1G56700.2;AT1G56700.1;AT1G56700.3	7;7;5	6;6;4	6;6;4	>AT1G56700.2 | Symbols: | Peptidase C15, pyroglutamyl peptidase I-like | chr1:21256743-21257640 FORWARD LENGTH=219;>AT1G56700.1 | Symbols: | Peptidase C15, pyroglutamyl peptidase I-like | chr1:21256743-21257640 FORWARD LENGTH=219;>AT1G56700.3 | Symbols:	3	7	6	6	5	6	6	5	0	0	0	0	0	0	0	0	0	0	0	0	0	0	0	0	0	0	0	0	0	0	0	0	0	0	0	0	0	0	0	0	0	0	0	0
AT1G57620.1	AT1G57620.1	3	3	3	>AT1G57620.1 | Symbols: | emp24/gp25L/p24 family/GOLD family protein | chr1:21342863-21344581 FORWARD LENGTH=212	1	3	3	3	0	0	0	0	1	0	0	0	0	0	0	0	0	0	0	0	0	0	0	0	0	0	0	0	0	0	0	0	0	0	0	0	0	0	0	0	0	0	0	0
AT1G57860.1;AT1G57660.1	AT1G57860.1;AT1G57660.1	16;16	16;16	2;2	>AT1G57860.1 | Symbols: | Translation protein SH3-like family protein | chr1:21430034-21430827 REVERSE LENGTH=164;>AT1G57660.1 | Symbols: | Translation protein SH3-like family protein | chr1:21355567-21356364 FORWARD LENGTH=164	2	16	16	2	10	9	7	11	5	6	6	3	5	6	7	6	4	6	6	4	7	6	6	3	6	5	4	4	7	5	6	4	5	4	4	4	6	2	5	6	7	6	5	6
AT1G57720.2;AT1G57720.1	AT1G57720.2;AT1G57720.1	18;18	12;12	12;12	>AT1G57720.2 | Symbols: | Translation elongation factor EF1B, gamma chain | chr1:21377873-21380114 FORWARD LENGTH=413;>AT1G57720.1 | Symbols: | Translation elongation factor EF1B, gamma chain | chr1:21377873-21380114 FORWARD LENGTH=413	2	18	12	12	3	3	0	0	14	15	14	13	15	15	13	15	16	17	15	10	15	13	16	16	17	16	17	17	17	15	16	15	17	14	15	17	17	14	16	14	15	17	17	14
AT1G57770.1	AT1G57770.1	9	9	9	>AT1G57770.1 | Symbols: | FAD/NAD(P)-binding oxidoreductase family protein | chr1:21395254-21398135 FORWARD LENGTH=574	1	9	9	9	0	0	0	1	0	0	0	0	0	0	0	0	0	0	0	0	0	0	0	0	0	0	0	0	0	0	0	0	0	0	0	0	0	0	0	0	0	0	0	0
AT1G58080.1	AT1G58080.1	7	7	7	>AT1G58080.1 | Symbols: ATATP-PRT1, HISN1A, ATP-PRT1 | ATP phosphoribosyl transferase 1 | chr1:21504562-21507429 REVERSE LENGTH=411	1	7	7	7	0	0	0	0	3	3	1	0	0	1	3	1	1	1	4	0	0	0	2	1	1	1	1	1	0	0	0	0	0	0	0	0	0	0	0	0	0	0	0	0
AT1G58270.1	AT1G58270.1	5	5	5	>AT1G58270.1 | Symbols: ZW9 | TRAF-like family protein | chr1:21612394-21614089 REVERSE LENGTH=396	1	5	5	5	0	0	0	0	0	0	0	0	0	0	0	0	0	0	0	0	0	0	0	0	0	0	0	0	0	0	0	0	0	0	0	0	0	0	0	0	0	0	0	0
AT1G59359.1;AT1G58983.1;AT1G58684.1;AT1G58380.1;AT3G57490.1	AT1G59359.1;AT1G58983.1;AT1G58684.1;AT1G58380.1;AT3G57490.1	17;17;17;17;9	5;5;5;5;0	5;5;5;5;0	>AT1G59359.1 | Symbols: | Ribosomal protein S5 family protein | chr1:21842537-21843733 REVERSE LENGTH=284;>AT1G58983.1 | Symbols: | Ribosomal protein S5 family protein | chr1:21806279-21807475 REVERSE LENGTH=284;>AT1G58684.1 | Symbols: | Ribosomal prote	5	17	5	5	8	3	1	1	10	10	9	7	10	11	9	8	10	10	11	8	11	9	11	10	11	10	11	11	9	7	10	8	10	9	7	7	9	7	7	6	8	7	8	7
AT1G59700.1	AT1G59700.1	5	5	5	>AT1G59700.1 | Symbols: ATGSTU16, GSTU16 | glutathione S-transferase TAU 16 | chr1:21936459-21937763 FORWARD LENGTH=234	1	5	5	5	4	5	3	4	0	0	0	0	0	0	0	0	0	0	0	0	0	0	0	0	0	0	0	0	0	0	0	0	0	0	0	0	0	0	0	0	0	0	0	0
AT1G59820.1	AT1G59820.1	1	1	1	>AT1G59820.1 | Symbols: ALA3 | aminophospholipid ATPase 3 | chr1:22011599-22020023 FORWARD LENGTH=1213	1	1	1	1	0	0	0	0	0	0	0	0	0	0	0	0	0	1	0	0	1	0	1	0	0	0	0	0	0	0	0	0	0	0	0	0	0	0	0	0	0	0	0	0
AT1G59870.1;AT3G16340.1;AT3G16340.2;AT4G15215.1;AT4G15230.1	AT1G59870.1	61;10;8;2;2	61;10;8;2;2	34;2;2;0;0	>AT1G59870.1 | Symbols: PEN3, PDR8, ATPDR8, ABCG36, ATABCG36 | ABC-2 and Plant PDR ABC-type transporter family protein | chr1:22034661-22039844 FORWARD LENGTH=1469	5	61	61	34	0	0	0	0	36	30	51	39	53	58	46	46	47	48	23	30	38	30	37	26	22	20	19	22	17	12	14	10	9	3	3	7	10	0	2	4	3	1	3	5
AT1G59900.1	AT1G59900.1	17	17	12	>AT1G59900.1 | Symbols: AT-E1 ALPHA, E1 ALPHA | pyruvate dehydrogenase complex E1 alpha subunit | chr1:22051368-22053660 FORWARD LENGTH=389	1	17	17	12	1	2	1	1	15	16	7	13	6	7	14	4	4	3	14	0	1	2	1	1	0	0	0	1	1	1	1	0	0	0	0	0	0	0	0	0	0	0	0	0
AT1G59960.1;AT1G59950.1	AT1G59960.1	11;1	11;1	11;1	>AT1G59960.1 | Symbols: | NAD(P)-linked oxidoreductase superfamily protein | chr1:22071410-22073067 REVERSE LENGTH=326	2	11	11	11	8	9	8	8	0	0	0	0	0	0	0	0	0	0	0	0	0	0	0	0	0	0	0	0	0	0	0	0	0	0	0	0	0	0	0	0	0	0	0	0
AT1G60070.1;AT1G60070.2	AT1G60070.1;AT1G60070.2	6;6	5;5	5;5	>AT1G60070.1 | Symbols: | Adaptor protein complex AP-1, gamma subunit | chr1:22142944-22149296 REVERSE LENGTH=862;>AT1G60070.2 | Symbols: | Adaptor protein complex AP-1, gamma subunit | chr1:22142944-22149296 REVERSE LENGTH=898	2	6	5	5	0	1	1	0	5	3	3	0	4	4	3	1	3	4	3	0	3	3	5	4	4	2	3	4	4	3	3	2	2	3	2	1	3	2	3	1	3	2	2	1
AT1G60080.1	AT1G60080.1	2	2	2	>AT1G60080.1 | Symbols: | 3-5-exoribonuclease family protein | chr1:22152605-22154339 REVERSE LENGTH=302	1	2	2	2	0	0	0	0	0	0	0	0	0	0	0	0	2	0	0	0	2	2	2	1	0	1	0	1	0	0	0	0	0	0	0	0	0	0	0	0	0	0	0	0
AT1G60095.1;AT5G38540.1;AT5G38550.1	AT1G60095.1	4;1;1	4;1;1	4;1;1	>AT1G60095.1 | Symbols: | Mannose-binding lectin superfamily protein | chr1:22160099-22162265 FORWARD LENGTH=531	3	4	4	4	0	0	0	0	0	0	0	0	0	0	0	0	0	0	0	0	0	0	0	0	0	0	0	0	1	1	1	1	1	1	1	1	1	1	1	1	0	1	1	1
AT1G60420.1	AT1G60420.1	17	17	17	>AT1G60420.1 | Symbols: | DC1 domain-containing protein | chr1:22261978-22264243 FORWARD LENGTH=578	1	17	17	17	0	0	0	0	3	2	1	0	0	0	0	0	0	0	0	0	0	0	0	0	0	0	0	0	0	0	0	0	0	0	0	0	0	0	0	0	0	0	0	0
AT1G60660.1	AT1G60660.1	1	1	1	>AT1G60660.1 | Symbols: B5 #5, ATCB5LP, CB5LP | cytochrome B5-like protein | chr1:22342589-22342954 REVERSE LENGTH=121	1	1	1	1	0	1	0	0	0	0	0	0	0	0	0	0	0	0	0	0	0	0	0	0	0	0	0	0	0	0	0	0	0	0	0	0	0	0	0	0	0	0	0	0
AT1G60680.1	AT1G60680.1	8	4	3	>AT1G60680.1 | Symbols: | NAD(P)-linked oxidoreductase superfamily protein | chr1:22347824-22349236 REVERSE LENGTH=346	1	8	4	3	3	4	5	6	0	0	0	0	0	0	0	0	0	0	0	0	0	0	0	0	0	0	0	0	0	0	0	0	0	0	0	0	0	0	0	0	0	0	0	0
AT1G60690.1	AT1G60690.1	7	1	1	>AT1G60690.1 | Symbols: | NAD(P)-linked oxidoreductase superfamily protein | chr1:22349892-22351668 REVERSE LENGTH=345	1	7	1	1	5	7	6	6	0	0	0	0	0	0	0	0	0	0	0	0	0	0	0	0	0	0	0	0	0	0	0	0	0	0	0	0	0	0	0	0	0	0	0	0
AT1G60710.1;AT1G60750.1;AT1G10810.1	AT1G60710.1	20;3;1	20;3;1	11;0;0	>AT1G60710.1 | Symbols: ATB2 | NAD(P)-linked oxidoreductase superfamily protein | chr1:22355073-22356627 REVERSE LENGTH=345	3	20	20	11	12	18	16	19	0	0	0	1	0	0	0	0	0	0	0	0	0	0	0	0	0	0	0	0	0	0	0	0	0	0	0	0	0	0	0	0	0	0	0	0
AT1G60730.1;AT1G60730.3;AT1G60730.2	AT1G60730.1;AT1G60730.3;AT1G60730.2	10;9;8	4;3;2	4;3;2	>AT1G60730.1 | Symbols: | NAD(P)-linked oxidoreductase superfamily protein | chr1:22358327-22360082 REVERSE LENGTH=345;>AT1G60730.3 | Symbols: | NAD(P)-linked oxidoreductase superfamily protein | chr1:22358327-22360082 REVERSE LENGTH=365;>AT1G60730.2 | S	3	10	4	4	6	6	5	10	0	0	0	0	0	0	0	0	0	0	0	0	0	0	0	0	0	0	0	0	0	0	0	0	0	0	0	0	0	0	0	0	0	0	0	0
AT1G60780.1;AT1G10730.1	AT1G60780.1;AT1G10730.1	3;2	3;2	3;2	>AT1G60780.1 | Symbols: HAP13 | Clathrin adaptor complexes medium subunit family protein | chr1:22369289-22371885 REVERSE LENGTH=428;>AT1G10730.1 | Symbols: | Clathrin adaptor complexes medium subunit family protein | chr1:3565463-3567779 FORWARD LENGTH=4	2	3	3	3	0	0	0	0	0	0	0	0	0	0	0	0	0	0	0	0	0	0	0	0	0	0	0	0	0	0	0	0	0	0	0	0	2	0	0	0	0	0	1	0
AT1G60940.2;AT1G60940.1	AT1G60940.2;AT1G60940.1	5;5	5;5	1;1	>AT1G60940.2 | Symbols: SNRK2-10, SNRK2.10, SRK2B | SNF1-related protein kinase 2.10 | chr1:22439398-22441896 REVERSE LENGTH=361;>AT1G60940.1 | Symbols: SNRK2-10, SNRK2.10, SRK2B | SNF1-related protein kinase 2.10 | chr1:22439398-22441896 REVERSE LENGTH=36	2	5	5	1	2	2	0	0	2	1	1	0	0	1	0	0	0	0	1	0	0	0	0	0	0	0	0	0	0	0	0	0	0	0	0	0	0	0	0	0	0	0	0	0
AT1G60990.3;AT1G60990.2;AT1G60990.1	AT1G60990.3;AT1G60990.2;AT1G60990.1	1;1;1	1;1;1	1;1;1	>AT1G60990.3 | Symbols: | Glycine cleavage T-protein family | chr1:22462771-22465416 REVERSE LENGTH=432;>AT1G60990.2 | Symbols: | Glycine cleavage T-protein family | chr1:22462771-22465416 REVERSE LENGTH=432;>AT1G60990.1 | Symbols: | Glycine cleavage T-	3	1	1	1	1	0	1	0	0	0	0	0	0	0	0	0	0	0	0	0	0	0	0	0	0	0	0	0	0	0	0	0	0	0	0	0	0	0	0	0	0	0	0	0
AT1G61010.3;AT1G61010.2;AT1G61010.1	AT1G61010.3;AT1G61010.2;AT1G61010.1	3;3;3	3;3;3	3;3;3	>AT1G61010.3 | Symbols: CPSF73-I | cleavage and polyadenylation specificity factor 73-I | chr1:22474954-22477660 REVERSE LENGTH=693;>AT1G61010.2 | Symbols: CPSF73-I | cleavage and polyadenylation specificity factor 73-I | chr1:22474954-22477660 REVERSE LEN	3	3	3	3	0	0	0	0	0	0	0	0	0	0	0	0	0	0	0	0	0	0	0	0	0	0	0	0	0	0	0	0	0	0	0	0	0	0	0	0	0	0	0	0
AT1G61150.7;AT1G61150.3;AT1G61150.5;AT1G61150.6;AT1G61150.4;AT1G61150.2;AT1G61150.1	AT1G61150.7;AT1G61150.3;AT1G61150.5;AT1G61150.6;AT1G61150.4;AT1G61150.2;AT1G61150.1	1;1;1;1;1;1;1	1;1;1;1;1;1;1	1;1;1;1;1;1;1	>AT1G61150.7 | Symbols: | LisH and RanBPM domains containing protein | chr1:22543304-22544355 FORWARD LENGTH=193;>AT1G61150.3 | Symbols: | LisH and RanBPM domains containing protein | chr1:22543304-22544355 FORWARD LENGTH=193;>AT1G61150.5 | Symbols: | L	7	1	1	1	0	1	1	1	0	0	0	0	0	0	0	0	0	0	0	0	0	0	0	0	0	0	0	0	0	0	0	0	0	0	0	0	0	0	0	0	0	0	0	0
AT1G61250.2;AT1G61250.1;AT1G11180.1;AT1G11180.2	AT1G61250.2;AT1G61250.1	3;3;1;1	3;3;1;1	3;3;1;1	>AT1G61250.2 | Symbols: SC3 | secretory carrier 3 | chr1:22586035-22588519 FORWARD LENGTH=274;>AT1G61250.1 | Symbols: SC3 | secretory carrier 3 | chr1:22586035-22588664 FORWARD LENGTH=289	4	3	3	3	0	0	0	0	1	0	0	0	1	0	1	0	0	0	1	0	0	0	0	0	0	0	0	0	0	0	0	0	0	0	0	0	0	0	0	0	0	0	0	0
AT1G61520.2;AT1G61520.3;AT1G61520.1	AT1G61520.2;AT1G61520.3;AT1G61520.1	7;7;7	7;7;7	7;7;7	>AT1G61520.2 | Symbols: LHCA3 | photosystem I light harvesting complex gene 3 | chr1:22700493-22701149 FORWARD LENGTH=218;>AT1G61520.3 | Symbols: LHCA3 | photosystem I light harvesting complex gene 3 | chr1:22700152-22701149 FORWARD LENGTH=273;>AT1G61520.1	3	7	7	7	3	2	3	4	4	4	2	1	3	4	2	1	2	1	4	0	0	0	1	0	0	0	0	0	0	0	0	0	0	0	0	0	4	2	1	0	6	7	5	4
AT1G61570.1	AT1G61570.1	1	1	1	>AT1G61570.1 | Symbols: TIM13 | translocase of the inner mitochondrial membrane 13 | chr1:22718897-22719473 REVERSE LENGTH=87	1	1	1	1	1	1	1	0	0	0	0	0	0	0	0	0	0	0	0	0	0	0	0	0	0	0	0	0	0	0	0	0	0	0	0	0	0	0	0	0	0	0	0	0
AT1G61580.1	AT1G61580.1	12	2	2	>AT1G61580.1 | Symbols: RPL3B, ARP2 | R-protein L3 B | chr1:22720833-22722402 REVERSE LENGTH=390	1	12	2	2	0	0	0	0	12	12	11	7	8	10	12	9	11	9	11	8	9	7	10	8	9	10	7	9	9	8	8	9	6	5	5	6	8	8	8	9	8	7	7	9
AT1G61790.1	AT1G61790.1	2	2	2	>AT1G61790.1 | Symbols: | Oligosaccharyltransferase complex/magnesium transporter family protein | chr1:22814390-22815430 FORWARD LENGTH=346	1	2	2	2	0	0	0	0	0	0	0	0	0	0	0	0	0	0	0	0	0	0	0	0	0	0	0	0	1	0	0	0	0	1	0	0	2	1	0	1	2	0	2	2
AT5G54800.1;AT1G61800.1	AT5G54800.1;AT1G61800.1	2;2	2;2	2;2	>AT5G54800.1 | Symbols: GPT1, ATGPT1 | glucose 6-phosphate/phosphate translocator 1 | chr5:22261408-22263562 FORWARD LENGTH=388;>AT1G61800.1 | Symbols: GPT2, ATGPT2 | glucose-6-phosphate/phosphate translocator 2 | chr1:22824527-22826459 FORWARD LENGTH=388	2	2	2	2	0	0	0	0	0	1	0	0	0	0	1	0	0	1	1	0	0	0	1	0	0	0	0	0	0	0	0	0	0	0	0	0	0	0	0	0	0	0	0	0
AT1G61820.1;AT1G61820.3	AT1G61820.1	6;2	6;2	6;2	>AT1G61820.1 | Symbols: BGLU46 | beta glucosidase 46 | chr1:22835452-22838444 FORWARD LENGTH=516	2	6	6	6	0	0	0	0	2	2	0	0	1	0	0	0	0	0	0	0	0	0	0	0	0	0	0	0	0	0	0	0	0	0	0	0	0	0	0	0	0	0	0	0
AT1G61870.1	AT1G61870.1	2	2	2	>AT1G61870.1 | Symbols: PPR336 | pentatricopeptide repeat 336 | chr1:22865326-22866552 REVERSE LENGTH=408	1	2	2	2	0	0	0	1	0	0	0	0	0	0	0	0	0	0	0	0	0	0	0	0	0	0	0	0	0	0	0	0	0	0	0	0	0	0	0	0	0	0	0	0
AT1G61900.2;AT1G61900.3;AT1G61900.1	AT1G61900.2;AT1G61900.3;AT1G61900.1	4;4;4	4;4;4	4;4;4	>AT1G61900.2 | Symbols: | unknown protein; FUNCTIONS IN: molecular_function unknown; INVOLVED IN: biological_process unknown; LOCATED IN: anchored to plasma membrane, plasma membrane, anchored to membrane; EXPRESSED IN: 23 plant structures; EXPRESSED DURI	3	4	4	4	0	0	0	0	0	0	0	0	0	0	0	0	0	0	0	0	0	0	0	0	0	0	0	0	0	0	0	0	0	0	0	0	0	0	0	0	0	0	0	0
AT1G62020.1	AT1G62020.1	43	14	14	>AT1G62020.1 | Symbols: | Coatomer, alpha subunit | chr1:22919814-22923728 FORWARD LENGTH=1216	1	43	14	14	0	0	0	0	6	6	7	1	5	8	2	4	20	24	9	11	32	28	29	30	34	33	27	33	35	26	33	27	23	19	16	16	28	13	24	18	24	21	22	21
AT1G62150.1	AT1G62150.1	1	1	1	>AT1G62150.1 | Symbols: | Mitochondrial transcription termination factor family protein | chr1:22970198-22971589 REVERSE LENGTH=463	1	1	1	1	0	0	0	0	0	0	0	0	0	0	0	0	0	0	0	0	0	0	0	0	0	0	0	0	0	0	0	0	0	0	0	0	0	0	0	0	0	0	0	0
AT1G62290.2;AT1G62290.1	AT1G62290.2;AT1G62290.1	4;4	2;2	2;2	>AT1G62290.2 | Symbols: | Saposin-like aspartyl protease family protein | chr1:23010107-23012681 REVERSE LENGTH=513;>AT1G62290.1 | Symbols: | Saposin-like aspartyl protease family protein | chr1:23010107-23012681 REVERSE LENGTH=513	2	4	2	2	2	3	1	2	1	1	1	1	1	1	1	1	1	1	1	1	0	1	1	1	0	1	0	1	1	0	0	0	0	0	0	0	0	0	0	0	0	0	0	0
AT1G62380.1	AT1G62380.1	17	17	16	>AT1G62380.1 | Symbols: ACO2, ATACO2 | ACC oxidase 2 | chr1:23082340-23084068 FORWARD LENGTH=320	1	17	17	16	14	13	13	16	1	1	1	1	0	1	1	0	0	0	1	0	0	0	0	0	0	0	0	0	0	0	0	0	0	0	0	0	0	0	0	0	0	0	0	0
AT1G62390.1	AT1G62390.1	5	5	5	>AT1G62390.1 | Symbols: Phox2 | Octicosapeptide/Phox/Bem1p (PB1) domain-containing protein / tetratricopeptide repeat (TPR)-containing protein | chr1:23084632-23086887 REVERSE LENGTH=751	1	5	5	5	0	0	0	0	2	3	3	0	1	1	4	0	3	2	2	1	3	0	1	0	0	0	0	0	1	0	0	0	0	1	1	1	2	0	0	1	1	0	2	1
AT1G62480.1	AT1G62480.1	5	5	5	>AT1G62480.1 | Symbols: | Vacuolar calcium-binding protein-related | chr1:23128799-23129548 FORWARD LENGTH=152	1	5	5	5	5	5	5	5	0	0	0	0	0	0	0	0	0	0	0	0	0	0	0	0	0	0	0	0	0	0	0	0	0	0	0	0	0	0	0	0	0	0	0	0
AT1G62560.1	AT1G62560.1	6	6	5	>AT1G62560.1 | Symbols: FMO GS-OX3 | flavin-monooxygenase glucosinolate S-oxygenase 3 | chr1:23159912-23162551 FORWARD LENGTH=462	1	6	6	5	3	2	5	2	0	0	0	0	0	0	0	0	0	0	0	0	0	0	0	0	0	0	0	0	0	0	0	0	0	0	0	0	0	0	0	0	0	0	0	0
AT1G62600.1	AT1G62600.1	1	1	1	>AT1G62600.1 | Symbols: | Flavin-binding monooxygenase family protein | chr1:23179542-23181411 FORWARD LENGTH=452	1	1	1	1	0	0	0	0	0	0	0	0	0	0	0	0	0	0	0	0	0	0	0	0	0	0	0	0	0	0	0	0	0	0	0	0	0	0	0	0	0	0	0	0
AT1G62640.2;AT1G62640.1	AT1G62640.2;AT1G62640.1	7;7	7;7	7;7	>AT1G62640.2 | Symbols: KAS III | 3-ketoacyl-acyl carrier protein synthase III | chr1:23192502-23194737 FORWARD LENGTH=404;>AT1G62640.1 | Symbols: KAS III | 3-ketoacyl-acyl carrier protein synthase III | chr1:23192502-23194737 FORWARD LENGTH=404	2	7	7	7	5	4	3	3	1	2	1	0	1	0	1	0	1	0	1	0	0	0	0	0	0	0	0	0	0	0	0	0	0	0	0	0	0	0	0	0	0	0	0	0
AT1G62660.1;AT5G46910.1	AT1G62660.1	14;1	14;1	12;1	>AT1G62660.1 | Symbols: | Glycosyl hydrolases family 32 protein | chr1:23199949-23203515 FORWARD LENGTH=648	2	14	14	12	0	0	0	0	3	4	2	0	0	1	3	0	0	0	4	0	0	0	0	0	0	0	0	0	0	0	0	0	0	0	0	0	0	0	0	0	0	0	0	0
AT1G62740.1	AT1G62740.1	21	21	13	>AT1G62740.1 | Symbols: Hop2 | stress-inducible protein, putative | chr1:23231026-23233380 FORWARD LENGTH=571	1	21	21	13	0	0	1	0	7	8	4	4	3	5	7	3	1	4	8	1	1	2	1	3	2	2	1	1	2	1	2	0	0	1	1	2	0	0	0	0	0	0	0	0
AT1G62750.1	AT1G62750.1	25	25	25	>AT1G62750.1 | Symbols: ATSCO1, ATSCO1/CPEF-G, SCO1 | Translation elongation factor EFG/EF2 protein | chr1:23233622-23236321 REVERSE LENGTH=783	1	25	25	25	2	1	1	1	11	10	7	2	7	6	4	3	1	5	9	1	3	1	4	0	0	1	1	1	1	0	0	0	0	0	1	0	1	0	0	0	1	0	0	0
AT1G62780.1	AT1G62780.1	5	5	5	>AT1G62780.1 | Symbols: | unknown protein; FUNCTIONS IN: molecular_function unknown; INVOLVED IN: biological_process unknown; LOCATED IN: chloroplast, chloroplast stroma; EXPRESSED IN: 22 plant structures; EXPRESSED DURING: 14 growth stages; Has 94 Blast	1	5	5	5	4	5	4	1	0	0	0	0	0	0	0	0	0	0	0	0	0	0	0	0	0	0	0	0	0	0	0	0	0	0	0	0	0	0	0	0	0	0	0	0
AT1G62800.2	AT1G62800.2	4	1	1	>AT1G62800.2 | Symbols: ASP4 | aspartate aminotransferase 4 | chr1:23253934-23257416 REVERSE LENGTH=405	1	4	1	1	2	1	1	1	3	3	2	3	2	3	2	3	2	2	3	1	2	0	3	2	2	0	1	2	1	2	2	3	2	0	2	3	1	0	2	2	2	0	1	2
AT1G63000.1	AT1G63000.1	14	12	12	>AT1G63000.1 | Symbols: NRS/ER, UER1 | nucleotide-rhamnose synthase/epimerase-reductase | chr1:23342510-23343859 FORWARD LENGTH=301	1	14	12	12	14	12	14	12	1	0	1	0	0	0	1	0	1	1	0	0	0	0	0	0	0	0	0	0	1	0	0	0	0	0	0	0	0	0	0	0	0	0	0	0
AT1G63010.2;AT1G63010.4;AT1G63010.3;AT1G63010.1;AT1G63010.5	AT1G63010.2;AT1G63010.4;AT1G63010.3;AT1G63010.1;AT1G63010.5	2;2;2;2;2	2;2;2;2;2	2;2;2;2;2	>AT1G63010.2 | Symbols: | Major Facilitator Superfamily with SPX (SYG1/Pho81/XPR1) domain-containing protein | chr1:23347972-23351026 REVERSE LENGTH=697;>AT1G63010.4 | Symbols: | Major Facilitator Superfamily with SPX (SYG1/Pho81/XPR1) domain-containing	5	2	2	2	0	0	0	0	2	1	1	0	1	1	1	1	1	0	1	1	0	0	1	0	1	0	0	0	0	0	0	0	0	0	0	0	0	0	0	0	0	0	0	0
AT1G63180.1	AT1G63180.1	7	2	2	>AT1G63180.1 | Symbols: UGE3 | UDP-D-glucose/UDP-D-galactose 4-epimerase 3 | chr1:23427559-23429384 REVERSE LENGTH=351	1	7	2	2	6	6	3	4	0	0	0	0	0	0	0	0	0	0	0	0	0	0	0	0	0	0	0	0	0	0	0	0	0	0	0	0	0	0	0	0	0	0	0	0
AT1G63460.1	AT1G63460.1	4	4	4	>AT1G63460.1 | Symbols: GPX8, ATGPX8 | glutathione peroxidase 8 | chr1:23535118-23536326 FORWARD LENGTH=167	1	4	4	4	2	2	0	1	0	0	0	0	0	0	0	0	0	0	0	0	0	0	0	0	0	0	0	0	0	0	0	0	0	0	0	0	0	0	0	0	0	0	0	0
AT1G63500.1	AT1G63500.1	7	7	4	>AT1G63500.1 | Symbols: | Protein kinase protein with tetratricopeptide repeat domain | chr1:23556015-23558403 FORWARD LENGTH=487	1	7	7	4	0	0	0	0	6	4	3	1	3	5	3	3	2	3	4	1	5	1	2	1	1	0	0	0	0	0	0	0	0	0	0	0	0	0	0	0	0	0	0	0
AT1G63610.1;AT1G63610.2	AT1G63610.1;AT1G63610.2	2;2	2;2	2;2	>AT1G63610.1 | Symbols: | unknown protein; FUNCTIONS IN: molecular_function unknown; INVOLVED IN: biological_process unknown; LOCATED IN: chloroplast; EXPRESSED IN: 22 plant structures; EXPRESSED DURING: 13 growth stages; BEST Arabidopsis thaliana protein	2	2	2	2	2	2	0	0	0	0	0	0	0	0	0	0	0	0	0	0	0	0	0	0	0	0	0	0	0	0	0	0	0	0	0	0	0	0	0	0	0	0	0	0
AT1G63660.1;AT1G63660.2	AT1G63660.1;AT1G63660.2	13;10	13;10	13;10	>AT1G63660.1 | Symbols: | GMP synthase (glutamine-hydrolyzing), putative / glutamine amidotransferase, putative | chr1:23604127-23607080 REVERSE LENGTH=534;>AT1G63660.2 | Symbols: | GMP synthase (glutamine-hydrolyzing), putative / glutamine amidotransfer	2	13	13	13	0	0	0	0	6	7	7	5	6	8	5	5	7	6	7	3	9	3	4	3	5	6	5	4	5	4	5	3	1	1	3	3	2	1	2	1	0	1	1	2
AT1G63770.4;AT1G63770.3;AT1G63770.5;AT1G63770.2;AT1G63770.1	AT1G63770.4;AT1G63770.3;AT1G63770.5;AT1G63770.2;AT1G63770.1	57;57;56;53;51	57;57;56;53;51	57;57;56;53;51	>AT1G63770.4 | Symbols: | Peptidase M1 family protein | chr1:23657791-23663476 REVERSE LENGTH=895;>AT1G63770.3 | Symbols: | Peptidase M1 family protein | chr1:23657791-23664243 REVERSE LENGTH=987;>AT1G63770.5 | Symbols: | Peptidase M1 family protein | c	5	57	57	57	0	0	1	0	0	0	0	0	0	0	0	0	0	0	0	0	0	0	0	0	0	0	0	0	0	0	0	0	0	0	0	0	0	0	0	0	0	0	0	0
AT1G63830.3;AT1G63830.2;AT1G63830.1	AT1G63830.3;AT1G63830.2;AT1G63830.1	1;1;1	1;1;1	1;1;1	>AT1G63830.3 | Symbols: | PLAC8 family protein | chr1:23685408-23687098 FORWARD LENGTH=232;>AT1G63830.2 | Symbols: | PLAC8 family protein | chr1:23685408-23687098 FORWARD LENGTH=232;>AT1G63830.1 | Symbols: | PLAC8 family protein | chr1:23685408-23687098	3	1	1	1	0	0	0	0	0	0	0	0	0	0	0	0	0	0	0	0	0	0	0	0	0	0	0	0	0	0	0	0	0	0	0	0	0	0	0	0	0	0	0	0
AT1G63940.4;AT1G63940.1;AT1G63940.2;AT1G63940.3	AT1G63940.4;AT1G63940.1;AT1G63940.2;AT1G63940.3	31;31;31;27	31;31;31;27	30;30;30;26	>AT1G63940.4 | Symbols: MDAR6 | monodehydroascorbate reductase 6 | chr1:23730206-23733534 FORWARD LENGTH=482;>AT1G63940.1 | Symbols: MDAR6 | monodehydroascorbate reductase 6 | chr1:23730206-23733534 FORWARD LENGTH=486;>AT1G63940.2 | Symbols: MDAR6 | monode	4	31	31	30	19	20	18	16	1	1	1	0	2	2	1	2	2	2	2	0	0	0	2	1	0	0	1	0	1	0	1	0	0	0	0	0	0	0	0	0	0	0	0	0
AT1G63970.2;AT1G63970.1	AT1G63970.2;AT1G63970.1	2;2	2;2	2;2	>AT1G63970.2 | Symbols: ISPF, MECPS | isoprenoid F | chr1:23738923-23740336 REVERSE LENGTH=223;>AT1G63970.1 | Symbols: ISPF, MECPS | isoprenoid F | chr1:23738923-23740336 REVERSE LENGTH=231	2	2	2	2	2	2	2	1	0	0	0	0	0	0	0	0	0	0	0	0	0	0	0	0	0	0	0	0	0	0	0	0	0	0	0	0	0	0	0	0	0	0	0	0
AT1G64090.1;AT1G64090.2	AT1G64090.1;AT1G64090.2	1;1	1;1	1;1	>AT1G64090.1 | Symbols: RTNLB3 | Reticulan like protein B3 | chr1:23789395-23790669 FORWARD LENGTH=255;>AT1G64090.2 | Symbols: RTNLB3 | Reticulan like protein B3 | chr1:23789395-23790669 FORWARD LENGTH=271	2	1	1	1	0	0	0	0	0	0	0	0	0	0	0	0	0	0	0	0	0	0	0	0	0	0	0	0	0	0	0	0	0	0	0	0	0	0	0	0	0	0	0	0
AT1G64190.1	AT1G64190.1	27	13	12	>AT1G64190.1 | Symbols: | 6-phosphogluconate dehydrogenase family protein | chr1:23825549-23827012 REVERSE LENGTH=487	1	27	13	12	0	1	0	3	13	13	15	7	8	11	12	9	6	9	17	6	6	5	7	5	4	3	4	3	4	2	4	3	3	1	4	3	4	1	2	2	3	1	1	2
AT1G64200.1	AT1G64200.1	15	4	4	>AT1G64200.1 | Symbols: VHA-E3 | vacuolar H+-ATPase subunit E isoform 3 | chr1:23828537-23830002 REVERSE LENGTH=237	1	15	4	4	4	4	4	2	3	2	3	1	2	3	2	2	1	0	3	0	2	0	2	2	3	3	3	2	3	3	3	2	3	4	4	5	14	8	8	4	14	13	14	15
AT1G64330.1	AT1G64330.1	4	4	4	>AT1G64330.1 | Symbols: | myosin heavy chain-related | chr1:23872172-23873970 FORWARD LENGTH=555	1	4	4	4	0	0	0	0	0	0	1	1	2	3	3	1	4	4	1	0	3	0	1	1	1	0	0	0	1	1	0	0	0	0	0	0	0	0	0	0	0	0	0	0
AT1G64440.1	AT1G64440.1	3	3	3	>AT1G64440.1 | Symbols: RHD1, REB1, UGE4 | NAD(P)-binding Rossmann-fold superfamily protein | chr1:23937102-23939565 FORWARD LENGTH=348	1	3	3	3	2	3	1	0	0	0	0	0	0	0	0	0	0	0	0	0	0	0	0	0	0	0	0	0	0	0	0	0	0	0	0	0	0	0	0	0	0	0	0	0
AT1G64510.1	AT1G64510.1	1	1	1	>AT1G64510.1 | Symbols: | Translation elongation factor EF1B/ribosomal protein S6 family protein | chr1:23954993-23956205 REVERSE LENGTH=207	1	1	1	1	1	1	1	1	1	1	1	0	0	1	1	0	1	1	1	0	0	0	0	0	0	0	0	0	0	0	0	0	0	0	0	0	0	0	0	0	0	0	0	0
AT1G64520.1;AT5G42040.1	AT1G64520.1	13;1	13;1	13;1	>AT1G64520.1 | Symbols: RPN12a | regulatory particle non-ATPase 12A | chr1:23956459-23958120 FORWARD LENGTH=267	2	13	13	13	7	7	8	7	0	0	0	0	0	0	0	0	0	0	0	0	0	0	0	0	0	0	0	0	0	0	0	0	0	0	0	0	0	0	0	0	0	0	0	0
AT1G64550.1	AT1G64550.1	3	3	3	>AT1G64550.1 | Symbols: ATGCN3, GCN3 | general control non-repressible 3 | chr1:23968850-23973369 FORWARD LENGTH=715	1	3	3	3	1	0	0	0	2	2	2	0	0	1	2	2	1	1	2	0	0	1	0	0	0	1	0	0	0	0	0	0	0	0	0	0	0	0	0	0	0	0	0	0
AT1G64650.1;AT1G64650.2;AT3G49310.1	AT1G64650.1;AT1G64650.2;AT3G49310.1	6;5;3	6;5;3	3;3;1	>AT1G64650.1 | Symbols: | Major facilitator superfamily protein | chr1:24023805-24026336 REVERSE LENGTH=462;>AT1G64650.2 | Symbols: | Major facilitator superfamily protein | chr1:24023805-24026048 REVERSE LENGTH=421;>AT3G49310.1 | Symbols: | Major facil	3	6	6	3	0	0	0	0	1	1	1	0	0	1	1	1	0	0	0	0	0	0	0	0	0	0	0	0	0	0	0	0	0	0	0	0	0	0	0	0	0	0	0	0
AT1G64660.1	AT1G64660.1	8	8	8	>AT1G64660.1 | Symbols: ATMGL, MGL | methionine gamma-lyase | chr1:24028977-24030537 FORWARD LENGTH=441	1	8	8	8	0	0	0	0	1	1	1	1	3	6	1	8	4	5	0	4	2	0	0	0	0	1	0	0	0	0	0	0	0	0	0	0	0	0	0	0	0	0	0	0
AT1G64710.2;AT1G64710.1	AT1G64710.2;AT1G64710.1	4;4	4;4	4;4	>AT1G64710.2 | Symbols: | GroES-like zinc-binding dehydrogenase family protein | chr1:24044836-24046313 FORWARD LENGTH=357;>AT1G64710.1 | Symbols: | GroES-like zinc-binding dehydrogenase family protein | chr1:24044638-24046313 FORWARD LENGTH=396	2	4	4	4	4	4	4	4	0	1	0	0	0	1	1	0	1	1	1	0	0	0	1	0	0	0	0	0	0	0	0	0	0	0	0	0	0	0	0	0	0	0	0	0
AT1G64740.1	AT1G64740.1	11	3	3	>AT1G64740.1 | Symbols: TUA1 | alpha-1 tubulin | chr1:24050114-24052296 FORWARD LENGTH=450	1	11	3	3	2	2	0	1	8	7	6	2	6	6	6	2	6	7	5	1	4	2	4	3	4	2	1	2	3	1	2	1	1	1	1	1	2	1	1	1	2	1	2	2
AT1G64760.2;AT1G64760.1	AT1G64760.2;AT1G64760.1	2;2	2;2	2;2	>AT1G64760.2 | Symbols: | O-Glycosyl hydrolases family 17 protein | chr1:24054220-24056194 REVERSE LENGTH=481;>AT1G64760.1 | Symbols: | O-Glycosyl hydrolases family 17 protein | chr1:24054220-24056194 REVERSE LENGTH=481	2	2	2	2	0	0	0	0	0	0	1	0	0	1	0	1	0	0	0	0	0	0	0	0	0	0	0	0	0	0	0	0	0	0	0	0	0	0	0	0	0	0	0	0
AT1G64790.1;AT1G64790.2	AT1G64790.1;AT1G64790.2	32;31	32;31	32;31	>AT1G64790.1 | Symbols: ILA | ILITYHIA | chr1:24065232-24081908 REVERSE LENGTH=2610;>AT1G64790.2 | Symbols: ILA | ILITYHIA | chr1:24065232-24083403 REVERSE LENGTH=2696	2	32	32	32	0	0	0	0	0	0	0	0	0	0	0	0	0	0	0	0	1	0	0	0	0	1	0	0	3	1	0	0	5	4	4	2	17	7	10	12	17	11	11	7
AT1G64950.1;AT2G12190.1	AT1G64950.1;AT2G12190.1	1;1	1;1	1;1	>AT1G64950.1 | Symbols: CYP89A5 | cytochrome P450, family 89, subfamily A, polypeptide 5 | chr1:24127587-24129119 FORWARD LENGTH=510;>AT2G12190.1 | Symbols: | Cytochrome P450 superfamily protein | chr2:4891807-4893345 REVERSE LENGTH=512	2	1	1	1	0	0	0	0	0	0	0	0	0	0	0	0	0	0	0	0	0	0	0	0	0	0	0	0	0	0	0	0	0	0	0	0	0	0	0	0	0	0	0	0
AT1G64980.1	AT1G64980.1	6	6	6	>AT1G64980.1 | Symbols: | Nucleotide-diphospho-sugar transferases superfamily protein | chr1:24137840-24138619 REVERSE LENGTH=259	1	6	6	6	4	6	5	4	0	0	0	0	0	0	0	0	0	0	0	0	0	0	0	0	0	0	0	0	0	0	0	0	0	0	0	0	0	0	0	0	0	0	0	0
AT1G65010.1;AT4G27595.1	AT1G65010.1	13;1	13;1	13;1	>AT1G65010.1 | Symbols: | Plant protein of unknown function (DUF827) | chr1:24149543-24154024 FORWARD LENGTH=1345	2	13	13	13	0	0	0	0	0	0	0	0	0	0	0	0	0	0	0	0	0	0	0	0	0	0	0	0	4	4	1	1	0	5	2	1	7	6	7	1	8	6	11	6
AT1G65220.1	AT1G65220.1	5	2	2	>AT1G65220.1 | Symbols: | ARM repeat superfamily protein | chr1:24226204-24228799 FORWARD LENGTH=411	1	5	2	2	1	0	0	0	1	0	2	1	1	1	1	1	1	1	1	0	0	0	0	0	0	0	0	0	0	0	0	0	0	0	0	0	0	0	0	0	0	0	0	0
AT1G65260.1	AT1G65260.1	5	5	5	>AT1G65260.1 | Symbols: PTAC4, VIPP1 | plastid transcriptionally active 4 | chr1:24236329-24240428 FORWARD LENGTH=330	1	5	5	5	2	2	2	1	0	0	0	0	0	0	0	0	0	0	0	0	0	0	0	0	0	0	0	0	0	0	0	0	0	0	0	0	0	0	0	0	0	0	0	0
AT1G65270.3;AT1G65270.2;AT1G65270.1	AT1G65270.3;AT1G65270.2;AT1G65270.1	4;4;4	4;4;4	4;4;4	>AT1G65270.3 | Symbols: | unknown protein; FUNCTIONS IN: molecular_function unknown; INVOLVED IN: biological_process unknown; LOCATED IN: endoplasmic reticulum, plasma membrane; EXPRESSED IN: 24 plant structures; EXPRESSED DURING: 13 growth stages; Has 35	3	4	4	4	1	1	0	1	0	0	0	0	0	0	0	0	0	0	0	0	0	0	0	0	1	1	0	1	2	2	2	1	0	1	1	1	4	2	4	4	4	2	3	3
AT4G30290.1;AT4G30280.1;AT1G65310.1	AT4G30290.1;AT4G30280.1;AT1G65310.1	3;3;3	2;2;2	2;2;2	>AT4G30290.1 | Symbols: ATXTH19, XTH19 | xyloglucan endotransglucosylase/hydrolase 19 | chr4:14828954-14829965 REVERSE LENGTH=277;>AT4G30280.1 | Symbols: ATXTH18, XTH18 | xyloglucan endotransglucosylase/hydrolase 18 | chr4:14825958-14826998 REVERSE LENGTH=	3	3	2	2	2	3	1	1	0	0	0	0	0	0	0	0	0	0	0	0	0	0	0	0	0	0	0	0	0	0	0	0	0	0	0	0	0	0	0	0	0	0	0	0
AT1G65410.1	AT1G65410.1	2	2	2	>AT1G65410.1 | Symbols: ATNAP11, TGD3, NAP11 | non-intrinsic ABC protein 11 | chr1:24295362-24297332 FORWARD LENGTH=345	1	2	2	2	0	0	0	0	0	0	0	0	0	0	0	0	0	0	0	0	0	0	0	0	0	0	0	0	0	0	0	0	0	0	0	0	0	0	0	0	0	1	0	0
AT1G65540.1	AT1G65540.1	5	5	5	>AT1G65540.1 | Symbols: | LETM1-like protein | chr1:24362382-24366011 REVERSE LENGTH=736	1	5	5	5	0	0	0	0	4	4	5	2	4	4	5	4	4	4	5	2	0	2	4	3	2	3	1	3	2	1	0	2	0	0	1	1	1	0	0	2	0	0	0	0
AT1G65650.1	AT1G65650.1	3	3	3	>AT1G65650.1 | Symbols: UCH2 | Peptidase C12, ubiquitin carboxyl-terminal hydrolase 1 | chr1:24415172-24417466 REVERSE LENGTH=330	1	3	3	3	1	1	2	2	0	0	0	0	0	0	0	0	0	0	0	0	0	0	0	0	0	0	0	0	0	0	0	0	0	0	0	0	0	0	0	0	0	0	0	0
AT1G65820.1;AT1G65820.3;AT1G65820.2	AT1G65820.1;AT1G65820.3;AT1G65820.2	5;5;3	5;5;3	5;5;3	>AT1G65820.1 | Symbols: | microsomal glutathione s-transferase, putative | chr1:24485213-24486682 FORWARD LENGTH=146;>AT1G65820.3 | Symbols: | microsomal glutathione s-transferase, putative | chr1:24485213-24486682 FORWARD LENGTH=194;>AT1G65820.2 | Symbo	3	5	5	5	0	0	0	0	1	1	1	1	0	1	0	0	1	1	0	0	0	0	1	0	0	0	0	0	0	0	0	0	0	0	0	0	0	0	0	0	0	0	0	0
AT1G65860.1;AT1G62570.1	AT1G65860.1	4;1	3;0	3;0	>AT1G65860.1 | Symbols: FMO GS-OX1 | flavin-monooxygenase glucosinolate S-oxygenase 1 | chr1:24499210-24502678 REVERSE LENGTH=459	2	4	3	3	2	2	2	1	0	0	0	0	0	0	0	0	0	0	0	0	0	0	0	0	0	0	0	0	0	0	0	0	0	0	0	0	0	0	0	0	0	0	0	0
AT1G65930.1	AT1G65930.1	38	38	29	>AT1G65930.1 | Symbols: cICDH | cytosolic NADP+-dependent isocitrate dehydrogenase | chr1:24539088-24541861 FORWARD LENGTH=410	1	38	38	29	14	16	15	12	24	21	17	10	18	16	20	12	9	11	23	5	12	7	12	4	4	3	3	4	2	1	2	1	1	0	1	0	1	0	0	1	1	0	1	1
AT1G65960.2;AT1G65960.1	AT1G65960.2;AT1G65960.1	20;15	16;12	16;12	>AT1G65960.2 | Symbols: GAD2 | glutamate decarboxylase 2 | chr1:24552094-24557253 FORWARD LENGTH=494;>AT1G65960.1 | Symbols: GAD2 | glutamate decarboxylase 2 | chr1:24555868-24557253 FORWARD LENGTH=365	2	20	16	16	0	0	0	0	3	2	6	1	2	4	4	4	8	8	5	3	11	9	12	9	11	10	10	10	17	15	17	15	19	17	17	17	16	15	16	14	14	12	15	13
AT1G65970.1;AT1G60740.1	AT1G65970.1;AT1G60740.1	4;3	3;2	3;2	>AT1G65970.1 | Symbols: TPX2 | thioredoxin-dependent peroxidase 2 | chr1:24557527-24558229 REVERSE LENGTH=162;>AT1G60740.1 | Symbols: | Thioredoxin superfamily protein | chr1:22361127-22361817 FORWARD LENGTH=162	2	4	3	3	3	4	2	4	0	0	0	0	0	0	0	0	0	0	0	0	0	0	0	0	0	0	0	0	0	0	0	0	0	0	0	0	0	0	0	0	0	0	0	0
AT1G65980.1;AT1G65980.2	AT1G65980.1;AT1G65980.2	11;7	11;7	10;7	>AT1G65980.1 | Symbols: TPX1 | thioredoxin-dependent peroxidase 1 | chr1:24559524-24560753 REVERSE LENGTH=162;>AT1G65980.2 | Symbols: TPX1 | thioredoxin-dependent peroxidase 1 | chr1:24559595-24560753 REVERSE LENGTH=121	2	11	11	10	10	8	8	10	1	1	1	0	1	1	0	1	0	1	1	0	0	0	1	1	0	1	0	1	0	0	0	0	0	0	0	0	0	0	0	0	0	0	0	0
AT1G66070.2;AT1G66070.1	AT1G66070.2;AT1G66070.1	3;3	3;3	3;3	>AT1G66070.2 | Symbols: | Translation initiation factor eIF3 subunit | chr1:24596194-24597520 REVERSE LENGTH=226;>AT1G66070.1 | Symbols: | Translation initiation factor eIF3 subunit | chr1:24596194-24597520 REVERSE LENGTH=226	2	3	3	3	1	0	0	0	0	0	0	0	0	0	0	0	0	0	0	0	0	0	0	0	0	0	0	0	0	0	0	0	0	0	0	0	0	0	0	0	0	0	0	0
AT1G66130.1	AT1G66130.1	3	3	3	>AT1G66130.1 | Symbols: | NAD(P)-binding Rossmann-fold superfamily protein | chr1:24615040-24616742 FORWARD LENGTH=364	1	3	3	3	0	0	0	0	0	0	0	0	0	0	0	0	0	0	0	0	0	0	0	0	0	0	0	0	0	0	0	0	0	0	0	0	0	0	0	0	0	0	0	0
AT1G66200.1;AT1G66200.3;AT1G66200.2;AT1G48470.1	AT1G66200.1;AT1G66200.3	19;18;7;4	5;5;5;1	2;2;2;0	>AT1G66200.1 | Symbols: ATGSR2, GSR2, GLN1;2 | glutamine synthase clone F11 | chr1:24655520-24657520 REVERSE LENGTH=356;>AT1G66200.3 | Symbols: GSR2, GLN1;2 | glutamine synthase clone F11 | chr1:24655520-24657520 REVERSE LENGTH=365	4	19	5	2	4	2	2	1	6	6	7	6	8	9	6	7	10	7	8	7	10	7	10	9	15	14	15	16	11	11	13	12	9	10	9	12	11	7	8	8	10	3	7	4
AT1G66240.1;AT1G66240.2	AT1G66240.1;AT1G66240.2	7;6	7;6	7;6	>AT1G66240.1 | Symbols: ATX1, ATATX1 | homolog of anti-oxidant 1 | chr1:24686445-24687327 REVERSE LENGTH=106;>AT1G66240.2 | Symbols: ATX1, ATATX1 | homolog of anti-oxidant 1 | chr1:24686445-24686832 REVERSE LENGTH=66	2	7	7	7	1	5	4	7	1	1	1	0	0	1	1	1	0	1	1	0	0	0	0	0	1	0	0	0	1	0	0	1	0	0	0	0	0	0	0	0	0	0	0	0
AT1G66250.1	AT1G66250.1	2	2	2	>AT1G66250.1 | Symbols: | O-Glycosyl hydrolases family 17 protein | chr1:24693063-24695416 FORWARD LENGTH=505	1	2	2	2	0	0	0	0	0	0	0	0	0	0	0	0	0	0	0	0	0	1	0	0	2	1	1	1	1	1	1	1	0	0	0	0	0	0	0	0	0	0	0	0
AT1G66260.2;AT1G66260.1	AT1G66260.2;AT1G66260.1	1;1	1;1	1;1	>AT1G66260.2 | Symbols: | RNA-binding (RRM/RBD/RNP motifs) family protein | chr1:24695895-24697883 REVERSE LENGTH=295;>AT1G66260.1 | Symbols: | RNA-binding (RRM/RBD/RNP motifs) family protein | chr1:24695895-24697883 REVERSE LENGTH=295	2	1	1	1	0	1	0	1	0	0	0	0	0	0	0	0	0	0	0	0	0	0	0	0	0	0	0	0	0	0	0	0	0	0	0	0	0	0	0	0	0	0	0	0
AT1G66270.2;AT1G66270.1;AT3G21370.1	AT1G66270.2;AT1G66270.1	9;9;1	2;2;0	2;2;0	>AT1G66270.2 | Symbols: BGLU21 | Glycosyl hydrolase superfamily protein | chr1:24700110-24702995 REVERSE LENGTH=522;>AT1G66270.1 | Symbols: BGLU21 | Glycosyl hydrolase superfamily protein | chr1:24700110-24702995 REVERSE LENGTH=524	3	9	2	2	1	0	0	1	7	5	6	4	5	5	6	5	5	5	6	5	3	3	5	5	4	3	4	4	4	3	3	2	2	1	3	3	3	2	3	3	3	3	3	3
AT1G66280.1	AT1G66280.1	12	9	6	>AT1G66280.1 | Symbols: BGLU22 | Glycosyl hydrolase superfamily protein | chr1:24706759-24709737 REVERSE LENGTH=524	1	12	9	6	1	0	0	1	7	6	6	4	5	6	6	5	5	4	8	4	3	4	4	4	4	3	4	3	4	3	3	2	2	1	2	3	3	2	3	3	3	3	3	3
AT1G66430.1	AT1G66430.1	14	14	13	>AT1G66430.1 | Symbols: | pfkB-like carbohydrate kinase family protein | chr1:24778400-24780393 FORWARD LENGTH=384	1	14	14	13	12	13	11	10	0	0	0	0	0	0	0	0	0	0	0	0	0	0	0	0	0	0	0	0	0	0	0	0	0	0	0	0	0	0	0	0	0	0	0	0
AT1G66530.1	AT1G66530.1	10	4	4	>AT1G66530.1 | Symbols: | Arginyl-tRNA synthetase, class Ic | chr1:24819064-24822277 REVERSE LENGTH=590	1	10	4	4	2	2	0	1	3	3	3	1	2	3	2	3	3	3	2	0	2	1	2	2	3	2	3	3	2	2	2	3	1	0	0	0	1	0	0	1	0	1	1	1
AT1G66580.1	AT1G66580.1	10	1	1	>AT1G66580.1 | Symbols: SAG24, RPL10C | senescence associated gene 24 | chr1:24839208-24840439 FORWARD LENGTH=221	1	10	1	1	2	3	2	3	5	6	6	4	5	5	5	4	6	6	5	4	6	6	6	6	7	6	7	7	7	8	9	8	8	6	5	6	9	7	9	10	8	9	10	9
AT1G66670.1	AT1G66670.1	5	5	5	>AT1G66670.1 | Symbols: CLPP3, NCLPP3 | CLP protease proteolytic subunit 3 | chr1:24863995-24865646 REVERSE LENGTH=309	1	5	5	5	3	4	3	4	5	5	4	4	2	4	4	1	0	1	0	1	0	0	0	0	0	0	0	0	0	0	0	0	0	0	0	0	0	0	0	0	0	0	0	0
AT1G66680.1	AT1G66680.1	5	5	5	>AT1G66680.1 | Symbols: AR401 | S-adenosyl-L-methionine-dependent methyltransferases superfamily protein | chr1:24866352-24868888 REVERSE LENGTH=358	1	5	5	5	1	2	0	1	0	0	0	0	0	0	0	0	0	0	0	0	0	0	0	0	0	0	0	0	0	0	0	0	0	0	0	0	0	0	0	0	0	0	0	0
AT1G66700.3;AT1G66700.1	AT1G66700.3;AT1G66700.1	2;2	2;2	2;2	>AT1G66700.3 | Symbols: PXMT1 | S-adenosyl-L-methionine-dependent methyltransferases superfamily protein | chr1:24873826-24874690 REVERSE LENGTH=259;>AT1G66700.1 | Symbols: PXMT1 | S-adenosyl-L-methionine-dependent methyltransferases superfamily protein |	2	2	2	2	0	0	0	1	0	0	0	0	0	0	0	0	0	0	0	0	0	0	0	0	0	0	0	0	0	0	0	0	0	0	0	0	0	0	0	0	0	0	0	0
AT1G66800.1	AT1G66800.1	4	4	4	>AT1G66800.1 | Symbols: | NAD(P)-binding Rossmann-fold superfamily protein | chr1:24924854-24926238 FORWARD LENGTH=319	1	4	4	4	3	0	3	0	0	0	0	0	0	0	0	0	0	0	0	0	0	0	0	0	0	0	0	0	0	0	0	0	0	0	0	0	0	0	0	0	0	0	0	0
AT1G66940.3;AT1G66940.2;AT1G66940.1	AT1G66940.3;AT1G66940.2;AT1G66940.1	1;1;1	1;1;1	1;1;1	>AT1G66940.3 | Symbols: | protein kinase-related | chr1:24973596-24974684 REVERSE LENGTH=309;>AT1G66940.2 | Symbols: | protein kinase-related | chr1:24973596-24974684 REVERSE LENGTH=309;>AT1G66940.1 | Symbols: | protein kinase-related | chr1:24973201-24	3	1	1	1	0	0	0	0	0	0	0	0	0	0	0	0	0	0	0	0	0	0	0	0	0	0	0	0	0	0	0	0	0	0	0	0	0	0	0	0	0	0	0	0
AT1G66970.1;AT1G66970.2;AT1G66980.1	AT1G66970.1;AT1G66970.2	15;15;3	14;14;2	14;14;2	>AT1G66970.1 | Symbols: SVL2 | SHV3-like 2 | chr1:24992746-24996005 REVERSE LENGTH=763;>AT1G66970.2 | Symbols: SVL2 | SHV3-like 2 | chr1:24992746-24996005 REVERSE LENGTH=785	3	15	14	14	0	0	0	0	12	11	7	1	10	11	8	5	6	10	5	1	7	5	7	2	3	1	1	1	0	0	1	0	0	0	1	0	0	0	0	0	0	0	0	0
AT1G67080.1	AT1G67080.1	1	1	1	>AT1G67080.1 | Symbols: ABA4 | abscisic acid (aba)-deficient 4 | chr1:25045405-25046681 REVERSE LENGTH=220	1	1	1	1	0	0	0	0	0	0	0	0	0	0	0	0	0	0	0	0	0	0	0	0	0	0	0	0	0	0	0	0	0	0	0	0	0	0	0	0	0	0	0	0
AT1G67090.1;AT1G67090.2	AT1G67090.1	18;5	11;5	11;5	>AT1G67090.1 | Symbols: RBCS1A | ribulose bisphosphate carboxylase small chain 1A | chr1:25048465-25049249 REVERSE LENGTH=180	2	18	11	11	6	6	5	4	4	3	3	0	2	3	2	2	4	5	3	2	1	1	2	1	6	3	4	3	9	9	7	4	18	16	16	16	11	6	10	6	6	7	6	4
AT1G67120.1	AT1G67120.1	5	5	5	>AT1G67120.1 | Symbols: | ATPases;nucleotide binding;ATP binding;nucleoside-triphosphatases;transcription factor binding | chr1:25069727-25095526 REVERSE LENGTH=5393	1	5	5	5	0	0	0	0	0	0	0	0	0	0	0	0	0	0	0	0	0	0	0	0	0	1	1	0	0	0	1	0	0	0	0	0	0	0	0	0	0	0	0	0
AT1G67140.1;AT1G67140.2;AT1G67140.3	AT1G67140.1;AT1G67140.2;AT1G67140.3	2;2;2	2;2;2	2;2;2	>AT1G67140.1 | Symbols: SWEETIE | HEAT repeat-containing protein | chr1:25101016-25117372 REVERSE LENGTH=2221;>AT1G67140.2 | Symbols: SWEETIE | HEAT repeat-containing protein | chr1:25101016-25117372 REVERSE LENGTH=2222;>AT1G67140.3 | Symbols: SWEETIE | HE	3	2	2	2	0	0	0	0	0	0	0	0	0	0	0	0	0	0	0	0	0	0	0	0	0	0	0	0	0	0	0	0	0	0	0	0	0	0	0	0	0	0	0	0
AT1G67230.1	AT1G67230.1	3	3	3	>AT1G67230.1 | Symbols: LINC1 | little nuclei1 | chr1:25151561-25156032 REVERSE LENGTH=1132	1	3	3	3	0	0	0	0	0	0	0	0	0	0	0	0	0	0	0	0	0	0	0	0	0	0	0	0	0	0	0	0	0	0	0	0	0	0	0	0	0	0	0	0
AT1G67280.1;AT1G67280.2	AT1G67280.1;AT1G67280.2	13;12	11;10	11;10	>AT1G67280.1 | Symbols: | Glyoxalase/Bleomycin resistance protein/Dioxygenase superfamily protein | chr1:25188563-25190547 REVERSE LENGTH=350;>AT1G67280.2 | Symbols: | Glyoxalase/Bleomycin resistance protein/Dioxygenase superfamily protein | chr1:2518856	2	13	11	11	3	3	2	2	0	0	1	0	1	0	0	1	1	0	0	0	0	0	0	0	0	0	0	0	0	0	0	0	0	0	0	0	0	0	0	0	0	0	0	0
AT1G67330.1	AT1G67330.1	2	2	2	>AT1G67330.1 | Symbols: | Protein of unknown function (DUF579) | chr1:25214118-25214993 FORWARD LENGTH=291	1	2	2	2	0	0	0	0	0	0	0	0	0	0	0	0	0	0	0	0	0	0	0	0	0	0	0	0	0	0	0	0	0	0	0	0	0	0	0	0	0	0	0	0
AT1G67350.2;AT1G67350.1	AT1G67350.2;AT1G67350.1	3;3	3;3	3;3	>AT1G67350.2 | Symbols: | unknown protein; FUNCTIONS IN: molecular_function unknown; INVOLVED IN: photorespiration; LOCATED IN: mitochondrial membrane, mitochondrial respiratory chain complex I, respiratory chain complex I; EXPRESSED IN: 24 plant structur	2	3	3	3	0	0	0	0	0	0	0	0	0	0	0	0	0	0	0	0	0	0	0	0	0	0	0	0	0	0	0	0	0	0	0	0	0	0	0	0	0	0	0	0
AT1G67360.2;AT1G67360.1	AT1G67360.2;AT1G67360.1	3;3	3;3	3;3	>AT1G67360.2 | Symbols: | Rubber elongation factor protein (REF) | chr1:25237072-25237913 REVERSE LENGTH=240;>AT1G67360.1 | Symbols: | Rubber elongation factor protein (REF) | chr1:25237072-25237913 REVERSE LENGTH=240	2	3	3	3	1	2	1	0	0	0	0	0	0	0	0	0	0	0	0	0	0	0	0	0	0	0	0	0	0	0	0	0	0	0	0	0	0	0	0	0	0	0	0	0
AT1G67550.1	AT1G67550.1	8	8	8	>AT1G67550.1 | Symbols: URE | urease | chr1:25312842-25316911 FORWARD LENGTH=838	1	8	8	8	0	0	0	0	0	0	2	0	2	1	1	0	5	6	1	4	2	1	2	1	0	0	0	0	0	0	0	0	0	0	0	0	0	0	0	0	0	0	0	0
AT1G67680.1	AT1G67680.1	5	5	4	>AT1G67680.1 | Symbols: | SRP72 RNA-binding domain | chr1:25365962-25368464 REVERSE LENGTH=664	1	5	5	4	0	0	0	0	2	1	1	0	1	1	1	1	1	0	2	0	1	0	0	0	0	1	1	0	0	0	0	1	0	0	0	0	0	0	0	0	0	0	0	0
AT1G67700.3;AT1G67700.1;AT1G67700.2	AT1G67700.3;AT1G67700.1;AT1G67700.2	1;1;1	1;1;1	1;1;1	>AT1G67700.3 | Symbols: | unknown protein; FUNCTIONS IN: molecular_function unknown; INVOLVED IN: biological_process unknown; EXPRESSED IN: 22 plant structures; EXPRESSED DURING: 13 growth stages. | chr1:25374295-25375716 FORWARD LENGTH=229;>AT1G67700.1 |	3	1	1	1	1	1	1	0	0	0	0	0	0	0	0	0	0	0	0	0	0	0	0	0	0	0	0	0	0	0	0	0	0	0	0	0	0	0	0	0	0	0	0	0
AT1G67730.1	AT1G67730.1	6	6	6	>AT1G67730.1 | Symbols: YBR159, KCR1, ATKCR1 | beta-ketoacyl reductase 1 | chr1:25391676-25393365 FORWARD LENGTH=318	1	6	6	6	0	0	0	0	4	3	4	1	3	5	4	2	2	4	5	2	3	3	2	3	3	1	1	2	4	1	2	3	2	1	1	1	3	1	2	2	1	0	2	2
AT1G67785.1	AT1G67785.1	2	2	2	>AT1G67785.1 | Symbols: | unknown protein; Has 30 Blast hits to 30 proteins in 12 species: Archae - 0; Bacteria - 0; Metazoa - 0; Fungi - 0; Plants - 30; Viruses - 0; Other Eukaryotes - 0 (source: NCBI BLink). | chr1:25416100-25416984 REVERSE LENGTH=63	1	2	2	2	0	0	0	0	0	0	0	0	0	0	0	0	0	0	0	0	0	0	0	0	0	0	0	0	0	0	0	0	0	0	0	0	0	0	0	0	0	0	0	0
AT1G67940.1	AT1G67940.1	2	2	2	>AT1G67940.1 | Symbols: ATNAP3, AtSTAR1, NAP3 | non-intrinsic ABC protein 3 | chr1:25477805-25478667 FORWARD LENGTH=263	1	2	2	2	2	2	1	2	0	0	0	0	0	0	0	0	0	0	0	0	0	0	0	0	0	0	0	0	0	0	0	0	0	0	0	0	0	0	0	0	0	0	0	0
AT1G67950.4;AT1G67950.1;AT1G67950.3;AT1G67950.2	AT1G67950.4;AT1G67950.1;AT1G67950.3;AT1G67950.2	1;1;1;1	1;1;1;1	1;1;1;1	>AT1G67950.4 | Symbols: | RNA-binding (RRM/RBD/RNP motifs) family protein | chr1:25478884-25479778 REVERSE LENGTH=219;>AT1G67950.1 | Symbols: | RNA-binding (RRM/RBD/RNP motifs) family protein | chr1:25478884-25480420 REVERSE LENGTH=278;>AT1G67950.3 | Sym	4	1	1	1	0	0	0	0	0	0	0	0	0	0	0	0	0	0	0	0	0	0	0	0	0	0	0	0	0	0	0	0	0	0	0	0	0	0	0	0	0	0	0	0
AT1G68010.1;AT1G68010.2	AT1G68010.1;AT1G68010.2	22;21	22;21	22;21	>AT1G68010.1 | Symbols: HPR, ATHPR1 | hydroxypyruvate reductase | chr1:25493418-25495720 FORWARD LENGTH=386;>AT1G68010.2 | Symbols: HPR | hydroxypyruvate reductase | chr1:25493418-25495720 FORWARD LENGTH=387	2	22	22	22	1	1	1	2	7	8	10	2	7	8	6	3	4	6	8	0	1	1	2	0	0	0	0	0	0	0	0	0	0	0	0	0	0	0	0	0	0	0	0	0
AT1G68060.1;AT1G14840.2;AT1G14840.1;AT1G24764.1;AT2G01750.1;AT2G01750.2	AT1G68060.1;AT1G14840.2;AT1G14840.1;AT1G24764.1	3;2;2;2;1;1	3;2;2;2;1;1	3;2;2;2;1;1	>AT1G68060.1 | Symbols: ATMAP70-1, MAP70-1 | microtubule-associated proteins 70-1 | chr1:25511392-25514226 REVERSE LENGTH=622;>AT1G14840.2 | Symbols: MAP70-4 | microtubule-associated proteins 70-4 | chr1:5112415-5115299 REVERSE LENGTH=589;>AT1G14840.1 | Sy	6	3	3	3	0	0	0	0	0	0	0	0	1	1	0	0	3	3	0	0	2	1	2	1	1	2	0	1	2	1	1	0	0	0	0	0	0	0	0	0	0	0	0	0
AT1G68560.1	AT1G68560.1	4	3	3	>AT1G68560.1 | Symbols: ATXYL1, XYL1, TRG1 | alpha-xylosidase 1 | chr1:25734435-25737897 REVERSE LENGTH=915	1	4	3	3	0	0	0	0	3	2	3	0	2	3	3	0	3	3	2	0	2	2	2	0	2	2	2	1	3	2	3	0	3	1	1	0	3	2	2	0	3	3	3	0
AT1G68760.1	AT1G68760.1	4	4	4	>AT1G68760.1 | Symbols: ATNUDT1, ATNUDX1, NUDX1 | nudix hydrolase 1 | chr1:25829090-25829607 FORWARD LENGTH=147	1	4	4	4	1	2	4	3	0	0	0	0	0	0	0	0	0	0	0	0	0	0	0	0	0	0	0	0	0	0	0	0	0	0	0	0	0	0	0	0	0	0	0	0
AT1G68830.1	AT1G68830.1	2	2	2	>AT1G68830.1 | Symbols: STN7 | STT7 homolog STN7 | chr1:25872654-25875473 REVERSE LENGTH=562	1	2	2	2	0	0	0	0	0	0	0	0	0	0	0	0	1	0	0	0	0	1	0	0	2	0	0	0	0	0	0	0	0	0	0	0	1	0	0	0	0	0	0	1
AT1G69030.1	AT1G69030.1	2	2	1	>AT1G69030.1 | Symbols: | BSD domain-containing protein | chr1:25947429-25949262 REVERSE LENGTH=317	1	2	2	1	0	0	0	0	0	0	0	0	0	0	0	0	0	0	0	0	0	0	0	0	0	0	0	0	0	0	0	0	0	0	0	0	0	0	0	0	0	0	0	0
AT1G69410.1;AT1G13950.1	AT1G69410.1	7;2	3;0	3;0	>AT1G69410.1 | Symbols: ATELF5A-3, ELF5A-3 | eukaryotic elongation factor 5A-3 | chr1:26089301-26090194 FORWARD LENGTH=158	2	7	3	3	3	3	3	4	4	4	3	3	2	3	3	1	3	3	3	2	3	2	3	2	2	2	1	2	2	1	1	1	1	1	1	1	1	1	1	1	1	0	1	1
AT1G69620.1	AT1G69620.1	4	2	2	>AT1G69620.1 | Symbols: RPL34 | ribosomal protein L34 | chr1:26189900-26191081 FORWARD LENGTH=119	1	4	2	2	2	3	3	3	3	2	2	3	3	2	3	3	3	3	3	3	4	3	3	3	3	3	3	3	3	3	3	3	3	2	2	2	3	3	3	3	3	3	3	2
AT1G69740.2;AT1G69740.1	AT1G69740.2;AT1G69740.1	11;11	11;11	11;11	>AT1G69740.2 | Symbols: HEMB1 | Aldolase superfamily protein | chr1:26232197-26234713 FORWARD LENGTH=430;>AT1G69740.1 | Symbols: HEMB1 | Aldolase superfamily protein | chr1:26232197-26234713 FORWARD LENGTH=430	2	11	11	11	1	3	1	0	2	2	3	0	1	2	4	2	1	5	3	1	10	8	10	9	9	9	6	7	3	1	3	1	0	1	2	1	0	0	0	0	0	0	0	0
AT1G69770.1	AT1G69770.1	1	1	1	>AT1G69770.1 | Symbols: CMT3 | chromomethylase 3 | chr1:26248496-26253519 REVERSE LENGTH=839	1	1	1	1	0	0	0	0	0	0	0	0	0	0	0	0	0	0	0	0	0	0	0	0	0	0	0	0	0	0	0	0	0	0	0	0	0	0	0	0	0	0	0	0
AT1G69800.1;AT1G69800.2	AT1G69800.1;AT1G69800.2	3;2	3;2	3;2	>AT1G69800.1 | Symbols: | Cystathionine beta-synthase (CBS) protein | chr1:26274416-26276105 REVERSE LENGTH=447;>AT1G69800.2 | Symbols: | Cystathionine beta-synthase (CBS) protein | chr1:26274416-26276325 REVERSE LENGTH=476	2	3	3	3	2	1	2	0	0	0	0	0	0	0	0	0	0	0	0	0	0	0	0	0	0	0	0	0	0	0	0	0	0	0	0	0	0	0	0	0	0	0	0	0
AT1G69830.1	AT1G69830.1	12	12	12	>AT1G69830.1 | Symbols: ATAMY3, AMY3 | alpha-amylase-like 3 | chr1:26288518-26293003 REVERSE LENGTH=887	1	12	12	12	0	0	0	0	0	1	1	0	0	1	0	1	0	2	1	0	2	0	3	0	1	1	1	1	10	5	9	3	5	4	5	6	9	2	7	8	8	2	7	7
AT1G69840.7;AT1G69840.6;AT1G69840.5;AT1G69840.4;AT1G69840.3;AT1G69840.2;AT1G69840.1	AT1G69840.7;AT1G69840.6;AT1G69840.5;AT1G69840.4;AT1G69840.3;AT1G69840.2;AT1G69840.1	12;12;12;12;12;12;12	9;9;9;9;9;9;9	9;9;9;9;9;9;9	>AT1G69840.7 | Symbols: | SPFH/Band 7/PHB domain-containing membrane-associated protein family | chr1:26293932-26295150 REVERSE LENGTH=286;>AT1G69840.6 | Symbols: | SPFH/Band 7/PHB domain-containing membrane-associated protein family | chr1:26293932-2629	7	12	9	9	0	0	0	0	0	0	0	0	0	0	0	0	0	0	0	0	0	0	0	0	0	0	0	0	0	0	0	0	0	0	0	0	0	0	0	0	0	0	0	0
AT1G70290.1	AT1G70290.1	2	1	1	>AT1G70290.1 | Symbols: ATTPS8, TPS8, ATTPSC | trehalose-6-phosphatase synthase S8 | chr1:26471286-26474078 REVERSE LENGTH=856	1	2	1	1	0	0	0	0	0	0	0	0	0	1	0	0	0	1	0	0	0	0	1	0	2	2	0	0	1	1	1	2	0	1	0	0	1	0	0	0	0	0	0	0
AT1G70310.1	AT1G70310.1	10	10	7	>AT1G70310.1 | Symbols: SPDS2 | spermidine synthase 2 | chr1:26485497-26487352 REVERSE LENGTH=340	1	10	10	7	5	5	6	4	4	2	2	1	0	1	4	1	1	1	4	0	0	0	0	0	0	0	0	0	0	0	0	0	0	0	0	0	0	0	0	0	0	0	0	0
AT1G70320.1	AT1G70320.1	27	27	10	>AT1G70320.1 | Symbols: UPL2 | ubiquitin-protein ligase 2 | chr1:26488745-26501281 REVERSE LENGTH=3658	1	27	27	10	0	0	0	0	0	1	1	1	0	1	1	1	1	2	0	0	1	1	0	0	0	0	0	0	0	0	0	0	0	0	0	0	2	0	1	0	6	2	2	0
AT1G70330.1	AT1G70330.1	2	2	2	>AT1G70330.1 | Symbols: ENT1,AT, ENT1 | equilibrative nucleotide transporter 1 | chr1:26502920-26504360 FORWARD LENGTH=450	1	2	2	2	0	0	0	0	0	0	0	0	0	0	0	0	0	0	0	0	0	0	0	0	0	0	0	0	0	0	0	0	0	0	0	0	0	0	0	0	0	0	0	0
AT1G70410.3;AT1G70410.1;AT1G70410.2	AT1G70410.3;AT1G70410.1;AT1G70410.2	23;23;22	23;23;22	21;21;20	>AT1G70410.3 | Symbols: ATBCA4, BCA4 | beta carbonic anhydrase 4 | chr1:26534167-26536505 REVERSE LENGTH=258;>AT1G70410.1 | Symbols: ATBCA4, BCA4, CA4 | beta carbonic anhydrase 4 | chr1:26534167-26536505 REVERSE LENGTH=258;>AT1G70410.2 | Symbols: ATBCA4, B	3	23	23	21	8	5	7	4	8	5	8	3	4	8	6	2	19	19	14	12	23	20	20	18	17	15	12	13	11	8	10	9	9	5	6	7	8	1	6	6	6	2	3	5
AT1G70560.1	AT1G70560.1	1	1	1	>AT1G70560.1 | Symbols: WEI8, TAA1, SAV3 | tryptophan aminotransferase of Arabidopsis 1 | chr1:26604894-26607319 FORWARD LENGTH=391	1	1	1	1	0	0	0	0	0	0	0	0	0	0	0	0	0	0	0	0	0	0	0	0	0	0	0	0	0	0	0	0	0	0	0	0	0	0	0	0	0	0	0	0
AT1G70570.1;AT1G70570.2	AT1G70570.1;AT1G70570.2	11;11	11;11	11;11	>AT1G70570.1 | Symbols: | anthranilate phosphoribosyltransferase, putative | chr1:26608719-26612062 FORWARD LENGTH=595;>AT1G70570.2 | Symbols: | anthranilate phosphoribosyltransferase, putative | chr1:26608719-26612062 FORWARD LENGTH=632	2	11	11	11	2	2	1	1	0	0	0	0	0	0	0	0	0	0	0	0	0	0	0	0	0	0	0	0	0	0	0	0	0	0	0	0	0	0	0	0	0	0	0	0
AT1G70580.4;AT1G70580.3;AT1G70580.2;AT1G70580.1	AT1G70580.4;AT1G70580.3;AT1G70580.2;AT1G70580.1	21;21;21;21	4;4;4;4	4;4;4;4	>AT1G70580.4 | Symbols: AOAT2, GGT2 | alanine-2-oxoglutarate aminotransferase 2 | chr1:26613222-26615845 FORWARD LENGTH=481;>AT1G70580.3 | Symbols: AOAT2, GGT2 | alanine-2-oxoglutarate aminotransferase 2 | chr1:26613222-26615845 FORWARD LENGTH=481;>AT1G705	4	21	4	4	0	0	0	0	14	15	15	8	9	17	14	11	12	15	15	8	11	10	13	8	8	8	8	8	3	2	3	1	0	1	0	0	0	0	0	0	0	0	0	0
AT1G70600.1	AT1G70600.1	12	1	1	>AT1G70600.1 | Symbols: | Ribosomal protein L18e/L15 superfamily protein | chr1:26621168-26621608 REVERSE LENGTH=146	1	12	1	1	8	9	10	10	9	8	9	4	9	8	8	7	9	9	9	7	6	3	6	7	8	7	8	8	9	4	8	6	6	8	6	7	8	4	8	5	5	8	6	3
AT1G70670.1;AT1G70680.1	AT1G70670.1	4;1	4;1	4;1	>AT1G70670.1 | Symbols: | Caleosin-related family protein | chr1:26644830-26645970 FORWARD LENGTH=195	2	4	4	4	4	3	2	3	0	0	0	0	0	0	0	0	0	0	0	0	0	0	0	0	0	0	0	0	0	0	0	0	0	0	0	0	0	0	0	0	0	0	0	0
AT1G70730.1;AT1G70730.3;AT1G70730.2	AT1G70730.1;AT1G70730.3;AT1G70730.2	31;31;30	31;31;30	17;17;16	>AT1G70730.1 | Symbols: PGM2 | Phosphoglucomutase/phosphomannomutase family protein | chr1:26669020-26672726 REVERSE LENGTH=585;>AT1G70730.3 | Symbols: PGM2 | Phosphoglucomutase/phosphomannomutase family protein | chr1:26669020-26673166 REVERSE LENGTH=662;	3	31	31	17	5	5	2	3	16	18	16	9	10	13	15	8	10	11	17	4	8	6	8	7	6	3	5	5	4	3	3	2	0	1	1	0	0	0	1	1	0	0	1	0
AT1G70770.2;AT1G70770.1	AT1G70770.2;AT1G70770.1	16;16	16;16	12;12	>AT1G70770.2 | Symbols: | Protein of unknown function DUF2359, transmembrane | chr1:26688622-26691185 REVERSE LENGTH=610;>AT1G70770.1 | Symbols: | Protein of unknown function DUF2359, transmembrane | chr1:26688622-26691185 REVERSE LENGTH=610	2	16	16	12	0	0	0	0	9	6	6	4	7	5	6	4	7	6	7	4	6	3	6	6	6	4	4	6	6	3	5	4	0	0	2	3	4	1	2	3	3	1	2	3
AT1G70810.1	AT1G70810.1	1	1	1	>AT1G70810.1 | Symbols: | Calcium-dependent lipid-binding (CaLB domain) family protein | chr1:26704207-26705091 FORWARD LENGTH=165	1	1	1	1	0	1	0	1	0	0	0	0	0	0	0	0	0	0	0	0	0	0	0	0	0	0	0	0	0	0	0	0	0	0	0	0	0	0	0	0	0	0	0	0
AT1G70820.1	AT1G70820.1	8	8	8	>AT1G70820.1 | Symbols: | phosphoglucomutase, putative / glucose phosphomutase, putative | chr1:26705594-26708034 FORWARD LENGTH=615	1	8	8	8	0	0	0	0	0	0	0	0	0	0	0	0	0	0	0	0	0	0	0	0	0	0	0	0	0	0	0	0	0	0	0	0	0	0	0	0	0	0	0	0
AT1G70830.4;AT1G70830.1;AT1G70830.5;AT1G70830.3;AT1G70830.2	AT1G70830.4;AT1G70830.1;AT1G70830.5;AT1G70830.3;AT1G70830.2	9;9;7;7;6	6;6;4;4;4	6;6;4;4;4	>AT1G70830.4 | Symbols: MLP28 | MLP-like protein 28 | chr1:26710203-26711250 REVERSE LENGTH=288;>AT1G70830.1 | Symbols: MLP28 | MLP-like protein 28 | chr1:26710203-26711395 REVERSE LENGTH=335;>AT1G70830.5 | Symbols: MLP28 | MLP-like protein 28 | chr1:26710	5	9	6	6	7	6	4	1	1	2	0	0	0	0	0	0	0	0	0	0	0	0	0	0	0	0	0	0	0	0	0	0	0	0	0	0	0	0	0	0	0	0	0	0
AT1G70850.3;AT1G70850.1;AT1G70850.2	AT1G70850.3;AT1G70850.1;AT1G70850.2	10;10;5	10;10;5	3;3;0	>AT1G70850.3 | Symbols: MLP34 | MLP-like protein 34 | chr1:26715429-26716744 REVERSE LENGTH=316;>AT1G70850.1 | Symbols: MLP34 | MLP-like protein 34 | chr1:26715429-26716744 REVERSE LENGTH=316;>AT1G70850.2 | Symbols: MLP34 | MLP-like protein 34 | chr1:26715	3	10	10	3	8	9	8	5	0	0	0	0	0	0	0	0	0	0	0	0	0	0	0	0	0	0	0	0	0	0	0	0	0	0	0	0	0	0	0	0	0	0	0	0
AT1G70890.1	AT1G70890.1	9	7	7	>AT1G70890.1 | Symbols: MLP43 | MLP-like protein 43 | chr1:26725912-26726489 REVERSE LENGTH=158	1	9	7	7	8	9	7	4	0	0	0	0	0	0	0	0	0	0	0	0	0	0	0	0	0	0	0	0	0	0	0	0	0	0	0	0	0	0	0	0	0	0	0	0
AT1G70980.1	AT1G70980.1	20	12	12	>AT1G70980.1 | Symbols: SYNC3 | Class II aminoacyl-tRNA and biotin synthetases superfamily protein | chr1:26762339-26764394 FORWARD LENGTH=571	1	20	12	12	0	0	0	0	14	16	14	12	8	11	14	11	7	8	11	3	4	0	2	3	1	2	0	0	0	0	0	0	0	0	0	0	0	0	0	0	0	0	0	0
AT1G71010.1	AT1G71010.1	1	1	1	>AT1G71010.1 | Symbols: FAB1C | FORMS APLOID AND BINUCLEATE CELLS 1C | chr1:26782839-26788712 FORWARD LENGTH=1648	1	1	1	1	0	0	0	1	0	0	0	0	0	0	0	0	0	0	0	0	0	0	0	0	0	0	0	0	0	0	0	0	0	0	0	0	0	0	0	0	0	0	0	0
AT1G71100.1	AT1G71100.1	3	3	3	>AT1G71100.1 | Symbols: RSW10 | Ribose 5-phosphate isomerase, type A protein | chr1:26814726-26815529 FORWARD LENGTH=267	1	3	3	3	3	3	3	2	0	0	0	0	0	0	0	0	0	0	0	0	0	0	0	0	0	0	0	0	0	0	0	0	0	0	0	0	0	0	0	0	0	0	0	0
AT1G71220.1;AT1G71220.2	AT1G71220.1;AT1G71220.2	38;38	38;38	38;38	>AT1G71220.1 | Symbols: EBS1, UGGT, PSL2 | UDP-glucose:glycoprotein glucosyltransferases;transferases, transferring hexosyl groups;transferases, transferring glycosyl groups | chr1:26841664-26851730 FORWARD LENGTH=1613;>AT1G71220.2 | Symbols: EBS1 | UDP-gl	2	38	38	38	0	0	0	0	1	0	1	0	1	1	1	2	5	6	3	1	21	17	26	24	33	27	29	30	20	14	15	11	7	1	4	3	4	0	1	2	1	0	2	0
AT1G71500.1	AT1G71500.1	6	6	6	>AT1G71500.1 | Symbols: | Rieske (2Fe-2S) domain-containing protein | chr1:26936084-26937331 FORWARD LENGTH=287	1	6	6	6	5	4	4	3	1	0	0	0	0	0	0	0	1	0	0	0	1	0	0	0	3	0	1	2	1	0	0	0	1	1	1	0	0	0	0	0	0	0	0	0
AT1G71697.1	AT1G71697.1	5	5	5	>AT1G71697.1 | Symbols: ATCK1, CK, CK1 | choline kinase 1 | chr1:26971537-26973177 FORWARD LENGTH=346	1	5	5	5	1	1	1	1	0	0	0	0	0	0	0	0	0	0	0	0	1	1	1	1	0	0	0	0	0	0	0	0	0	0	0	0	0	0	0	0	0	0	0	0
AT1G71820.1;AT1G71820.2	AT1G71820.1;AT1G71820.2	6;5	6;5	6;5	>AT1G71820.1 | Symbols: SEC6 | SEC6 | chr1:27010022-27016745 FORWARD LENGTH=752;>AT1G71820.2 | Symbols: SEC6 | SEC6 | chr1:27010022-27016745 FORWARD LENGTH=774	2	6	6	6	1	1	0	0	2	2	1	0	1	2	2	2	2	2	1	1	0	0	1	0	0	0	0	0	0	0	0	0	0	0	0	0	0	0	0	0	0	0	0	0
AT1G71840.1	AT1G71840.1	1	1	1	>AT1G71840.1 | Symbols: | transducin family protein / WD-40 repeat family protein | chr1:27022424-27024380 FORWARD LENGTH=407	1	1	1	1	0	0	0	0	0	0	0	0	0	0	0	0	0	0	0	0	0	0	0	0	0	0	0	0	0	0	0	0	0	0	0	0	0	0	0	0	0	0	0	0
AT1G71860.3;AT1G71860.1;AT1G71860.2;REV__AT5G44940.1;REV__AT5G44960.1	AT1G71860.3;AT1G71860.1;AT1G71860.2	8;8;7;1;1	8;8;7;1;1	8;8;7;1;1	>AT1G71860.3 | Symbols: PTP1, ATPTP1 | protein tyrosine phosphatase 1 | chr1:27026866-27028675 FORWARD LENGTH=340;>AT1G71860.1 | Symbols: PTP1, ATPTP1 | protein tyrosine phosphatase 1 | chr1:27026866-27028675 FORWARD LENGTH=340;>AT1G71860.2 | Symbols: PTP1	5	8	8	8	5	4	6	6	0	0	0	0	0	0	0	0	0	0	0	0	0	0	0	0	0	0	0	0	0	0	0	0	0	0	0	0	0	0	0	0	0	0	0	0
AT1G71880.1;AT1G71890.1	AT1G71880.1;AT1G71890.1	2;1	2;1	2;1	>AT1G71880.1 | Symbols: SUC1, ATSUC1 | sucrose-proton symporter 1 | chr1:27054334-27056100 FORWARD LENGTH=513;>AT1G71890.1 | Symbols: SUC5, ATSUC5 | Major facilitator superfamily protein | chr1:27058492-27060573 FORWARD LENGTH=512	2	2	2	2	0	0	0	0	0	0	0	0	0	0	0	0	0	0	0	0	0	0	0	0	0	0	0	0	0	0	0	0	0	0	0	0	0	0	0	0	0	0	0	0
AT1G71920.1;AT5G10330.2;AT5G10330.1;AT1G71920.2;AT5G10330.3;AT1G71920.3	AT1G71920.1;AT5G10330.2;AT5G10330.1;AT1G71920.2;AT5G10330.3;AT1G71920.3	10;10;10;10;9;9	10;10;10;10;9;9	10;10;10;10;9;9	>AT1G71920.1 | Symbols: HISN6B | HISTIDINE BIOSYNTHESIS 6B | chr1:27067168-27068999 FORWARD LENGTH=415;>AT5G10330.2 | Symbols: EMB2196, HPA1, HISN6A, ATHPA1 | histidinol phosphate aminotransferase 1 | chr5:3248027-3249858 REVERSE LENGTH=417;>AT5G10330.1 |	6	10	10	10	0	0	0	0	0	0	0	0	0	0	0	0	0	0	0	0	0	0	0	0	0	0	0	0	0	0	0	0	0	0	0	0	0	0	0	0	0	0	0	0
AT1G71950.1	AT1G71950.1	3	3	3	>AT1G71950.1 | Symbols: | Proteinase inhibitor, propeptide | chr1:27080453-27081573 REVERSE LENGTH=136	1	3	3	3	0	0	0	0	0	0	0	0	1	0	0	0	3	3	0	0	3	0	2	1	1	1	0	0	0	0	0	0	0	0	0	0	0	0	0	0	0	0	0	0
AT1G72020.1	AT1G72020.1	2	2	2	>AT1G72020.1 | Symbols: | unknown protein; Has 52 Blast hits to 52 proteins in 18 species: Archae - 0; Bacteria - 0; Metazoa - 0; Fungi - 0; Plants - 52; Viruses - 0; Other Eukaryotes - 0 (source: NCBI BLink). | chr1:27109521-27110327 REVERSE LENGTH=97	1	2	2	2	0	0	0	0	0	2	2	1	1	1	2	0	0	1	1	0	1	0	0	0	0	0	0	0	0	0	0	0	0	0	0	0	0	0	0	0	0	0	0	0
AT1G72150.1	AT1G72150.1	44	42	42	>AT1G72150.1 | Symbols: PATL1 | PATELLIN 1 | chr1:27148558-27150652 FORWARD LENGTH=573	1	44	42	42	1	0	0	0	23	26	34	9	31	37	25	22	35	40	20	19	27	28	26	22	20	21	15	16	18	15	15	11	11	9	8	9	12	11	8	8	12	11	9	7
AT1G72160.1	AT1G72160.1	14	14	12	>AT1G72160.1 | Symbols: | Sec14p-like phosphatidylinositol transfer family protein | chr1:27153823-27155609 REVERSE LENGTH=490	1	14	14	12	0	0	0	0	3	2	2	1	2	5	2	1	2	3	3	0	3	2	2	0	2	2	1	0	2	1	1	1	0	1	0	0	1	1	1	1	1	1	1	0
AT1G72170.1	AT1G72170.1	1	1	1	>AT1G72170.1 | Symbols: | Domain of unknown function (DUF543) | chr1:27156403-27157516 FORWARD LENGTH=102	1	1	1	1	0	0	0	1	0	0	0	0	0	0	0	0	0	0	0	0	0	0	0	0	0	0	0	0	0	0	0	0	0	0	0	0	0	0	0	0	0	0	0	0
AT1G72330.1;AT1G72330.3;AT1G72330.2	AT1G72330.1;AT1G72330.3;AT1G72330.2	16;16;13	8;8;5	8;8;5	>AT1G72330.1 | Symbols: ALAAT2 | alanine aminotransferase 2 | chr1:27233637-27236571 FORWARD LENGTH=540;>AT1G72330.3 | Symbols: ALAAT2 | alanine aminotransferase 2 | chr1:27233637-27236571 FORWARD LENGTH=553;>AT1G72330.2 | Symbols: ALAAT2 | alanine aminotr	3	16	8	8	3	5	4	2	0	0	0	0	0	0	0	0	0	0	0	0	0	0	0	0	0	0	0	0	0	0	0	0	0	0	0	0	0	0	0	0	0	0	0	0
AT1G72370.2;AT1G72370.1;AT3G04770.2;AT3G04770.1	AT1G72370.2;AT1G72370.1	16;16;4;4	16;16;4;4	16;16;4;4	>AT1G72370.2 | Symbols: P40, AP40, RP40, RPSAA | 40s ribosomal protein SA | chr1:27243148-27244842 REVERSE LENGTH=294;>AT1G72370.1 | Symbols: P40, AP40, RP40, RPSAA | 40s ribosomal protein SA | chr1:27243148-27244842 REVERSE LENGTH=298	4	16	16	16	5	7	4	5	9	10	8	5	8	6	8	4	8	7	9	5	4	5	7	4	6	4	5	5	7	4	6	3	2	3	4	5	6	1	3	4	5	2	4	3
AT1G72520.1	AT1G72520.1	1	1	1	>AT1G72520.1 | Symbols: LOX4 | PLAT/LH2 domain-containing lipoxygenase family protein | chr1:27308611-27312589 FORWARD LENGTH=926	1	1	1	1	0	0	0	0	1	1	1	0	0	0	0	0	0	0	0	0	0	0	0	0	0	0	0	0	0	0	0	0	0	0	0	0	0	0	0	0	0	0	0	0
AT1G72550.2;AT1G72550.1	AT1G72550.2;AT1G72550.1	11;11	11;11	11;11	>AT1G72550.2 | Symbols: | tRNA synthetase beta subunit family protein | chr1:27319999-27323908 REVERSE LENGTH=584;>AT1G72550.1 | Symbols: | tRNA synthetase beta subunit family protein | chr1:27319947-27323908 REVERSE LENGTH=598	2	11	11	11	0	0	0	0	2	3	2	1	1	2	2	0	2	3	2	0	2	1	4	3	8	8	8	8	10	11	9	9	6	5	3	3	7	5	5	5	7	0	3	3
AT1G72640.2;AT1G72640.1	AT1G72640.2;AT1G72640.1	1;1	1;1	1;1	>AT1G72640.2 | Symbols: | NAD(P)-binding Rossmann-fold superfamily protein | chr1:27346409-27348147 REVERSE LENGTH=311;>AT1G72640.1 | Symbols: | NAD(P)-binding Rossmann-fold superfamily protein | chr1:27346409-27348147 REVERSE LENGTH=312	2	1	1	1	1	1	1	0	0	0	0	0	0	0	0	0	0	0	0	0	0	0	0	0	0	0	0	0	0	0	0	0	0	0	0	0	0	0	0	0	0	0	0	0
AT1G72680.1	AT1G72680.1	9	9	9	>AT1G72680.1 | Symbols: ATCAD1, CAD1 | cinnamyl-alcohol dehydrogenase | chr1:27359346-27360876 REVERSE LENGTH=355	1	9	9	9	4	5	4	5	1	1	1	1	1	1	1	0	1	1	2	0	1	0	1	1	1	1	1	1	0	0	0	0	0	0	0	0	0	0	0	0	0	0	0	0
AT1G72810.1	AT1G72810.1	5	2	2	>AT1G72810.1 | Symbols: | Pyridoxal-5-phosphate-dependent enzyme family protein | chr1:27398760-27400393 REVERSE LENGTH=516	1	5	2	2	0	1	0	0	1	1	1	1	1	1	1	1	0	1	1	0	0	0	1	0	0	0	0	0	0	0	0	0	0	0	0	0	0	0	0	0	0	0	0	0
AT1G73060.1	AT1G73060.1	9	9	9	>AT1G73060.1 | Symbols: LPA3 | Low PSII Accumulation 3 | chr1:27479027-27481258 FORWARD LENGTH=358	1	9	9	9	7	8	4	1	0	0	0	0	0	0	0	0	0	0	0	0	0	0	0	0	0	0	0	0	0	0	0	0	0	0	0	0	0	0	0	0	0	0	0	0
AT1G73180.2;AT1G73180.1	AT1G73180.2;AT1G73180.1	4;4	4;4	4;4	>AT1G73180.2 | Symbols: | Eukaryotic translation initiation factor eIF2A family protein | chr1:27518335-27521014 FORWARD LENGTH=484;>AT1G73180.1 | Symbols: | Eukaryotic translation initiation factor eIF2A family protein | chr1:27518335-27521432 FORWARD L	2	4	4	4	0	1	0	0	0	0	0	0	0	0	0	0	0	0	0	0	0	0	0	0	0	0	0	0	0	0	0	0	0	0	0	0	0	0	0	0	0	0	0	0
AT1G73230.1;AT1G17880.1	AT1G73230.1;AT1G17880.1	6;3	6;3	6;3	>AT1G73230.1 | Symbols: | Nascent polypeptide-associated complex NAC | chr1:27540506-27541364 REVERSE LENGTH=165;>AT1G17880.1 | Symbols: BTF3, ATBTF3 | basic transcription factor 3 | chr1:6152572-6153425 REVERSE LENGTH=165	2	6	6	6	0	0	0	0	5	3	3	3	5	3	4	3	3	3	4	2	4	2	2	1	1	2	2	1	1	1	1	1	1	1	1	1	1	1	1	1	1	1	1	1
AT1G73250.1	AT1G73250.1	7	2	2	>AT1G73250.1 | Symbols: ATFX, GER1 | GDP-4-keto-6-deoxymannose-3,5-epimerase-4-reductase 1 | chr1:27545213-27546360 REVERSE LENGTH=323	1	7	2	2	5	6	5	3	0	0	0	0	0	0	0	0	0	0	0	0	0	0	0	0	0	0	0	0	0	0	0	0	0	0	0	0	0	0	0	0	0	0	0	0
AT1G73260.1	AT1G73260.1	11	11	11	>AT1G73260.1 | Symbols: ATKTI1, KTI1 | kunitz trypsin inhibitor 1 | chr1:27547410-27548057 REVERSE LENGTH=215	1	11	11	11	7	8	8	7	1	1	1	1	0	0	1	1	0	1	0	0	1	1	1	0	0	0	0	0	0	0	0	0	0	0	0	0	0	0	0	0	0	0	0	0
AT1G73430.2;AT1G73430.1	AT1G73430.2;AT1G73430.1	7;7	7;7	7;7	>AT1G73430.2 | Symbols: | sec34-like family protein | chr1:27604096-27610829 FORWARD LENGTH=784;>AT1G73430.1 | Symbols: | sec34-like family protein | chr1:27604096-27610829 FORWARD LENGTH=784	2	7	7	7	0	0	0	0	0	0	0	0	0	0	0	0	0	0	0	0	0	0	0	0	0	0	0	0	0	0	0	0	0	0	0	0	0	0	0	0	0	0	0	1
AT1G73600.1;AT1G73600.2	AT1G73600.1;AT1G73600.2	13;13	9;9	9;9	>AT1G73600.1 | Symbols: | S-adenosyl-L-methionine-dependent methyltransferases superfamily protein | chr1:27670825-27673400 FORWARD LENGTH=490;>AT1G73600.2 | Symbols: | S-adenosyl-L-methionine-dependent methyltransferases superfamily protein | chr1:27669	2	13	9	9	3	2	2	0	6	3	6	0	3	3	6	0	4	2	7	0	5	2	6	1	1	1	2	1	2	1	3	1	3	0	2	0	2	0	2	1	1	1	2	1
AT1G73880.1	AT1G73880.1	3	3	3	>AT1G73880.1 | Symbols: UGT89B1 | UDP-glucosyl transferase 89B1 | chr1:27785143-27786564 FORWARD LENGTH=473	1	3	3	3	0	0	1	0	0	0	0	0	0	0	0	0	0	0	0	0	0	0	0	0	0	0	0	0	0	0	0	0	0	0	0	0	0	0	0	0	0	0	0	0
AT1G73990.1	AT1G73990.1	6	6	6	>AT1G73990.1 | Symbols: SPPA, SPPA1 | signal peptide peptidase | chr1:27824465-27828807 FORWARD LENGTH=677	1	6	6	6	0	0	0	0	0	0	0	0	0	0	0	0	0	0	0	0	0	0	0	0	0	0	0	0	4	3	1	4	3	2	3	4	3	3	3	4	4	3	3	3
AT1G74020.1;AT1G74010.1	AT1G74020.1	6;1	6;1	6;1	>AT1G74020.1 | Symbols: SS2 | strictosidine synthase 2 | chr1:27835289-27837277 REVERSE LENGTH=335	2	6	6	6	3	3	3	3	0	0	0	0	0	0	0	0	0	0	0	0	0	0	0	0	0	0	0	0	0	0	0	0	0	0	0	0	0	0	0	0	0	0	0	0
AT1G74030.1	AT1G74030.1	17	17	17	>AT1G74030.1 | Symbols: ENO1 | enolase 1 | chr1:27839465-27841901 REVERSE LENGTH=477	1	17	17	17	0	0	0	0	1	0	0	0	0	0	1	0	0	0	1	0	0	0	0	0	0	0	0	0	0	0	0	0	0	0	0	0	0	0	0	0	0	0	0	0
AT1G74060.1;AT1G74050.1	AT1G74060.1;AT1G74050.1	19;19	19;19	8;8	>AT1G74060.1 | Symbols: | Ribosomal protein L6 family protein | chr1:27850033-27851299 REVERSE LENGTH=233;>AT1G74050.1 | Symbols: | Ribosomal protein L6 family protein | chr1:27847256-27848680 REVERSE LENGTH=233	2	19	19	8	1	1	0	0	15	16	13	11	17	17	16	12	19	16	15	10	15	16	16	15	14	12	14	15	17	14	16	14	16	14	15	16	16	12	15	14	13	16	15	14
AT1G74070.1	AT1G74070.1	2	2	2	>AT1G74070.1 | Symbols: | Cyclophilin-like peptidyl-prolyl cis-trans isomerase family protein | chr1:27851749-27852861 REVERSE LENGTH=317	1	2	2	2	1	1	0	2	0	0	0	0	0	0	0	0	0	0	0	0	0	0	0	0	0	0	0	0	0	0	0	0	0	0	0	0	0	0	0	0	0	0	0	0
AT1G74090.1	AT1G74090.1	20	17	13	>AT1G74090.1 | Symbols: SOT18, ATSOT18, ATST5B | desulfo-glucosinolate sulfotransferase 18 | chr1:27863003-27864055 FORWARD LENGTH=350	1	20	17	13	16	16	13	17	0	0	0	0	0	0	0	0	0	0	0	0	0	0	0	0	0	0	0	0	0	0	0	0	0	0	0	0	0	0	0	0	0	0	0	0
AT1G74100.1	AT1G74100.1	21	21	16	>AT1G74100.1 | Symbols: SOT16, ATSOT16, CORI-7, ATST5A | sulfotransferase 16 | chr1:27864489-27865505 REVERSE LENGTH=338	1	21	21	16	16	19	17	20	0	0	0	0	0	0	0	0	0	0	0	0	0	0	0	0	0	0	0	0	0	0	0	0	0	0	0	0	0	0	0	0	0	0	0	0
AT1G74210.1;AT5G08030.1	AT1G74210.1	4;1	4;1	4;1	>AT1G74210.1 | Symbols: | PLC-like phosphodiesterases superfamily protein | chr1:27910396-27912785 FORWARD LENGTH=392	2	4	4	4	0	0	0	0	0	0	0	0	0	0	0	0	2	2	0	1	1	0	2	2	2	0	2	2	3	2	2	2	1	1	3	2	4	2	3	2	2	0	0	2
AT1G74230.1	AT1G74230.1	6	6	6	>AT1G74230.1 | Symbols: GR-RBP5 | glycine-rich RNA-binding protein 5 | chr1:27915346-27916857 FORWARD LENGTH=289	1	6	6	6	4	3	0	4	0	0	0	0	0	0	0	0	0	0	0	0	0	0	0	0	0	0	0	0	0	0	0	0	0	0	0	0	0	0	0	0	0	0	0	0
AT1G74260.1	AT1G74260.1	36	36	36	>AT1G74260.1 | Symbols: PUR4 | purine biosynthesis 4 | chr1:27923005-27927764 REVERSE LENGTH=1407	1	36	36	36	0	0	0	0	5	3	3	2	2	1	3	0	1	1	3	0	1	1	1	0	0	0	1	0	1	1	1	1	1	1	1	1	1	1	1	1	1	1	1	1
AT1G74470.1	AT1G74470.1	21	21	21	>AT1G74470.1 | Symbols: | Pyridine nucleotide-disulphide oxidoreductase family protein | chr1:27991248-27992845 FORWARD LENGTH=467	1	21	21	21	2	0	2	1	14	15	14	11	14	16	15	11	14	15	13	7	13	8	12	9	8	4	3	3	4	3	4	3	2	0	3	4	5	3	4	3	3	0	2	0
AT1G74560.1;AT1G74560.2;AT1G74560.3;REV__AT1G30730.1	AT1G74560.1;AT1G74560.2;AT1G74560.3	8;8;8;1	8;8;8;1	2;2;2;0	>AT1G74560.1 | Symbols: NRP1 | NAP1-related protein 1 | chr1:28017815-28019900 REVERSE LENGTH=256;>AT1G74560.2 | Symbols: NRP1 | NAP1-related protein 1 | chr1:28017815-28019900 REVERSE LENGTH=257;>AT1G74560.3 | Symbols: NRP1 | NAP1-related protein 1 | chr1	4	8	8	2	1	1	0	2	0	0	0	0	0	0	0	0	0	0	0	0	0	0	0	0	0	0	0	0	0	0	0	0	0	0	0	0	0	0	0	0	0	0	0	0
AT1G74590.1	AT1G74590.1	3	3	3	>AT1G74590.1 | Symbols: ATGSTU10, GSTU10 | glutathione S-transferase TAU 10 | chr1:28023887-28024666 REVERSE LENGTH=232	1	3	3	3	1	2	1	3	0	0	0	0	0	0	0	0	0	0	0	0	0	0	0	0	0	0	0	0	0	0	0	0	0	0	0	0	0	0	0	0	0	0	0	0
AT1G74730.1	AT1G74730.1	1	1	1	>AT1G74730.1 | Symbols: | Protein of unknown function (DUF1118) | chr1:28078995-28079831 FORWARD LENGTH=198	1	1	1	1	1	1	1	1	0	0	0	0	0	0	0	0	0	0	0	0	0	0	0	0	0	0	0	0	0	0	0	0	0	0	0	0	0	0	0	0	0	0	0	0
AT1G74790.1	AT1G74790.1	8	8	7	>AT1G74790.1 | Symbols: | catalytics | chr1:28098912-28101673 FORWARD LENGTH=695	1	8	8	7	0	0	0	0	4	5	4	1	1	4	3	1	4	4	5	2	3	4	6	5	8	8	8	7	6	6	6	6	0	0	1	2	0	0	0	1	0	0	0	0
AT1G74910.2;AT1G74910.1;AT1G74910.3;AT2G04650.1	AT1G74910.2;AT1G74910.1;AT1G74910.3	11;11;10;3	11;11;10;3	11;11;10;3	>AT1G74910.2 | Symbols: | ADP-glucose pyrophosphorylase family protein | chr1:28135770-28138456 REVERSE LENGTH=415;>AT1G74910.1 | Symbols: | ADP-glucose pyrophosphorylase family protein | chr1:28135770-28138456 REVERSE LENGTH=415;>AT1G74910.3 | Symbols:	4	11	11	11	2	3	2	1	3	1	0	0	1	1	0	0	0	1	0	0	1	0	1	0	0	0	0	0	0	0	0	0	0	0	0	0	0	0	0	0	0	0	0	0
AT1G74920.2;AT1G74920.1	AT1G74920.2;AT1G74920.1	11;11	11;11	11;11	>AT1G74920.2 | Symbols: ALDH10A8 | aldehyde dehydrogenase 10A8 | chr1:28139175-28142573 REVERSE LENGTH=496;>AT1G74920.1 | Symbols: ALDH10A8 | aldehyde dehydrogenase 10A8 | chr1:28139175-28142573 REVERSE LENGTH=501	2	11	11	11	0	0	0	0	0	0	0	0	0	0	0	0	0	0	0	0	0	0	0	0	0	0	0	0	0	0	0	0	0	0	0	0	0	0	0	0	0	0	0	0
AT1G74960.3;AT1G74960.2;AT1G74960.1	AT1G74960.3;AT1G74960.2;AT1G74960.1	4;4;4	4;4;4	4;4;4	>AT1G74960.3 | Symbols: FAB1 | fatty acid biosynthesis 1 | chr1:28152564-28155948 REVERSE LENGTH=541;>AT1G74960.2 | Symbols: FAB1, KAS2 | fatty acid biosynthesis 1 | chr1:28152564-28155948 REVERSE LENGTH=541;>AT1G74960.1 | Symbols: FAB1, KAS2, ATKAS2 | fat	3	4	4	4	0	0	0	0	1	0	0	0	0	1	1	1	1	1	1	0	1	0	1	0	1	1	1	1	1	0	1	0	0	0	1	0	0	0	0	0	0	0	0	0
AT1G74970.1	AT1G74970.1	5	5	5	>AT1G74970.1 | Symbols: RPS9, TWN3 | ribosomal protein S9 | chr1:28157761-28159202 REVERSE LENGTH=208	1	5	5	5	0	2	1	2	1	1	0	1	2	3	0	2	3	3	2	0	3	1	2	0	2	3	3	2	4	3	4	2	3	3	2	3	4	2	4	3	4	3	3	1
AT1G75040.1	AT1G75040.1	1	1	1	>AT1G75040.1 | Symbols: PR5, PR-5 | pathogenesis-related gene 5 | chr1:28177754-28178731 FORWARD LENGTH=239	1	1	1	1	0	0	0	0	0	0	0	0	0	0	0	0	0	0	0	0	0	0	0	0	0	0	0	0	0	0	0	0	0	0	0	0	0	0	0	0	0	0	0	0
AT1G75170.2;AT1G75170.1;AT1G75170.3	AT1G75170.2;AT1G75170.1	3;3;1	3;3;1	3;3;1	>AT1G75170.2 | Symbols: | Sec14p-like phosphatidylinositol transfer family protein | chr1:28214405-28215686 FORWARD LENGTH=296;>AT1G75170.1 | Symbols: | Sec14p-like phosphatidylinositol transfer family protein | chr1:28214405-28215686 FORWARD LENGTH=296	3	3	3	3	0	1	0	0	0	0	0	0	0	0	0	0	0	0	0	0	0	0	0	0	0	0	0	0	0	0	0	0	0	0	0	0	0	0	0	0	0	0	0	0
AT1G75220.1	AT1G75220.1	2	2	2	>AT1G75220.1 | Symbols: | Major facilitator superfamily protein | chr1:28229412-28232606 REVERSE LENGTH=487	1	2	2	2	0	0	0	0	1	1	0	0	1	0	0	1	2	2	2	1	2	1	2	1	1	0	0	0	0	0	0	0	0	0	0	0	0	0	0	0	0	0	0	0
AT1G75270.1	AT1G75270.1	12	12	12	>AT1G75270.1 | Symbols: DHAR2 | dehydroascorbate reductase 2 | chr1:28250255-28251237 REVERSE LENGTH=213	1	12	12	12	10	12	11	11	0	0	0	0	0	0	0	0	0	0	0	0	0	0	0	0	0	0	0	0	0	0	0	0	0	0	0	0	0	0	0	0	0	0	0	0
AT1G75280.1;AT1G75300.1;AT1G75290.1	AT1G75280.1	12;4;1	12;4;1	12;4;1	>AT1G75280.1 | Symbols: | NmrA-like negative transcriptional regulator family protein | chr1:28252030-28253355 FORWARD LENGTH=310	3	12	12	12	11	12	11	8	0	0	0	0	0	0	0	0	0	0	0	0	0	0	0	0	0	0	0	0	0	0	0	0	0	0	0	0	0	0	0	0	0	0	0	0
AT1G75330.1	AT1G75330.1	15	15	15	>AT1G75330.1 | Symbols: OTC | ornithine carbamoyltransferase | chr1:28266457-28268383 REVERSE LENGTH=375	1	15	15	15	0	0	0	0	6	2	1	3	1	0	1	1	0	0	12	0	0	0	0	0	0	0	0	0	0	0	0	0	0	0	0	0	0	0	0	0	0	0	0	0
AT1G75350.1	AT1G75350.1	1	1	1	>AT1G75350.1 | Symbols: emb2184 | Ribosomal protein L31 | chr1:28272163-28272687 FORWARD LENGTH=144	1	1	1	1	1	1	1	1	0	0	0	0	0	0	0	0	0	0	0	0	0	0	0	0	0	0	0	0	0	0	0	0	0	0	0	0	0	0	0	0	0	0	0	0
AT1G75500.2;AT1G75500.1	AT1G75500.2;AT1G75500.1	1;1	1;1	1;1	>AT1G75500.2 | Symbols: WAT1 | Walls Are Thin 1 | chr1:28338282-28340091 REVERSE LENGTH=389;>AT1G75500.1 | Symbols: WAT1 | Walls Are Thin 1 | chr1:28338282-28340091 REVERSE LENGTH=389	2	1	1	1	0	0	0	0	0	0	0	0	0	0	0	0	0	0	0	0	0	0	0	0	0	0	0	0	0	0	0	0	0	0	0	0	0	0	0	0	0	0	0	0
AT1G75680.1	AT1G75680.1	8	8	8	>AT1G75680.1 | Symbols: AtGH9B7, GH9B7 | glycosyl hydrolase 9B7 | chr1:28417215-28419231 REVERSE LENGTH=525	1	8	8	8	0	0	0	0	2	1	1	0	1	2	2	0	1	1	1	0	0	0	0	0	0	0	0	0	0	0	0	0	0	0	0	0	0	0	0	0	0	0	0	0
AT1G75780.1	AT1G75780.1	16	1	1	>AT1G75780.1 | Symbols: TUB1 | tubulin beta-1 chain | chr1:28451378-28453602 REVERSE LENGTH=447	1	16	1	1	6	7	2	4	14	12	12	7	15	13	10	9	12	12	13	8	13	10	11	9	12	11	10	11	10	7	9	6	12	12	11	9	11	8	8	7	10	8	8	6
AT1G75950.1;AT5G42190.1	AT1G75950.1	4;1	4;1	4;1	>AT1G75950.1 | Symbols: SKP1, ASK1, ATSKP1, SKP1A, UIP1 | S phase kinase-associated protein 1 | chr1:28516715-28517454 FORWARD LENGTH=160	2	4	4	4	1	2	2	1	0	0	0	0	0	0	0	0	0	0	0	0	0	0	0	0	0	0	0	0	0	0	0	0	0	0	0	0	0	0	0	0	0	0	0	0
AT1G75990.1	AT1G75990.1	22	8	8	>AT1G75990.1 | Symbols: | PAM domain (PCI/PINT associated module) protein | chr1:28524623-28526718 REVERSE LENGTH=487	1	22	8	8	0	0	0	0	5	7	6	2	4	6	6	5	5	4	7	0	5	2	3	5	6	5	5	2	6	3	5	5	4	2	2	2	8	1	6	4	8	4	8	7
AT1G76010.1	AT1G76010.1	5	5	4	>AT1G76010.1 | Symbols: | Alba DNA/RNA-binding protein | chr1:28528505-28530488 REVERSE LENGTH=350	1	5	5	4	0	3	2	1	1	1	1	1	0	0	0	1	1	1	1	1	1	0	0	1	1	1	1	1	1	0	1	1	0	1	1	0	1	0	1	0	1	0	0	0
AT1G76030.1	AT1G76030.1	28	28	1	>AT1G76030.1 | Symbols: | ATPase, V1 complex, subunit B protein | chr1:28534134-28536916 FORWARD LENGTH=486	1	28	28	1	1	2	0	1	8	6	5	1	4	7	5	3	5	5	5	0	4	3	5	4	11	7	9	7	10	8	9	9	11	10	13	15	23	16	18	15	24	28	25	22
AT1G76040.1;AT1G76040.2	AT1G76040.1;AT1G76040.2	2;2	2;2	2;2	>AT1G76040.1 | Symbols: CPK29 | calcium-dependent protein kinase 29 | chr1:28538906-28540448 FORWARD LENGTH=323;>AT1G76040.2 | Symbols: CPK29 | calcium-dependent protein kinase 29 | chr1:28537743-28540448 FORWARD LENGTH=561	2	2	2	2	0	0	0	0	0	0	0	0	0	0	0	0	0	0	0	0	0	0	0	0	0	0	0	0	0	0	0	0	0	0	0	0	0	0	0	0	0	0	0	0
AT1G76080.1	AT1G76080.1	10	10	10	>AT1G76080.1 | Symbols: ATCDSP32, CDSP32 | chloroplastic drought-induced stress protein of 32 kD | chr1:28548063-28549348 REVERSE LENGTH=302	1	10	10	10	9	10	9	6	1	0	0	0	0	0	0	0	0	0	0	0	0	0	0	0	0	0	0	0	0	0	0	0	0	0	0	0	0	0	0	0	0	0	0	0
AT1G76090.1	AT1G76090.1	4	2	2	>AT1G76090.1 | Symbols: SMT3 | sterol methyltransferase 3 | chr1:28550592-28551671 REVERSE LENGTH=359	1	4	2	2	2	2	2	0	1	0	1	1	1	0	0	0	0	1	0	0	1	0	1	1	0	0	1	1	1	0	1	0	0	0	0	0	0	0	0	0	0	0	0	0
AT1G76140.2;AT1G76140.1;AT1G20380.1	AT1G76140.2;AT1G76140.1	17;17;4	17;17;4	17;17;4	>AT1G76140.2 | Symbols: | Prolyl oligopeptidase family protein | chr1:28571187-28574852 FORWARD LENGTH=792;>AT1G76140.1 | Symbols: | Prolyl oligopeptidase family protein | chr1:28571187-28574852 FORWARD LENGTH=795	3	17	17	17	1	0	0	0	0	0	0	0	0	0	0	0	0	0	0	0	0	0	0	0	0	0	0	0	0	0	0	0	0	0	0	0	0	0	0	0	0	0	0	0
AT1G76150.1	AT1G76150.1	10	10	10	>AT1G76150.1 | Symbols: ECH2, ATECH2 | enoyl-CoA hydratase 2 | chr1:28575236-28577637 REVERSE LENGTH=309	1	10	10	10	0	0	0	0	0	0	0	0	0	0	0	0	0	0	0	0	0	0	0	0	0	0	0	0	0	0	0	0	0	0	0	0	0	0	0	0	0	0	0	0
AT1G76160.1;AT1G21860.1;AT1G21850.1;AT4G28090.1;AT4G38420.1	AT1G76160.1	14;4;3;1;1	14;4;3;1;1	11;3;3;1;1	>AT1G76160.1 | Symbols: sks5 | SKU5 similar 5 | chr1:28578211-28581020 REVERSE LENGTH=541	5	14	14	11	0	0	0	0	14	11	10	4	7	10	8	5	10	10	10	3	7	6	7	3	6	4	4	0	4	1	2	0	1	2	2	1	1	1	1	0	0	0	1	0
AT1G76180.2;AT1G76180.1	AT1G76180.2;AT1G76180.1	9;9	7;7	7;7	>AT1G76180.2 | Symbols: ERD14 | Dehydrin family protein | chr1:28587013-28587657 REVERSE LENGTH=185;>AT1G76180.1 | Symbols: ERD14 | Dehydrin family protein | chr1:28587013-28587657 REVERSE LENGTH=185	2	9	7	7	2	1	1	2	1	1	0	0	1	0	1	0	0	1	1	0	0	0	0	0	0	0	0	0	0	0	0	0	0	0	0	0	0	0	0	0	0	0	0	0
AT1G76200.1	AT1G76200.1	2	2	2	>AT1G76200.1 | Symbols: | unknown protein; Has 96 Blast hits to 96 proteins in 48 species: Archae - 0; Bacteria - 0; Metazoa - 0; Fungi - 47; Plants - 38; Viruses - 0; Other Eukaryotes - 11 (source: NCBI BLink). | chr1:28593351-28593980 FORWARD LENGTH=69	1	2	2	2	0	0	0	0	0	0	0	0	0	0	0	0	0	0	0	0	0	0	0	0	0	0	0	0	0	0	0	0	0	0	0	0	0	0	0	0	0	0	0	0
AT1G76260.1	AT1G76260.1	1	1	1	>AT1G76260.1 | Symbols: DWA2 | DWD (DDB1-binding WD40 protein) hypersensitive to ABA 2 | chr1:28610363-28612998 FORWARD LENGTH=350	1	1	1	1	1	1	0	0	0	0	0	0	0	0	0	0	0	0	0	0	0	0	0	0	0	0	0	0	0	0	0	0	0	0	0	0	0	0	0	0	0	0	0	0
AT1G76400.1	AT1G76400.1	6	6	6	>AT1G76400.1 | Symbols: | Ribophorin I | chr1:28658713-28661672 REVERSE LENGTH=614	1	6	6	6	0	1	1	0	0	0	0	0	0	0	0	0	0	0	0	0	0	0	0	0	0	0	0	0	0	0	0	0	3	3	0	0	6	6	5	6	5	5	5	5
AT1G76550.1	AT1G76550.1	21	9	9	>AT1G76550.1 | Symbols: | Phosphofructokinase family protein | chr1:28722900-28726929 REVERSE LENGTH=617	1	21	9	9	0	0	0	0	7	8	10	4	5	6	6	5	7	7	8	4	3	4	6	4	4	2	1	1	3	2	2	2	1	1	0	0	2	1	1	1	2	0	0	1
AT1G76680.1;AT1G76680.2	AT1G76680.1;AT1G76680.2	16;16	16;16	7;7	>AT1G76680.1 | Symbols: OPR1, ATOPR1 | 12-oxophytodienoate reductase 1 | chr1:28776982-28778271 FORWARD LENGTH=372;>AT1G76680.2 | Symbols: OPR1 | 12-oxophytodienoate reductase 1 | chr1:28776982-28778271 FORWARD LENGTH=397	2	16	16	7	3	7	6	6	0	1	0	0	0	1	1	0	0	0	1	0	0	0	0	0	0	0	0	0	0	0	0	0	0	0	0	0	0	0	0	0	0	0	0	0
AT1G76690.1;AT1G18020.1;AT1G17990.1;AT1G09400.1	AT1G76690.1	11;1;1;1	2;0;0;0	2;0;0;0	>AT1G76690.1 | Symbols: OPR2, ATOPR2 | 12-oxophytodienoate reductase 2 | chr1:28778976-28780355 FORWARD LENGTH=374	4	11	2	2	3	6	6	7	0	1	0	0	0	1	1	0	0	0	1	0	0	0	0	0	0	0	0	0	0	0	0	0	0	0	0	0	0	0	0	0	0	0	0	0
AT1G76790.1	AT1G76790.1	9	8	8	>AT1G76790.1 | Symbols: | O-methyltransferase family protein | chr1:28822355-28823630 REVERSE LENGTH=367	1	9	8	8	4	3	2	3	1	1	0	0	0	0	0	0	0	0	0	0	0	0	0	0	0	0	0	0	0	0	0	0	0	0	0	0	0	0	0	0	0	0	0	0
AT1G76810.1	AT1G76810.1	2	2	2	>AT1G76810.1 | Symbols: | eukaryotic translation initiation factor 2 (eIF-2) family protein | chr1:28831366-28836310 REVERSE LENGTH=1294	1	2	2	2	0	0	0	0	0	1	1	0	0	1	1	1	0	1	1	0	0	0	0	0	0	0	0	0	0	0	0	0	0	0	0	0	0	0	0	0	0	0	0	0
AT1G76850.1;AT1G21170.1	AT1G76850.1;AT1G21170.1	2;1	2;1	2;1	>AT1G76850.1 | Symbols: SEC5A | exocyst complex component sec5 | chr1:28848013-28854282 FORWARD LENGTH=1090;>AT1G21170.1 | Symbols: SEC5B | Exocyst complex component SEC5 | chr1:7413050-7419411 FORWARD LENGTH=1090	2	2	2	2	0	0	0	0	0	0	0	0	0	0	0	0	0	0	0	0	0	0	0	0	0	0	0	0	0	0	0	0	0	0	0	0	0	0	0	0	0	0	0	0
AT1G76860.1;AT1G21190.1	AT1G76860.1;AT1G21190.1	2;1	2;1	2;1	>AT1G76860.1 | Symbols: | Small nuclear ribonucleoprotein family protein | chr1:28854594-28855637 REVERSE LENGTH=98;>AT1G21190.1 | Symbols: | Small nuclear ribonucleoprotein family protein | chr1:7419989-7420856 REVERSE LENGTH=97	2	2	2	2	1	0	0	0	0	0	0	0	0	0	0	0	0	0	0	0	0	0	0	0	0	0	0	0	0	0	0	0	0	0	0	0	0	0	0	0	0	0	0	0
AT1G77060.1	AT1G77060.1	3	2	2	>AT1G77060.1 | Symbols: | Phosphoenolpyruvate carboxylase family protein | chr1:28951804-28953449 REVERSE LENGTH=339	1	3	2	2	2	3	1	3	0	0	0	0	0	0	0	0	0	0	0	0	0	0	0	0	0	0	0	0	0	0	0	0	0	0	0	0	0	0	0	0	0	0	0	0
AT1G77090.1	AT1G77090.1	4	4	4	>AT1G77090.1 | Symbols: | Mog1/PsbP/DUF1795-like photosystem II reaction center PsbP family protein | chr1:28960576-28961875 REVERSE LENGTH=260	1	4	4	4	2	4	3	3	0	0	0	0	0	0	0	0	0	0	0	0	0	0	0	0	0	0	0	0	0	0	0	0	0	0	0	0	0	0	0	0	0	0	0	0
AT1G77120.1	AT1G77120.1	19	19	19	>AT1G77120.1 | Symbols: ADH1, ADH, ATADH, ATADH1 | alcohol dehydrogenase 1 | chr1:28975509-28977216 FORWARD LENGTH=379	1	19	19	19	9	5	10	15	0	1	2	2	0	1	1	3	1	1	1	1	0	0	0	1	0	0	0	2	2	0	1	3	1	0	1	2	1	0	1	2	0	0	0	1
AT1G77140.1	AT1G77140.1	1	1	1	>AT1G77140.1 | Symbols: VPS45, ATVPS45 | vacuolar protein sorting 45 | chr1:28984163-28987681 FORWARD LENGTH=569	1	1	1	1	0	0	0	0	0	0	0	0	0	0	0	0	0	0	0	0	0	0	0	0	0	0	0	0	0	0	0	0	0	0	0	0	0	0	0	0	0	0	0	0
AT1G77330.1	AT1G77330.1	3	3	3	>AT1G77330.1 | Symbols: | 2-oxoglutarate (2OG) and Fe(II)-dependent oxygenase superfamily protein | chr1:29063215-29064447 REVERSE LENGTH=307	1	3	3	3	3	2	0	0	0	0	0	0	0	0	0	0	0	0	0	0	0	0	0	0	0	0	0	0	0	0	0	0	0	0	0	0	0	0	0	0	0	0	0	0
AT1G77490.1	AT1G77490.1	11	8	8	>AT1G77490.1 | Symbols: TAPX | thylakoidal ascorbate peroxidase | chr1:29117688-29120046 FORWARD LENGTH=426	1	11	8	8	9	8	4	1	0	0	0	0	0	0	0	0	0	0	0	0	0	0	0	0	0	0	0	0	0	0	0	0	0	0	0	0	0	0	0	0	0	0	0	0
AT1G77510.1	AT1G77510.1	37	31	30	>AT1G77510.1 | Symbols: ATPDIL1-2, PDI6, ATPDI6, PDIL1-2 | PDI-like 1-2 | chr1:29126742-29129433 FORWARD LENGTH=508	1	37	31	30	1	3	2	2	0	0	0	0	0	0	0	0	0	0	0	0	0	1	1	1	0	0	0	0	0	0	0	0	0	0	0	0	0	0	0	0	0	0	0	0
AT1G77550.1	AT1G77550.1	3	3	3	>AT1G77550.1 | Symbols: | tubulin-tyrosine ligases;tubulin-tyrosine ligases | chr1:29138490-29142965 REVERSE LENGTH=855	1	3	3	3	0	0	0	0	3	2	2	0	2	2	2	1	0	1	2	0	1	0	1	1	0	0	0	0	0	0	0	0	0	0	0	0	0	0	0	0	0	0	0	0
AT1G77590.1	AT1G77590.1	8	6	6	>AT1G77590.1 | Symbols: LACS9 | long chain acyl-CoA synthetase 9 | chr1:29148501-29151776 REVERSE LENGTH=691	1	8	6	6	0	0	0	0	3	0	0	0	0	0	0	0	0	0	0	0	0	0	0	0	0	0	0	0	1	0	0	0	0	1	0	0	1	0	0	0	0	0	0	0
AT1G77670.1	AT1G77670.1	3	3	3	>AT1G77670.1 | Symbols: | Pyridoxal phosphate (PLP)-dependent transferases superfamily protein | chr1:29189043-29190901 REVERSE LENGTH=440	1	3	3	3	0	0	0	0	0	0	0	0	0	0	0	0	0	0	0	0	0	0	0	0	0	0	0	0	0	0	0	0	0	0	0	0	0	0	0	0	0	0	0	0
AT1G77710.1	AT1G77710.1	1	1	1	>AT1G77710.1 | Symbols: | CONTAINS InterPro DOMAIN/s: Ubiquitin-like, Ufm1 (InterPro:IPR005375); Has 244 Blast hits to 244 proteins in 106 species: Archae - 0; Bacteria - 0; Metazoa - 149; Fungi - 0; Plants - 47; Viruses - 0; Other Eukaryotes - 48 (source	1	1	1	1	1	1	1	1	0	0	0	0	0	0	0	0	0	1	0	0	0	0	1	0	0	0	0	0	0	0	0	0	0	0	0	0	0	0	0	0	0	0	0	0
AT1G77760.1	AT1G77760.1	7	4	4	>AT1G77760.1 | Symbols: NIA1, GNR1, NR1 | nitrate reductase 1 | chr1:29236005-29239367 REVERSE LENGTH=917	1	7	4	4	0	0	0	0	4	1	4	2	3	1	4	3	4	2	3	2	3	1	4	6	5	3	3	4	3	1	1	2	1	0	0	1	1	0	0	0	1	0	0	0
AT1G77940.1	AT1G77940.1	5	1	1	>AT1G77940.1 | Symbols: | Ribosomal protein L7Ae/L30e/S12e/Gadd45 family protein | chr1:29304116-29305288 REVERSE LENGTH=112	1	5	1	1	5	4	4	4	4	4	4	2	4	4	4	3	4	4	4	3	4	4	4	4	5	4	4	4	5	4	3	4	3	4	3	4	4	4	4	3	4	3	4	4
AT1G78060.1	AT1G78060.1	4	4	4	>AT1G78060.1 | Symbols: | Glycosyl hydrolase family protein | chr1:29349796-29352868 REVERSE LENGTH=767	1	4	4	4	0	0	0	0	1	2	3	0	0	3	3	1	2	4	1	0	3	2	4	0	4	3	3	0	4	2	4	0	1	2	2	1	2	1	2	1	2	1	1	0
AT1G78140.1	AT1G78140.1	1	1	1	>AT1G78140.1 | Symbols: | S-adenosyl-L-methionine-dependent methyltransferases superfamily protein | chr1:29401937-29403878 REVERSE LENGTH=355	1	1	1	1	1	1	0	0	0	0	0	0	0	0	0	0	0	0	0	0	0	0	0	0	0	0	0	0	0	0	0	0	0	0	0	0	0	0	0	0	0	0	0	0
AT1G78240.2;AT1G78240.1	AT1G78240.2;AT1G78240.1	2;2	2;2	2;2	>AT1G78240.2 | Symbols: TSD2, QUA2 | S-adenosyl-L-methionine-dependent methyltransferases superfamily protein | chr1:29433173-29435815 REVERSE LENGTH=684;>AT1G78240.1 | Symbols: TSD2, QUA2, OSU1 | S-adenosyl-L-methionine-dependent methyltransferases superf	2	2	2	2	0	0	0	0	0	0	0	0	0	0	0	0	0	0	0	0	0	0	0	0	0	0	0	0	0	0	0	0	1	0	0	0	2	0	2	1	2	1	2	1
AT1G78300.1	AT1G78300.1	22	13	13	>AT1G78300.1 | Symbols: GRF2, 14-3-3OMEGA, GF14 OMEGA | general regulatory factor 2 | chr1:29461883-29463052 FORWARD LENGTH=259	1	22	13	13	18	18	18	21	5	4	4	0	1	1	3	2	2	3	3	0	3	0	1	2	1	1	1	1	2	0	0	0	0	0	0	0	3	1	0	1	2	0	1	1
AT1G78360.1	AT1G78360.1	1	1	1	>AT1G78360.1 | Symbols: ATGSTU21, GSTU21 | glutathione S-transferase TAU 21 | chr1:29482070-29482966 REVERSE LENGTH=222	1	1	1	1	0	0	0	0	0	0	0	0	0	0	0	0	0	0	0	0	0	0	0	0	0	0	0	0	0	0	0	0	0	0	0	0	0	0	0	0	0	0	0	0
AT1G78370.1;AT1G78340.1	AT1G78370.1	22;2	22;2	19;0	>AT1G78370.1 | Symbols: ATGSTU20, GSTU20 | glutathione S-transferase TAU 20 | chr1:29484428-29485204 REVERSE LENGTH=217	2	22	22	19	18	22	20	18	0	0	0	0	0	0	0	0	0	0	0	0	0	0	0	0	0	0	0	0	0	0	0	0	0	0	0	0	0	0	0	0	0	0	0	0
AT1G78380.1;AT1G78320.1	AT1G78380.1	21;2	18;2	16;2	>AT1G78380.1 | Symbols: ATGSTU19, GST8, GSTU19 | glutathione S-transferase TAU 19 | chr1:29486659-29487819 REVERSE LENGTH=219	2	21	18	16	16	20	17	18	0	0	0	0	0	0	0	0	0	0	0	0	0	0	0	0	0	0	0	0	0	0	0	0	0	0	0	0	0	0	0	0	0	0	0	0
AT1G78560.1	AT1G78560.1	1	1	1	>AT1G78560.1 | Symbols: | Sodium Bile acid symporter family | chr1:29546846-29548764 REVERSE LENGTH=401	1	1	1	1	0	0	0	0	0	0	0	0	0	0	0	0	0	0	0	0	0	0	0	0	0	0	0	0	0	0	0	0	0	0	0	0	0	0	0	0	0	0	0	0
AT1G78570.1	AT1G78570.1	21	21	11	>AT1G78570.1 | Symbols: RHM1, ROL1, ATRHM1 | rhamnose biosynthesis 1 | chr1:29550110-29552207 FORWARD LENGTH=669	1	21	21	11	3	2	2	2	13	12	10	3	7	8	7	4	9	7	12	2	9	6	8	6	10	8	7	6	19	9	15	7	7	9	11	11	17	10	10	10	14	7	11	12
AT1G78630.1	AT1G78630.1	3	3	3	>AT1G78630.1 | Symbols: emb1473 | Ribosomal protein L13 family protein | chr1:29575997-29577406 FORWARD LENGTH=241	1	3	3	3	0	0	0	0	2	2	2	1	2	2	2	0	2	2	2	1	2	1	1	0	1	1	1	1	2	1	1	1	2	1	2	1	2	2	2	1	3	1	2	1
AT1G78660.2;AT1G78660.3;AT1G78660.1	AT1G78660.2;AT1G78660.3;AT1G78660.1	1;1;1	1;1;1	1;1;1	>AT1G78660.2 | Symbols: ATGGH1, GGH1 | gamma-glutamyl hydrolase 1 | chr1:29586014-29588117 FORWARD LENGTH=347;>AT1G78660.3 | Symbols: ATGGH1, GGH1 | gamma-glutamyl hydrolase 1 | chr1:29585901-29588117 FORWARD LENGTH=348;>AT1G78660.1 | Symbols: ATGGH1, GGH1	3	1	1	1	0	0	0	0	0	0	0	0	0	0	0	0	0	0	0	0	0	0	0	0	0	0	0	0	0	0	0	0	0	0	0	0	0	0	0	0	0	0	0	0
AT1G78670.1	AT1G78670.1	3	3	3	>AT1G78670.1 | Symbols: ATGGH3, GGH3 | gamma-glutamyl hydrolase 3 | chr1:29591053-29593319 FORWARD LENGTH=352	1	3	3	3	0	0	0	0	1	1	0	0	0	0	0	0	0	0	0	0	0	0	0	0	0	0	0	0	0	0	0	0	0	0	0	0	0	0	0	0	0	0	0	0
AT1G78680.2;AT1G78680.1	AT1G78680.2;AT1G78680.1	5;5	5;5	5;5	>AT1G78680.2 | Symbols: GGH2 | gamma-glutamyl hydrolase 2 | chr1:29593933-29595968 FORWARD LENGTH=333;>AT1G78680.1 | Symbols: ATGGH2, GGH2 | gamma-glutamyl hydrolase 2 | chr1:29593933-29596037 FORWARD LENGTH=347	2	5	5	5	0	0	0	0	0	0	0	0	0	0	0	0	0	0	0	0	0	0	0	0	0	0	0	0	0	0	0	0	0	0	0	0	0	0	0	0	0	0	0	0
AT1G78830.1	AT1G78830.1	10	10	5	>AT1G78830.1 | Symbols: | Curculin-like (mannose-binding) lectin family protein | chr1:29637141-29638508 REVERSE LENGTH=455	1	10	10	5	0	0	0	0	0	0	0	0	0	0	0	0	0	3	0	0	0	1	2	0	3	2	0	0	2	3	3	1	2	3	2	3	4	4	5	3	5	7	5	4
AT1G78850.1;AT1G78860.1	AT1G78850.1;AT1G78860.1	16;8	16;8	16;8	>AT1G78850.1 | Symbols: | D-mannose binding lectin protein with Apple-like carbohydrate-binding domain | chr1:29642072-29643397 REVERSE LENGTH=441;>AT1G78860.1 | Symbols: | D-mannose binding lectin protein with Apple-like carbohydrate-binding domain | ch	2	16	16	16	0	0	0	0	1	0	0	0	0	1	0	1	0	2	0	0	1	1	1	1	0	4	2	1	3	6	2	6	2	8	4	8	12	9	9	12	11	12	10	14
AT1G78870.3;AT1G78870.2;AT1G78870.1	AT1G78870.3;AT1G78870.2;AT1G78870.1	8;8;8	1;1;1	1;1;1	>AT1G78870.3 | Symbols: UBC35, UBC13A | ubiquitin-conjugating enzyme 35 | chr1:29650589-29651858 FORWARD LENGTH=112;>AT1G78870.2 | Symbols: UBC35, UBC13A | ubiquitin-conjugating enzyme 35 | chr1:29650589-29652203 FORWARD LENGTH=153;>AT1G78870.1 | Symbols:	3	8	1	1	5	7	6	8	1	0	0	0	0	0	1	0	0	0	0	0	0	0	0	0	0	0	0	0	0	0	0	0	0	0	0	0	0	0	0	0	0	0	0	0
AT1G78900.2;AT1G78900.1	AT1G78900.2;AT1G78900.1	47;47	47;47	47;47	>AT1G78900.2 | Symbols: VHA-A | vacuolar ATP synthase subunit A | chr1:29660463-29664575 FORWARD LENGTH=623;>AT1G78900.1 | Symbols: VHA-A | vacuolar ATP synthase subunit A | chr1:29660463-29664575 FORWARD LENGTH=623	2	47	47	47	2	1	1	4	22	20	18	9	10	17	18	15	16	16	21	4	12	13	17	15	21	17	19	16	24	19	23	17	20	24	23	23	33	26	29	25	37	40	37	35
AT1G78920.2;AT1G78920.1;AT1G16780.1	AT1G78920.2;AT1G78920.1;AT1G16780.1	10;10;7	10;10;7	10;10;7	>AT1G78920.2 | Symbols: AVP2, AVPL1, AtVHP2;1, VHP2;1, VP2 | vacuolar H+-pyrophosphatase 2 | chr1:29672340-29676761 FORWARD LENGTH=802;>AT1G78920.1 | Symbols: AVP2, AVPL1, AtVHP2;1, VHP2;1, VP2 | vacuolar H+-pyrophosphatase 2 | chr1:29672340-29676761 FORWA	3	10	10	10	0	0	0	0	1	1	7	0	3	6	5	6	8	9	4	5	5	5	4	4	4	3	3	4	3	3	2	0	0	1	1	1	0	0	0	0	0	0	0	0
AT1G79010.1	AT1G79010.1	6	6	2	>AT1G79010.1 | Symbols: | Alpha-helical ferredoxin | chr1:29725138-29726933 REVERSE LENGTH=222	1	6	6	2	0	0	0	0	0	0	0	0	0	0	0	0	0	0	0	0	0	0	0	0	0	0	0	0	1	0	1	0	1	0	0	0	1	0	1	0	0	0	1	1
AT1G79040.1	AT1G79040.1	2	2	2	>AT1G79040.1 | Symbols: PSBR | photosystem II subunit R | chr1:29736085-29736781 FORWARD LENGTH=140	1	2	2	2	1	1	1	2	1	1	1	0	0	1	0	0	1	0	1	0	0	0	0	0	0	0	0	0	0	0	0	0	0	0	0	0	0	0	0	0	0	0	0	0
AT1G79210.3;AT1G79210.2;AT1G79210.1	AT1G79210.3;AT1G79210.2;AT1G79210.1	13;13;13	13;13;13	2;2;2	>AT1G79210.3 | Symbols: | N-terminal nucleophile aminohydrolases (Ntn hydrolases) superfamily protein | chr1:29796286-29798240 REVERSE LENGTH=235;>AT1G79210.2 | Symbols: | N-terminal nucleophile aminohydrolases (Ntn hydrolases) superfamily protein | chr1	3	13	13	2	2	2	2	2	0	0	0	0	0	0	0	0	0	0	0	0	0	0	0	0	0	0	0	0	0	0	0	0	0	0	0	0	0	0	0	1	4	1	0	1
AT1G79230.1;AT1G79230.3;AT1G79230.2	AT1G79230.1;AT1G79230.3;AT1G79230.2	12;11;8	12;11;8	12;11;8	>AT1G79230.1 | Symbols: ST1, ATMST1, MST1, ATRDH1, STR1 | mercaptopyruvate sulfurtransferase 1 | chr1:29800824-29803679 FORWARD LENGTH=379;>AT1G79230.3 | Symbols: ST1, ATMST1, MST1, ATRDH1 | mercaptopyruvate sulfurtransferase 1 | chr1:29801358-29803679 FOR	3	12	12	12	7	7	6	6	0	0	0	0	0	0	0	0	0	0	0	0	0	0	0	0	0	0	0	0	0	0	0	0	0	0	0	0	0	0	0	0	0	0	0	0
AT1G79280.1;AT1G79280.3;AT1G79280.2	AT1G79280.1;AT1G79280.3;AT1G79280.2	8;8;8	8;8;8	8;8;8	>AT1G79280.1 | Symbols: NUA, AtTPR | nuclear pore anchor | chr1:29819176-29832809 REVERSE LENGTH=2093;>AT1G79280.3 | Symbols: NUA | nuclear pore anchor | chr1:29819176-29832809 REVERSE LENGTH=2094;>AT1G79280.2 | Symbols: NUA | nuclear pore anchor | chr1:29	3	8	8	8	0	0	0	0	0	0	0	0	0	0	0	0	0	0	0	0	0	0	0	0	0	0	0	0	0	0	0	0	0	0	0	0	0	0	0	0	0	0	0	0
AT1G79340.1;AT1G79330.1	AT1G79340.1;AT1G79330.1	4;2	4;2	4;2	>AT1G79340.1 | Symbols: AtMC4, MC4 | metacaspase 4 | chr1:29842849-29844368 FORWARD LENGTH=418;>AT1G79330.1 | Symbols: AMC6, ATMCP2B, ATMC5, MC5 | metacaspase 5 | chr1:29838722-29840137 FORWARD LENGTH=410	2	4	4	4	4	4	3	3	0	0	0	0	0	0	0	0	0	0	0	0	0	0	0	0	0	0	0	0	0	0	0	0	0	0	0	0	0	0	0	0	0	0	0	0
AT1G79440.1	AT1G79440.1	30	30	30	>AT1G79440.1 | Symbols: ALDH5F1, SSADH1, SSADH | aldehyde dehydrogenase 5F1 | chr1:29882525-29887275 REVERSE LENGTH=528	1	30	30	30	0	0	0	0	29	26	27	21	28	25	27	20	4	7	5	4	1	1	1	1	0	0	0	0	0	1	1	1	1	0	0	1	1	1	1	1	0	0	1	0
AT1G79470.1	AT1G79470.1	6	1	1	>AT1G79470.1 | Symbols: | Aldolase-type TIM barrel family protein | chr1:29894772-29896661 REVERSE LENGTH=503	1	6	1	1	0	0	0	0	0	0	0	0	0	0	0	0	5	5	3	1	6	6	5	4	5	4	5	4	2	2	1	3	1	0	0	1	1	0	1	1	1	0	1	1
AT1G79500.4;AT1G79500.3;AT1G79500.2;AT1G79500.1;AT1G79500.5	AT1G79500.4;AT1G79500.3;AT1G79500.2;AT1G79500.1;AT1G79500.5	10;10;10;10;7	10;10;10;10;7	4;4;4;4;1	>AT1G79500.4 | Symbols: AtkdsA1 | Aldolase-type TIM barrel family protein | chr1:29903604-29905989 FORWARD LENGTH=290;>AT1G79500.3 | Symbols: AtkdsA1 | Aldolase-type TIM barrel family protein | chr1:29903604-29905989 FORWARD LENGTH=290;>AT1G79500.2 | Symbo	5	10	10	4	0	0	0	0	1	1	0	0	0	0	0	0	0	0	0	0	0	0	0	0	0	0	0	0	0	0	0	0	0	0	0	0	0	0	0	0	0	0	0	0
AT1G79530.1	AT1G79530.1	15	13	6	>AT1G79530.1 | Symbols: GAPCP-1 | glyceraldehyde-3-phosphate dehydrogenase of plastid 1 | chr1:29916232-29919088 REVERSE LENGTH=422	1	15	13	6	7	8	7	4	4	2	4	1	1	1	5	4	3	4	5	1	2	1	3	2	3	1	1	2	1	1	1	1	0	0	0	0	0	0	0	0	0	0	0	0
AT1G79550.2;AT1G79550.1	AT1G79550.2;AT1G79550.1	32;32	32;32	28;28	>AT1G79550.2 | Symbols: PGK | phosphoglycerate kinase | chr1:29924347-29926295 REVERSE LENGTH=401;>AT1G79550.1 | Symbols: PGK | phosphoglycerate kinase | chr1:29924347-29926295 REVERSE LENGTH=401	2	32	32	28	13	15	11	18	15	12	15	10	11	13	15	7	10	10	16	8	9	7	11	8	8	8	8	7	6	4	6	6	3	2	2	2	5	2	4	3	5	1	4	3
AT1G79560.1	AT1G79560.1	4	4	4	>AT1G79560.1 | Symbols: EMB156, EMB36, EMB1047, FTSH12 | FTSH protease 12 | chr1:29926976-29932308 FORWARD LENGTH=1008	1	4	4	4	0	0	0	0	0	0	0	0	0	0	0	0	0	0	0	0	0	0	0	0	0	0	0	0	0	0	0	0	0	0	0	0	0	0	0	0	0	0	0	0
AT1G79650.3;AT1G79650.2;AT1G79650.1;AT1G79650.4	AT1G79650.3;AT1G79650.2;AT1G79650.1;AT1G79650.4	3;3;3;3	1;1;1;1	1;1;1;1	>AT1G79650.3 | Symbols: RAD23, RAD23B | Rad23 UV excision repair protein family | chr1:29972406-29975132 REVERSE LENGTH=351;>AT1G79650.2 | Symbols: RAD23, RAD23B | Rad23 UV excision repair protein family | chr1:29972406-29975132 REVERSE LENGTH=365;>AT1G796	4	3	1	1	0	0	0	0	0	0	0	0	0	0	0	0	0	0	0	0	0	0	0	0	0	0	0	0	0	0	0	0	0	0	0	0	0	0	0	0	0	0	0	0
AT1G79690.1	AT1G79690.1	37	37	37	>AT1G79690.1 | Symbols: atnudt3, NUDT3 | nudix hydrolase homolog 3 | chr1:29985360-29990171 FORWARD LENGTH=772	1	37	37	37	1	0	1	0	0	0	0	0	0	0	0	0	0	0	0	0	0	0	0	0	0	0	0	0	0	0	0	0	0	0	0	0	0	0	0	0	0	0	0	0
AT1G79720.1	AT1G79720.1	5	5	5	>AT1G79720.1 | Symbols: | Eukaryotic aspartyl protease family protein | chr1:29997259-29998951 REVERSE LENGTH=484	1	5	5	5	0	0	0	0	0	0	0	0	0	0	0	0	0	0	0	0	0	0	0	0	0	0	0	0	0	0	0	0	0	0	0	0	0	0	0	0	0	0	0	0
AT1G79750.1	AT1G79750.1	12	8	8	>AT1G79750.1 | Symbols: ATNADP-ME4, NADP-ME4 | NADP-malic enzyme 4 | chr1:30007655-30011179 REVERSE LENGTH=646	1	12	8	8	0	0	0	0	7	5	2	3	2	5	5	4	4	0	1	1	2	2	3	3	8	8	9	8	2	3	3	3	0	1	1	2	1	1	0	1	1	1	1	1
AT1G79830.3;AT1G79830.2;AT1G79830.1;AT1G79830.4	AT1G79830.3;AT1G79830.2;AT1G79830.1;AT1G79830.4	10;10;10;10	10;10;10;10	10;10;10;10	>AT1G79830.3 | Symbols: GC5 | golgin candidate 5 | chr1:30028110-30033508 REVERSE LENGTH=956;>AT1G79830.2 | Symbols: GC5 | golgin candidate 5 | chr1:30028110-30033508 REVERSE LENGTH=956;>AT1G79830.1 | Symbols: GC5 | golgin candidate 5 | chr1:30028110-30033	4	10	10	10	0	0	0	0	0	0	0	0	0	0	0	0	0	0	0	0	0	0	0	0	0	0	0	0	0	0	0	0	0	0	0	0	1	0	2	1	9	3	5	2
AT1G79850.1	AT1G79850.1	2	2	2	>AT1G79850.1 | Symbols: RPS17, CS17, PRPS17 | ribosomal protein S17 | chr1:30041473-30041922 REVERSE LENGTH=149	1	2	2	2	1	1	2	2	1	1	1	0	0	1	1	0	1	1	1	0	0	1	0	0	0	0	0	0	0	0	0	0	0	0	0	0	0	0	0	0	0	0	0	0
AT1G79870.1;AT1G79870.2	AT1G79870.1;AT1G79870.2	10;9	10;9	10;9	>AT1G79870.1 | Symbols: | D-isomer specific 2-hydroxyacid dehydrogenase family protein | chr1:30044794-30045851 FORWARD LENGTH=313;>AT1G79870.2 | Symbols: | D-isomer specific 2-hydroxyacid dehydrogenase family protein | chr1:30044794-30045851 FORWARD LEN	2	10	10	10	4	3	2	1	0	0	0	0	0	0	0	0	0	0	0	0	0	0	0	0	0	0	0	0	0	0	0	0	0	0	0	0	0	0	0	0	0	0	0	0
AT1G79920.2;AT1G79920.1	AT1G79920.2;AT1G79920.1	48;48	48;48	6;6	>AT1G79920.2 | Symbols: | Heat shock protein 70 (Hsp 70) family protein | chr1:30058935-30062224 REVERSE LENGTH=831;>AT1G79920.1 | Symbols: | Heat shock protein 70 (Hsp 70) family protein | chr1:30058935-30062224 REVERSE LENGTH=831	2	48	48	6	5	6	3	3	44	44	45	34	40	43	43	34	37	37	38	24	28	28	30	26	23	17	17	19	16	7	11	8	3	3	3	6	4	1	4	3	3	1	3	4
AT1G79930.1;AT1G79930.2	AT1G79930.1;AT1G79930.2	47;46	5;5	5;5	>AT1G79930.1 | Symbols: HSP91 | heat shock protein 91 | chr1:30063781-30067067 REVERSE LENGTH=831;>AT1G79930.2 | Symbols: HSP91 | heat shock protein 91 | chr1:30063924-30067067 REVERSE LENGTH=789	2	47	5	5	5	6	2	2	44	42	44	34	40	43	43	34	37	38	39	25	28	28	30	26	23	17	17	19	16	7	11	8	3	3	3	6	4	1	4	3	3	1	3	4
AT1G79940.4;AT1G79940.3;AT1G79940.2;AT1G79940.1;AT5G41020.1;AT5G44870.1	AT1G79940.4;AT1G79940.3;AT1G79940.2;AT1G79940.1	3;3;3;3;1;1	3;3;3;3;1;1	3;3;3;3;1;1	>AT1G79940.4 | Symbols: ATERDJ2A | DnaJ / Sec63 Brl domains-containing protein | chr1:30070023-30073237 FORWARD LENGTH=594;>AT1G79940.3 | Symbols: ATERDJ2A | DnaJ / Sec63 Brl domains-containing protein | chr1:30070023-30073237 FORWARD LENGTH=687;>AT1G79940	6	3	3	3	0	0	0	0	0	0	0	1	0	1	1	2	0	1	1	1	0	0	0	1	1	0	1	1	0	0	0	0	0	0	0	0	0	0	0	0	0	0	0	0
AT1G79990.5;AT1G79990.3;AT1G79990.1	AT1G79990.5;AT1G79990.3;AT1G79990.1	11;11;10	4;4;4	4;4;4	>AT1G79990.5 | Symbols: | structural molecules | chr1:30085910-30091949 FORWARD LENGTH=912;>AT1G79990.3 | Symbols: | structural molecules | chr1:30085910-30091949 FORWARD LENGTH=920;>AT1G79990.1 | Symbols: | structural molecules | chr1:30084522-30091949	3	11	4	4	0	0	0	0	8	9	9	6	7	9	8	6	7	7	7	4	6	4	5	6	6	4	3	3	4	2	3	2	2	3	4	3	6	3	5	4	4	2	4	4
AT1G80070.1;AT4G38780.1	AT1G80070.1;AT4G38780.1	12;10	12;10	12;10	>AT1G80070.1 | Symbols: SUS2, EMB33, EMB177, EMB14 | Pre-mRNA-processing-splicing factor | chr1:30118052-30127574 FORWARD LENGTH=2359;>AT4G38780.1 | Symbols: | Pre-mRNA-processing-splicing factor | chr4:18101438-18111029 REVERSE LENGTH=2332	2	12	12	12	0	0	0	0	0	0	0	0	0	0	0	0	0	0	0	0	0	0	0	0	0	0	0	0	0	0	0	0	0	0	0	0	0	0	0	0	0	0	0	1
AT1G80230.1	AT1G80230.1	1	1	1	>AT1G80230.1 | Symbols: | Rubredoxin-like superfamily protein | chr1:30169784-30170999 REVERSE LENGTH=171	1	1	1	1	1	1	1	1	0	0	0	0	0	0	0	0	0	0	0	0	0	0	0	0	0	0	0	0	0	0	0	0	0	0	0	0	0	0	0	0	0	0	0	0
AT1G80240.1	AT1G80240.1	2	2	2	>AT1G80240.1 | Symbols: | Protein of unknown function, DUF642 | chr1:30171520-30172799 REVERSE LENGTH=370	1	2	2	2	0	0	1	0	0	0	0	0	0	0	0	0	0	0	0	0	0	0	0	0	0	0	0	0	0	0	0	0	0	0	0	0	0	0	0	0	0	0	0	0
AT1G80300.1	AT1G80300.1	14	14	7	>AT1G80300.1 | Symbols: NTT1, ATNTT1 | nucleotide transporter 1 | chr1:30191954-30194280 FORWARD LENGTH=624	1	14	14	7	0	0	0	0	6	5	6	4	2	5	7	6	4	3	6	3	3	2	4	3	3	3	2	2	2	1	3	4	1	1	3	3	2	0	2	3	1	0	1	2
AT1G80360.1	AT1G80360.1	16	16	16	>AT1G80360.1 | Symbols: | Pyridoxal phosphate (PLP)-dependent transferases superfamily protein | chr1:30208736-30210643 REVERSE LENGTH=394	1	16	16	16	1	2	2	2	0	0	0	0	0	0	0	0	0	0	0	0	0	0	0	0	0	0	0	0	0	0	0	0	0	0	0	0	0	0	0	0	0	0	0	0
AT1G80380.3;AT1G80380.4;AT1G80380.2;AT1G80380.1	AT1G80380.3;AT1G80380.4;AT1G80380.2;AT1G80380.1	13;13;13;7	13;13;13;7	13;13;13;7	>AT1G80380.3 | Symbols: | P-loop containing nucleoside triphosphate hydrolases superfamily protein | chr1:30217895-30219784 FORWARD LENGTH=364;>AT1G80380.4 | Symbols: | P-loop containing nucleoside triphosphate hydrolases superfamily protein | chr1:30217	4	13	13	13	10	11	10	8	0	0	0	0	0	0	0	0	0	0	0	0	0	0	0	0	0	0	0	0	0	0	0	0	0	0	0	0	0	0	0	0	0	0	0	0
AT1G80410.1;AT1G80410.2	AT1G80410.1;AT1G80410.2	13;13	13;13	13;13	>AT1G80410.1 | Symbols: EMB2753 | tetratricopeptide repeat (TPR)-containing protein | chr1:30227963-30234832 REVERSE LENGTH=897;>AT1G80410.2 | Symbols: EMB2753 | tetratricopeptide repeat (TPR)-containing protein | chr1:30227779-30234832 REVERSE LENGTH=911	2	13	13	13	0	0	0	0	2	1	5	0	1	6	4	2	7	8	1	0	8	7	5	2	5	6	4	4	4	2	1	2	0	0	0	0	0	0	0	0	0	0	0	0
AT1G80460.2;AT1G80460.1	AT1G80460.2;AT1G80460.1	17;17	17;17	17;17	>AT1G80460.2 | Symbols: NHO1, GLI1 | Actin-like ATPase superfamily protein | chr1:30246960-30249055 REVERSE LENGTH=482;>AT1G80460.1 | Symbols: NHO1, GLI1 | Actin-like ATPase superfamily protein | chr1:30246960-30249055 REVERSE LENGTH=522	2	17	17	17	0	1	1	0	0	0	0	2	0	0	0	0	0	1	1	0	0	0	0	0	0	0	0	0	0	0	0	0	0	0	0	0	0	0	0	0	0	0	0	0
AT1G80480.1;AT1G15730.1	AT1G80480.1	8;2	8;2	8;2	>AT1G80480.1 | Symbols: PTAC17 | plastid transcriptionally active 17 | chr1:30258272-30260570 REVERSE LENGTH=444	2	8	8	8	2	1	1	0	0	0	0	0	0	0	0	0	0	0	0	0	0	0	0	0	0	0	0	0	0	0	0	0	0	0	0	0	0	0	0	0	0	0	0	0
AT1G80500.1	AT1G80500.1	3	3	3	>AT1G80500.1 | Symbols: | SNARE-like superfamily protein | chr1:30271195-30272431 FORWARD LENGTH=135	1	3	3	3	3	3	2	2	0	0	0	0	0	0	0	0	0	0	0	0	0	0	0	0	0	0	0	0	0	0	0	0	0	0	0	0	0	0	0	0	0	0	0	0
AT1G80560.1	AT1G80560.1	18	10	10	>AT1G80560.1 | Symbols: ATIMD2, IMD2 | isopropylmalate dehydrogenase 2 | chr1:30287833-30290126 FORWARD LENGTH=405	1	18	10	10	0	1	0	0	0	1	0	0	1	0	0	0	0	0	1	0	0	1	1	1	1	1	0	0	0	0	0	0	0	0	0	0	0	0	0	0	0	0	0	0
AT1G80600.1	AT1G80600.1	16	16	16	>AT1G80600.1 | Symbols: WIN1 | HOPW1-1-interacting 1 | chr1:30298675-30300513 REVERSE LENGTH=457	1	16	16	16	0	0	0	0	0	0	0	0	0	0	0	0	0	0	0	0	0	0	0	0	0	0	0	0	0	0	0	0	0	0	0	0	0	0	0	0	0	0	0	0
AT2G01140.1	AT2G01140.1	23	20	20	>AT2G01140.1 | Symbols: | Aldolase superfamily protein | chr2:95006-96491 REVERSE LENGTH=391	1	23	20	20	6	6	2	2	23	22	21	19	18	21	22	16	15	15	20	10	10	7	7	7	5	4	4	4	4	0	2	3	0	1	1	0	0	0	0	0	0	0	0	0
AT2G01180.2;AT2G01180.1	AT2G01180.2;AT2G01180.1	1;1	1;1	1;1	>AT2G01180.2 | Symbols: ATPAP1, PAP1, LPP1, ATLPP1 | phosphatidic acid phosphatase 1 | chr2:107182-108090 REVERSE LENGTH=302;>AT2G01180.1 | Symbols: ATPAP1, PAP1, LPP1, ATLPP1 | phosphatidic acid phosphatase 1 | chr2:107182-108555 REVERSE LENGTH=327	2	1	1	1	0	0	0	0	0	0	0	0	0	0	0	0	0	0	0	0	0	0	0	0	0	0	0	1	0	0	0	0	0	0	0	0	0	0	0	0	0	0	0	0
AT2G01190.1	AT2G01190.1	4	4	4	>AT2G01190.1 | Symbols: | Octicosapeptide/Phox/Bem1p family protein | chr2:115023-117296 FORWARD LENGTH=720	1	4	4	4	0	1	0	0	1	1	1	0	1	1	1	1	2	1	1	1	1	0	2	2	0	0	0	0	0	0	0	0	0	0	0	0	0	0	0	0	0	0	0	0
AT2G01210.1	AT2G01210.1	1	1	1	>AT2G01210.1 | Symbols: | Leucine-rich repeat protein kinase family protein | chr2:119509-121734 REVERSE LENGTH=716	1	1	1	1	1	1	1	1	1	1	1	1	1	1	1	1	1	1	1	1	1	1	1	1	1	1	1	1	1	1	1	1	1	1	1	1	1	1	1	1	1	1	1	1
AT2G01250.1;AT2G01250.2	AT2G01250.1;AT2G01250.2	24;18	24;18	12;9	>AT2G01250.1 | Symbols: | Ribosomal protein L30/L7 family protein | chr2:132943-134264 REVERSE LENGTH=242;>AT2G01250.2 | Symbols: | Ribosomal protein L30/L7 family protein | chr2:133038-134264 REVERSE LENGTH=184	2	24	24	12	18	15	16	13	13	14	14	4	14	12	12	6	12	12	12	4	10	6	10	9	11	9	9	10	13	11	12	9	9	8	7	11	11	6	8	8	12	11	10	8
AT2G01320.4;AT2G01320.1;AT2G01320.2;AT2G01320.3	AT2G01320.4;AT2G01320.1;AT2G01320.2;AT2G01320.3	5;5;5;5	5;5;5;5	5;5;5;5	>AT2G01320.4 | Symbols: | ABC-2 type transporter family protein | chr2:154669-158063 REVERSE LENGTH=725;>AT2G01320.1 | Symbols: | ABC-2 type transporter family protein | chr2:154669-158063 REVERSE LENGTH=725;>AT2G01320.2 | Symbols: | ABC-2 type transpor	4	5	5	5	0	0	0	0	0	0	0	0	0	0	0	0	0	0	0	0	5	2	2	2	1	1	0	1	0	0	0	0	0	0	0	0	0	0	0	0	0	0	0	0
AT2G01350.2;AT2G01350.4;AT2G01350.3;AT2G01350.1	AT2G01350.2;AT2G01350.4;AT2G01350.3;AT2G01350.1	3;3;3;3	3;3;3;3	3;3;3;3	>AT2G01350.2 | Symbols: QPT | quinolinate phoshoribosyltransferase | chr2:165332-166842 REVERSE LENGTH=281;>AT2G01350.4 | Symbols: QPT | quinolinate phoshoribosyltransferase | chr2:165332-167058 REVERSE LENGTH=327;>AT2G01350.3 | Symbols: QPT | quinolinate	4	3	3	3	0	1	0	0	0	0	0	0	0	0	0	0	0	0	0	0	0	0	0	0	0	0	0	0	0	0	0	0	0	0	0	0	0	0	0	0	0	0	0	0
AT2G01470.1	AT2G01470.1	8	8	8	>AT2G01470.1 | Symbols: STL2P, ATSEC12 | SEC12P-like 2 protein | chr2:212215-214435 REVERSE LENGTH=393	1	8	8	8	0	0	0	0	0	0	0	0	0	0	0	0	0	0	0	0	0	0	0	0	0	0	0	0	0	0	0	0	0	0	0	0	0	0	0	0	0	0	0	0
AT2G01490.1	AT2G01490.1	3	3	3	>AT2G01490.1 | Symbols: | phytanoyl-CoA dioxygenase (PhyH) family protein | chr2:221316-223187 FORWARD LENGTH=283	1	3	3	3	3	3	3	2	0	0	0	0	0	0	0	0	0	0	0	0	0	0	0	0	0	0	0	0	0	0	0	0	0	0	0	0	0	0	0	0	0	0	0	0
AT2G01520.1	AT2G01520.1	5	1	1	>AT2G01520.1 | Symbols: MLP328 | MLP-like protein 328 | chr2:235992-236881 FORWARD LENGTH=151	1	5	1	1	4	4	4	4	0	1	0	0	0	0	0	0	0	0	0	0	0	0	0	0	0	0	0	0	0	0	0	0	0	0	0	0	0	0	0	0	0	0	0	0
AT2G01530.1	AT2G01530.1	4	1	1	>AT2G01530.1 | Symbols: MLP329 | MLP-like protein 329 | chr2:239815-240349 FORWARD LENGTH=151	1	4	1	1	3	4	4	4	0	0	0	0	0	0	0	0	0	0	0	0	0	0	0	0	0	0	0	0	0	0	0	0	0	0	0	0	0	0	0	0	0	0	0	0
AT2G01600.1;AT1G14910.1;AT5G35200.1;AT5G57200.1;AT4G25940.1	AT2G01600.1;AT1G14910.1	3;2;1;1;1	3;2;1;1;1	3;2;1;1;1	>AT2G01600.1 | Symbols: | ENTH/ANTH/VHS superfamily protein | chr2:268975-272356 FORWARD LENGTH=571;>AT1G14910.1 | Symbols: | ENTH/ANTH/VHS superfamily protein | chr1:5139928-5143571 REVERSE LENGTH=692	5	3	3	3	0	0	0	0	0	0	0	0	0	0	0	0	0	0	0	0	0	0	0	0	1	1	1	0	2	0	2	0	1	1	2	1	1	0	2	2	0	0	1	0
AT2G01630.1;AT2G01630.2	AT2G01630.1	3;1	3;1	3;1	>AT2G01630.1 | Symbols: | O-Glycosyl hydrolases family 17 protein | chr2:279541-281955 REVERSE LENGTH=501	2	3	3	3	0	0	0	0	0	0	0	0	0	0	0	0	0	0	0	0	0	0	0	0	0	0	0	0	2	1	0	0	2	0	1	1	3	1	3	2	2	1	1	1
AT2G01720.1	AT2G01720.1	6	6	6	>AT2G01720.1 | Symbols: | Ribophorin I | chr2:317193-320016 REVERSE LENGTH=464	1	6	6	6	0	0	0	0	0	0	0	0	0	1	1	1	0	1	1	0	0	0	0	0	0	0	0	0	0	0	0	0	1	1	0	0	3	2	2	3	5	2	4	4
AT2G01810.1	AT2G01810.1	1	1	1	>AT2G01810.1 | Symbols: | RING/FYVE/PHD zinc finger superfamily protein | chr2:347537-349952 FORWARD LENGTH=697	1	1	1	1	0	0	0	1	0	0	0	0	0	0	0	0	0	0	0	0	0	0	0	0	0	0	0	0	0	0	0	0	0	0	0	0	0	0	0	0	0	0	0	0
AT2G01820.1	AT2G01820.1	1	1	1	>AT2G01820.1 | Symbols: | Leucine-rich repeat protein kinase family protein | chr2:357664-360681 REVERSE LENGTH=943	1	1	1	1	0	0	0	0	0	0	0	0	0	0	0	0	0	1	0	0	0	0	1	0	1	1	0	0	1	0	0	0	0	0	0	0	0	0	0	0	0	0	0	0
AT2G01890.1	AT2G01890.1	1	1	1	>AT2G01890.1 | Symbols: PAP8, ATPAP8 | purple acid phosphatase 8 | chr2:396985-399168 REVERSE LENGTH=335	1	1	1	1	1	1	1	1	0	0	0	0	0	0	0	0	0	0	0	0	0	0	0	0	0	0	0	0	0	0	0	0	0	0	0	0	0	0	0	0	0	0	0	0
AT2G01970.1	AT2G01970.1	20	20	8	>AT2G01970.1 | Symbols: | Endomembrane protein 70 protein family | chr2:452197-454819 REVERSE LENGTH=592	1	20	20	8	0	0	0	0	3	2	1	0	1	0	2	0	0	2	1	0	0	0	0	0	0	0	0	0	0	0	0	0	0	0	0	0	0	0	0	0	0	0	0	0
AT2G02040.1;AT5G01180.1;AT1G62200.1	AT2G02040.1	7;1;1	7;1;1	7;1;1	>AT2G02040.1 | Symbols: ATPTR2-B, NTR1, PTR2-B, PTR2, ATPTR2 | peptide transporter 2 | chr2:487542-489707 FORWARD LENGTH=585	3	7	7	7	0	0	0	0	0	0	0	0	0	0	0	0	0	0	0	0	0	0	0	0	0	0	0	0	0	0	0	0	0	0	0	0	0	0	0	0	0	0	0	0
AT2G02050.1	AT2G02050.1	3	3	3	>AT2G02050.1 | Symbols: | NADH-ubiquinone oxidoreductase B18 subunit, putative | chr2:490024-490335 FORWARD LENGTH=103	1	3	3	3	0	0	0	0	0	0	0	0	0	0	0	0	0	0	0	0	0	0	0	0	0	0	0	0	0	0	0	0	0	0	0	0	0	0	0	0	0	0	0	0
AT2G02390.1;AT2G02390.2	AT2G02390.1;AT2G02390.2	9;8	2;2	2;2	>AT2G02390.1 | Symbols: ATGSTZ1, GST18, GSTZ1 | glutathione S-transferase zeta 1 | chr2:629015-630955 FORWARD LENGTH=221;>AT2G02390.2 | Symbols: ATGSTZ1, GST18, GSTZ1 | glutathione S-transferase zeta 1 | chr2:629015-630607 FORWARD LENGTH=191	2	9	2	2	5	7	7	8	0	0	0	0	0	0	0	0	0	0	0	0	0	0	0	0	0	0	0	0	0	0	0	0	0	0	0	0	0	0	0	0	0	0	0	0
AT2G02390.3;AT2G02380.1	AT2G02390.3	9;2	9;2	2;0	>AT2G02390.3 | Symbols: ATGSTZ1, GST18, GSTZ1 | glutathione S-transferase zeta 1 | chr2:629015-630955 FORWARD LENGTH=228	2	9	9	2	6	7	7	8	0	0	0	0	0	0	0	0	0	0	0	0	0	0	0	0	0	0	0	0	0	0	0	0	0	0	0	0	0	0	0	0	0	0	0	0
AT2G02400.1	AT2G02400.1	1	1	1	>AT2G02400.1 | Symbols: | NAD(P)-binding Rossmann-fold superfamily protein | chr2:631413-632449 REVERSE LENGTH=318	1	1	1	1	1	1	1	1	0	0	0	0	0	0	0	0	0	0	0	0	0	0	0	0	0	0	0	0	0	0	0	0	0	0	0	0	0	0	0	0	0	0	0	0
AT2G02500.1	AT2G02500.1	6	6	6	>AT2G02500.1 | Symbols: ISPD, ATMEPCT, MCT | Nucleotide-diphospho-sugar transferases superfamily protein | chr2:671054-673124 REVERSE LENGTH=302	1	6	6	6	4	4	4	4	0	0	0	0	0	0	0	0	0	0	0	0	0	0	0	0	0	0	0	0	0	0	0	0	0	0	0	0	0	0	0	0	0	0	0	0
AT2G02510.1;AT1G14450.1	AT2G02510.1;AT1G14450.1	2;1	2;1	2;1	>AT2G02510.1 | Symbols: | NADH dehydrogenase (ubiquinone)s | chr2:673338-673556 FORWARD LENGTH=72;>AT1G14450.1 | Symbols: | NADH dehydrogenase (ubiquinone)s | chr1:4947337-4947558 REVERSE LENGTH=73	2	2	2	2	0	0	0	0	0	0	0	0	0	0	0	0	0	0	0	0	0	0	0	0	0	0	0	0	0	0	0	0	0	0	0	0	0	0	0	0	0	0	0	0
AT2G02560.2;AT2G02560.1	AT2G02560.2;AT2G02560.1	17;17	17;17	17;17	>AT2G02560.2 | Symbols: CAND1, ATCAND1, ETA2, TIP120, HVE | cullin-associated and neddylation dissociated | chr2:690345-697342 FORWARD LENGTH=1217;>AT2G02560.1 | Symbols: CAND1, ATCAND1, ETA2, TIP120, HVE | cullin-associated and neddylation dissociated | c	2	17	17	17	0	0	0	0	2	1	2	1	2	3	3	0	6	7	3	2	14	8	10	9	11	11	11	12	10	10	9	10	6	8	8	7	7	2	8	7	7	2	7	9
AT2G02740.2;AT2G02740.1	AT2G02740.2;AT2G02740.1	6;6	6;6	5;5	>AT2G02740.2 | Symbols: ATWHY3, PTAC11, WHY3 | ssDNA-binding transcriptional regulator | chr2:769389-770993 FORWARD LENGTH=267;>AT2G02740.1 | Symbols: ATWHY3, PTAC11, WHY3 | ssDNA-binding transcriptional regulator | chr2:769389-770993 FORWARD LENGTH=268	2	6	6	5	0	0	0	0	1	0	0	0	1	1	1	1	0	0	1	0	0	0	0	0	0	0	0	0	0	0	0	0	0	0	0	0	0	0	0	0	0	0	0	0
AT2G02750.1	AT2G02750.1	1	1	1	>AT2G02750.1 | Symbols: | Pentatricopeptide repeat (PPR) superfamily protein | chr2:771641-773482 REVERSE LENGTH=613	1	1	1	1	1	0	0	0	0	0	0	0	0	0	0	0	0	0	0	0	0	0	0	0	0	0	0	0	0	0	0	0	0	0	0	0	0	0	0	0	0	0	0	0
AT2G02850.1	AT2G02850.1	1	1	1	>AT2G02850.1 | Symbols: ARPN | plantacyanin | chr2:826630-827720 REVERSE LENGTH=129	1	1	1	1	0	0	0	0	0	0	0	0	0	0	0	0	0	0	0	0	0	0	0	0	0	0	0	0	0	0	0	0	0	0	0	0	0	0	0	0	0	0	0	0
AT2G02930.1	AT2G02930.1	20	4	4	>AT2G02930.1 | Symbols: ATGSTF3, GST16, GSTF3 | glutathione S-transferase F3 | chr2:851348-852106 REVERSE LENGTH=212	1	20	4	4	14	19	15	18	0	1	0	1	0	0	0	1	0	0	1	1	0	1	0	1	1	0	1	1	2	2	2	2	1	1	1	2	1	2	2	2	2	2	2	2
AT2G03120.1	AT2G03120.1	2	2	2	>AT2G03120.1 | Symbols: ATSPP, SPP | signal peptide peptidase | chr2:937554-940083 FORWARD LENGTH=344	1	2	2	2	0	0	0	0	1	0	0	0	1	0	0	0	0	0	1	0	0	0	0	0	0	0	0	0	0	0	0	0	0	0	0	0	0	0	0	0	0	0	0	0
AT2G03440.1	AT2G03440.1	3	3	3	>AT2G03440.1 | Symbols: NRP1, ATNRP1 | nodulin-related protein 1 | chr2:1039409-1039972 REVERSE LENGTH=187	1	3	3	3	1	1	1	0	0	0	0	0	0	0	0	0	0	0	0	0	0	0	0	0	0	0	0	0	0	0	0	0	0	0	0	0	0	0	0	0	0	0	0	0
AT2G03510.1	AT2G03510.1	14	14	14	>AT2G03510.1 | Symbols: | SPFH/Band 7/PHB domain-containing membrane-associated protein family | chr2:1066717-1068934 FORWARD LENGTH=356	1	14	14	14	0	0	0	0	0	0	0	0	0	0	0	0	0	0	0	0	0	0	0	0	0	0	0	0	0	0	0	0	0	0	0	0	0	0	0	0	0	0	0	0
AT2G03680.2;AT2G03680.1	AT2G03680.2;AT2G03680.1	2;2	2;2	2;2	>AT2G03680.2 | Symbols: SPR1, SKU6 | spiral1 | chr2:1121398-1121850 FORWARD LENGTH=119;>AT2G03680.1 | Symbols: SPR1, SKU6 | spiral1 | chr2:1121398-1121850 FORWARD LENGTH=119	2	2	2	2	1	0	0	0	0	0	0	0	0	0	0	0	0	0	0	0	0	0	0	0	0	0	0	0	0	0	0	0	0	0	0	0	0	0	0	0	0	0	0	0
AT2G03760.1;AT2G03770.1	AT2G03760.1	14;1	14;1	14;1	>AT2G03760.1 | Symbols: ST, ATST1, RAR047, ST1, AtSOT1, AtSOT12, SOT12 | sulphotransferase 12 | chr2:1149475-1150455 REVERSE LENGTH=326	2	14	14	14	8	8	7	11	0	0	0	0	0	0	0	0	0	0	0	0	0	0	0	0	0	0	0	0	0	0	0	0	0	0	0	0	0	0	0	0	0	0	0	0
AT2G03780.1	AT2G03780.1	2	2	2	>AT2G03780.1 | Symbols: | Translin family protein | chr2:1152716-1154285 REVERSE LENGTH=287	1	2	2	2	0	0	0	0	2	2	2	0	2	2	1	0	1	0	0	0	0	0	0	0	0	0	0	0	0	0	0	0	0	0	0	0	0	0	0	0	0	0	0	0
AT2G03820.1	AT2G03820.1	3	3	3	>AT2G03820.1 | Symbols: | nonsense-mediated mRNA decay NMD3 family protein | chr2:1165149-1166699 REVERSE LENGTH=516	1	3	3	3	0	0	0	0	0	0	0	0	0	0	0	0	0	0	1	0	0	1	1	0	1	0	1	0	1	0	0	0	0	0	0	0	1	0	0	0	1	0	1	0
AT2G04030.1;AT2G04030.2	AT2G04030.1;AT2G04030.2	40;39	39;38	34;33	>AT2G04030.1 | Symbols: CR88, EMB1956, HSP90.5, Hsp88.1, AtHsp90.5 | Chaperone protein htpG family protein | chr2:1281983-1285909 FORWARD LENGTH=780;>AT2G04030.2 | Symbols: CR88, Hsp88.1, AtHsp90.5 | Chaperone protein htpG family protein | chr2:1281983-128	2	40	39	34	2	3	2	2	30	31	36	20	34	35	33	24	36	35	28	22	28	23	24	20	21	20	19	20	15	13	16	14	9	5	9	10	10	7	7	7	8	4	8	6
AT2G04350.2;AT2G04350.1	AT2G04350.2;AT2G04350.1	10;10	10;10	8;8	>AT2G04350.2 | Symbols: LACS8 | AMP-dependent synthetase and ligase family protein | chr2:1516086-1519178 FORWARD LENGTH=720;>AT2G04350.1 | Symbols: LACS8 | AMP-dependent synthetase and ligase family protein | chr2:1516086-1519178 FORWARD LENGTH=720	2	10	10	8	0	0	0	0	2	0	0	0	0	0	0	0	0	0	0	0	0	0	0	0	0	0	0	0	0	0	0	0	0	0	0	0	0	0	0	0	0	0	0	0
AT3G10610.1;AT2G05220.2;AT2G05220.1;AT5G04800.4;AT5G04800.3;AT5G04800.2;AT5G04800.1;AT2G04390.1	AT3G10610.1;AT2G05220.2;AT2G05220.1;AT5G04800.4;AT5G04800.3;AT5G04800.2;AT5G04800.1;AT2G04390.1	11;11;11;11;11;11;11;11	11;11;11;11;11;11;11;11	11;11;11;11;11;11;11;11	>AT3G10610.1 | Symbols: | Ribosomal S17 family protein | chr3:3319459-3319881 FORWARD LENGTH=140;>AT2G05220.2 | Symbols: | Ribosomal S17 family protein | chr2:1894757-1895179 REVERSE LENGTH=140;>AT2G05220.1 | Symbols: | Ribosomal S17 family protein | ch	8	11	11	11	8	8	8	8	3	3	2	1	1	3	3	2	2	1	3	1	3	0	1	2	2	2	1	1	2	1	1	1	2	0	1	1	2	0	0	1	0	1	0	1
AT2G04400.1	AT2G04400.1	22	22	22	>AT2G04400.1 | Symbols: | Aldolase-type TIM barrel family protein | chr2:1531208-1533578 FORWARD LENGTH=402	1	22	22	22	13	17	16	18	0	0	0	0	0	0	0	0	0	0	0	0	0	0	0	0	0	0	0	0	0	0	0	0	0	0	0	0	0	0	0	0	0	0	0	0
AT5G35680.2;AT5G35680.1;AT2G04520.1;AT5G35680.3	AT5G35680.2;AT5G35680.1;AT2G04520.1;AT5G35680.3	2;2;2;2	2;2;2;2	2;2;2;2	>AT5G35680.2 | Symbols: | Nucleic acid-binding, OB-fold-like protein | chr5:13858152-13858589 REVERSE LENGTH=145;>AT5G35680.1 | Symbols: | Nucleic acid-binding, OB-fold-like protein | chr5:13858152-13858589 REVERSE LENGTH=145;>AT2G04520.1 | Symbols: | N	4	2	2	2	2	2	2	1	0	0	0	0	0	0	0	0	0	0	0	0	0	0	0	0	0	0	0	0	0	0	0	0	0	0	0	0	0	0	0	0	0	0	0	0
AT2G04530.1	AT2G04530.1	2	2	2	>AT2G04530.1 | Symbols: CPZ, TRZ2 | Metallo-hydrolase/oxidoreductase superfamily protein | chr2:1576808-1578611 FORWARD LENGTH=354	1	2	2	2	0	0	0	0	0	1	1	0	0	0	0	0	1	1	0	0	0	0	0	0	0	0	0	0	0	0	0	0	0	0	0	0	0	0	0	0	0	0	0	0
AT2G04690.2;AT2G04690.1	AT2G04690.2;AT2G04690.1	5;5	5;5	5;5	>AT2G04690.2 | Symbols: | Pyridoxamine 5-phosphate oxidase family protein | chr2:1644628-1646035 FORWARD LENGTH=203;>AT2G04690.1 | Symbols: | Pyridoxamine 5-phosphate oxidase family protein | chr2:1644628-1646179 FORWARD LENGTH=210	2	5	5	5	0	0	0	0	1	1	0	0	0	0	0	0	0	0	0	0	0	0	0	0	0	0	0	0	0	0	0	0	0	0	0	0	0	0	0	0	0	0	0	0
AT2G04700.1	AT2G04700.1	3	3	3	>AT2G04700.1 | Symbols: | ferredoxin thioredoxin reductase catalytic beta chain family protein | chr2:1646961-1648345 FORWARD LENGTH=146	1	3	3	3	0	1	0	3	0	0	0	0	0	0	0	0	0	0	0	0	0	0	0	0	0	0	0	0	0	0	0	0	0	0	0	0	0	0	0	0	0	0	0	0
AT2G04780.2;AT2G04780.1	AT2G04780.2;AT2G04780.1	4;4	4;4	4;4	>AT2G04780.2 | Symbols: FLA7 | FASCICLIN-like arabinoogalactan 7 | chr2:1677488-1678252 FORWARD LENGTH=254;>AT2G04780.1 | Symbols: FLA7 | FASCICLIN-like arabinoogalactan 7 | chr2:1677488-1678252 FORWARD LENGTH=254	2	4	4	4	0	0	0	0	3	3	2	1	2	2	0	2	1	1	2	1	1	1	1	1	1	1	1	1	0	0	0	0	0	0	0	0	0	0	0	0	0	0	0	0
AT2G05100.1;AT2G05070.1;AT3G27690.1	AT2G05100.1;AT2G05070.1;AT3G27690.1	6;6;6	3;3;3	3;3;3	>AT2G05100.1 | Symbols: LHCB2.1, LHCB2 | photosystem II light harvesting complex gene 2.1 | chr2:1823449-1824331 REVERSE LENGTH=265;>AT2G05070.1 | Symbols: LHCB2.2, LHCB2 | photosystem II light harvesting complex gene 2.2 | chr2:1799436-1800329 REVERSE LEN	3	6	3	3	3	3	3	4	6	5	4	4	4	5	3	3	3	4	5	3	3	3	4	3	3	3	3	3	3	3	2	3	3	3	2	3	3	2	3	3	3	3	3	3
AT2G05170.1	AT2G05170.1	6	6	6	>AT2G05170.1 | Symbols: ATVPS11, VPS11 | vacuolar protein sorting 11 | chr2:1870020-1873278 FORWARD LENGTH=932	1	6	6	6	0	0	0	0	6	4	1	0	0	4	3	1	3	1	4	0	0	0	1	0	1	0	0	0	1	0	0	0	0	0	0	0	0	0	0	0	0	0	0	0
AT2G05620.1	AT2G05620.1	1	1	1	>AT2G05620.1 | Symbols: PGR5 | proton gradient regulation 5 | chr2:2081204-2081687 REVERSE LENGTH=133	1	1	1	1	1	1	1	0	0	0	0	0	0	0	0	0	0	0	0	0	0	0	0	0	0	0	0	0	0	0	0	0	0	0	0	0	0	0	0	0	0	0	0	0
AT2G05710.1	AT2G05710.1	40	27	27	>AT2G05710.1 | Symbols: ACO3 | aconitase 3 | chr2:2141591-2146350 FORWARD LENGTH=990	1	40	27	27	1	2	2	3	12	8	10	9	8	7	8	7	6	5	10	5	4	1	4	3	2	2	1	2	2	1	2	2	1	0	0	1	1	0	0	0	1	0	0	0
AT2G05830.1;AT2G05830.3;AT2G05830.2;AT2G05830.4	AT2G05830.1;AT2G05830.3;AT2G05830.2;AT2G05830.4	9;7;7;7	9;7;7;7	9;7;7;7	>AT2G05830.1 | Symbols: | NagB/RpiA/CoA transferase-like superfamily protein | chr2:2229759-2231839 FORWARD LENGTH=374;>AT2G05830.3 | Symbols: | NagB/RpiA/CoA transferase-like superfamily protein | chr2:2230057-2231839 FORWARD LENGTH=326;>AT2G05830.2 | S	4	9	9	9	3	2	3	2	1	0	0	0	1	1	1	0	0	0	1	0	0	0	0	0	0	0	0	0	0	0	0	0	0	0	0	0	0	0	0	0	0	0	0	0
AT2G05840.1;AT2G05840.2	AT2G05840.1;AT2G05840.2	20;16	20;16	8;5	>AT2G05840.1 | Symbols: PAA2 | 20S proteasome subunit PAA2 | chr2:2234226-2236053 FORWARD LENGTH=246;>AT2G05840.2 | Symbols: PAA2 | 20S proteasome subunit PAA2 | chr2:2234226-2235973 FORWARD LENGTH=220	2	20	20	8	0	0	0	0	0	0	0	0	0	0	0	0	0	0	0	0	0	0	0	0	0	0	0	0	0	0	0	0	0	0	0	0	0	0	0	0	7	2	0	0
AT2G05920.1	AT2G05920.1	1	1	1	>AT2G05920.1 | Symbols: | Subtilase family protein | chr2:2269831-2272207 REVERSE LENGTH=754	1	1	1	1	0	0	0	0	1	0	0	0	0	0	0	0	0	0	0	0	0	0	0	0	0	1	0	0	0	0	0	0	0	0	0	0	0	0	0	0	0	0	0	0
AT2G05990.2;AT2G05990.1	AT2G05990.2;AT2G05990.1	20;20	20;20	20;20	>AT2G05990.2 | Symbols: MOD1, ENR1 | NAD(P)-binding Rossmann-fold superfamily protein | chr2:2322876-2324867 FORWARD LENGTH=390;>AT2G05990.1 | Symbols: MOD1, ENR1 | NAD(P)-binding Rossmann-fold superfamily protein | chr2:2322876-2324867 FORWARD LENGTH=390	2	20	20	20	0	0	0	0	3	3	3	3	3	3	4	3	2	2	3	0	1	0	0	1	0	0	0	0	0	0	0	0	0	0	0	0	0	0	0	0	0	0	0	0
AT2G06050.3;AT2G06050.2;AT2G06050.1	AT2G06050.3;AT2G06050.2;AT2G06050.1	7;7;7	7;7;7	7;7;7	>AT2G06050.3 | Symbols: OPR3 | oxophytodienoate-reductase 3 | chr2:2359240-2361971 REVERSE LENGTH=391;>AT2G06050.2 | Symbols: OPR3 | oxophytodienoate-reductase 3 | chr2:2359240-2361971 REVERSE LENGTH=391;>AT2G06050.1 | Symbols: OPR3, DDE1 | oxophytodienoat	3	7	7	7	2	2	2	1	0	0	0	0	0	0	0	0	0	0	0	0	0	0	0	0	0	0	0	0	0	0	0	0	0	0	0	0	0	0	0	0	0	0	0	0
AT2G06850.1	AT2G06850.1	3	3	3	>AT2G06850.1 | Symbols: EXGT-A1, EXT, XTH4 | xyloglucan endotransglucosylase/hydrolase 4 | chr2:2763619-2765490 FORWARD LENGTH=296	1	3	3	3	2	2	0	0	0	0	0	0	0	0	0	0	0	0	0	0	0	0	0	0	0	0	0	0	0	0	0	0	0	0	0	0	0	0	0	0	0	0	0	0
AT2G07050.1;AT3G45130.1	AT2G07050.1	10;1	10;1	10;1	>AT2G07050.1 | Symbols: CAS1 | cycloartenol synthase 1 | chr2:2924629-2930295 FORWARD LENGTH=759	2	10	10	10	0	0	0	0	0	0	0	0	0	0	0	0	0	0	0	0	0	0	0	0	0	0	0	0	0	0	0	0	0	0	0	0	0	0	0	0	0	0	0	0
AT2G07340.2;AT2G07340.1	AT2G07340.2;AT2G07340.1	2;2	2;2	2;2	>AT2G07340.2 | Symbols: PFD1 | PREFOLDIN 1 | chr2:3045644-3046606 FORWARD LENGTH=127;>AT2G07340.1 | Symbols: PFD1 | PREFOLDIN 1 | chr2:3045644-3046606 FORWARD LENGTH=128	2	2	2	2	0	0	0	0	0	0	0	0	0	0	0	0	0	0	0	0	0	0	0	0	0	0	0	0	0	0	0	0	0	0	0	0	0	0	0	0	0	0	0	0
AT2G07360.1;AT2G07360.2	AT2G07360.1;AT2G07360.2	2;2	2;2	2;2	>AT2G07360.1 | Symbols: | SH3 domain-containing protein | chr2:3047623-3057099 REVERSE LENGTH=1196;>AT2G07360.2 | Symbols: | SH3 domain-containing protein | chr2:3047623-3057099 REVERSE LENGTH=1198	2	2	2	2	0	0	0	0	0	0	0	0	0	0	0	0	0	0	0	0	0	0	0	0	0	0	0	0	0	0	0	0	0	0	0	0	0	0	0	0	0	0	0	0
ATMG00730.1;AT2G07687.1	ATMG00730.1;AT2G07687.1	1;1	1;1	1;1	>ATMG00730.1 | Symbols: COX3 | cytochrome c oxidase subunit 3 | chrM:218280-219077 FORWARD LENGTH=265;>AT2G07687.1 | Symbols: | Cytochrome c oxidase, subunit III | chr2:3311854-3312651 REVERSE LENGTH=265	2	1	1	1	0	0	0	0	1	1	1	1	1	1	1	1	1	1	0	1	1	0	0	0	0	0	0	0	0	0	0	0	0	0	0	0	0	0	0	0	0	0	0	0
AT2G07698.1;ATMG01190.1	AT2G07698.1;ATMG01190.1	24;23	24;23	23;22	>AT2G07698.1 | Symbols: | ATPase, F1 complex, alpha subunit protein | chr2:3361474-3364028 FORWARD LENGTH=777;>ATMG01190.1 | Symbols: ATP1 | ATP synthase subunit 1 | chrM:302166-303689 REVERSE LENGTH=507	2	24	24	23	7	6	3	2	19	16	17	13	14	15	16	12	17	13	17	11	16	12	14	12	17	17	17	15	20	20	21	19	17	14	16	19	14	13	17	12	14	14	15	12
ATMG00480.1;AT2G07707.1	ATMG00480.1;AT2G07707.1	8;8	8;8	8;8	>ATMG00480.1 | Symbols: ORFB, ATP8 | Plant mitochondrial ATPase, F0 complex, subunit 8 protein | chrM:129909-130385 FORWARD LENGTH=158;>AT2G07707.1 | Symbols: | Plant mitochondrial ATPase, F0 complex, subunit 8 protein | chr2:3386292-3386768 FORWARD LENGT	2	8	8	8	0	1	0	1	4	4	5	1	4	3	6	2	6	6	3	2	4	6	6	6	8	8	8	8	8	6	8	6	5	7	6	7	7	1	5	4	5	5	5	3
ATMG00220.1;AT2G07727.1	ATMG00220.1;AT2G07727.1	3;3	3;3	3;3	>ATMG00220.1 | Symbols: COB | apocytochrome b | chrM:60235-61416 FORWARD LENGTH=393;>AT2G07727.1 | Symbols: | Di-haem cytochrome, transmembrane;Cytochrome b/b6, C-terminal | chr2:3450863-3452044 FORWARD LENGTH=393	2	3	3	3	0	0	0	0	0	0	0	0	0	0	0	0	0	0	0	0	0	0	0	0	0	0	0	0	0	0	0	0	1	0	0	0	3	2	3	2	2	3	3	2
ATMG01170.1;ATMG00410.1;AT2G07741.1	ATMG01170.1;ATMG00410.1;AT2G07741.1	2;2;2	2;2;2	2;2;2	>ATMG01170.1 | Symbols: ATP6-2 | ATPase, F0 complex, subunit A protein | chrM:296820-297869 REVERSE LENGTH=349;>ATMG00410.1 | Symbols: ATP6-1, ATP6 | ATPase subunit 6-1 | chrM:111750-112907 FORWARD LENGTH=385;>AT2G07741.1 | Symbols: | ATPase, F0 complex,	3	2	2	2	0	0	0	0	0	0	0	0	0	0	0	0	1	0	1	0	2	1	2	2	2	1	1	1	2	2	2	2	1	1	1	2	2	1	2	2	2	0	0	2
AT2G09990.1	AT2G09990.1	12	2	2	>AT2G09990.1 | Symbols: | Ribosomal protein S5 domain 2-like superfamily protein | chr2:3781442-3781882 FORWARD LENGTH=146	1	12	2	2	11	11	9	9	9	8	8	5	7	8	6	4	7	7	7	4	7	5	9	7	8	7	6	6	8	5	8	5	5	4	5	5	4	4	2	3	3	2	3	3
AT2G10940.2;AT2G10940.1	AT2G10940.2;AT2G10940.1	4;4	4;4	4;4	>AT2G10940.2 | Symbols: | Bifunctional inhibitor/lipid-transfer protein/seed storage 2S albumin superfamily protein | chr2:4311160-4312035 REVERSE LENGTH=291;>AT2G10940.1 | Symbols: | Bifunctional inhibitor/lipid-transfer protein/seed storage 2S albumin	2	4	4	4	2	3	1	0	4	4	4	1	3	4	4	2	4	4	4	3	4	3	3	2	3	3	3	2	3	2	3	2	2	3	3	3	3	2	3	0	2	3	3	1
AT2G11890.2;AT2G11890.1	AT2G11890.2;AT2G11890.1	2;2	2;2	2;2	>AT2G11890.2 | Symbols: | adenylate cyclases | chr2:4802999-4803631 FORWARD LENGTH=173;>AT2G11890.1 | Symbols: | adenylate cyclases | chr2:4802999-4803631 FORWARD LENGTH=210	2	2	2	2	2	2	1	1	0	0	0	0	0	0	0	0	0	0	0	0	0	0	0	0	0	0	0	0	0	0	0	0	0	0	0	0	0	0	0	0	0	0	0	0
AT2G13360.2;AT2G13360.1	AT2G13360.2;AT2G13360.1	15;15	15;15	15;15	>AT2G13360.2 | Symbols: AGT, AGT1, SGAT | alanine:glyoxylate aminotransferase | chr2:5539417-5540902 REVERSE LENGTH=401;>AT2G13360.1 | Symbols: AGT, AGT1, SGAT | alanine:glyoxylate aminotransferase | chr2:5539417-5540902 REVERSE LENGTH=401	2	15	15	15	0	0	0	0	15	11	9	7	10	11	9	4	8	11	10	4	7	3	10	3	4	2	2	2	4	4	4	3	7	9	5	6	7	5	7	4	2	4	4	1
AT2G13540.1	AT2G13540.1	8	8	8	>AT2G13540.1 | Symbols: ENS, ABH1, CBP80, ATCBP80 | ARM repeat superfamily protein | chr2:5637053-5642813 FORWARD LENGTH=848	1	8	8	8	0	0	0	0	4	4	0	3	0	2	3	0	0	2	4	0	1	0	0	0	0	0	0	0	0	0	0	0	0	0	0	0	0	0	0	0	0	0	0	0
AT2G13560.1	AT2G13560.1	11	11	11	>AT2G13560.1 | Symbols: NAD-ME1 | NAD-dependent malic enzyme 1 | chr2:5650089-5655103 FORWARD LENGTH=623	1	11	11	11	0	0	0	0	8	6	6	4	2	5	4	3	3	3	8	0	2	1	0	1	0	0	0	0	5	2	4	3	4	6	6	7	0	0	1	1	0	0	0	1
AT2G13820.2;AT2G13820.1	AT2G13820.2;AT2G13820.1	1;1	1;1	1;1	>AT2G13820.2 | Symbols: | Bifunctional inhibitor/lipid-transfer protein/seed storage 2S albumin superfamily protein | chr2:5775805-5776279 REVERSE LENGTH=129;>AT2G13820.1 | Symbols: | Bifunctional inhibitor/lipid-transfer protein/seed storage 2S albumin	2	1	1	1	0	0	0	0	1	1	0	0	0	0	1	0	1	1	1	0	1	0	0	0	0	0	0	0	0	0	0	0	0	0	0	0	0	0	0	0	0	0	0	0
AT2G14120.2;AT2G14120.1;AT2G14120.3	AT2G14120.2;AT2G14120.1;AT2G14120.3	9;9;9	3;3;3	3;3;3	>AT2G14120.2 | Symbols: DRP3B | dynamin related protein | chr2:5954253-5960015 REVERSE LENGTH=780;>AT2G14120.1 | Symbols: DRP3B | dynamin related protein | chr2:5954253-5960015 REVERSE LENGTH=780;>AT2G14120.3 | Symbols: DRP3B | dynamin related protein | ch	3	9	3	3	1	1	0	0	0	0	0	0	0	0	0	0	0	0	0	0	0	0	0	0	0	0	0	0	0	0	0	0	0	0	0	0	0	0	0	0	0	0	0	0
AT2G14170.2;AT2G14170.1;AT2G14170.3	AT2G14170.2;AT2G14170.1;AT2G14170.3	17;17;15	17;17;15	17;17;15	>AT2G14170.2 | Symbols: ALDH6B2 | aldehyde dehydrogenase 6B2 | chr2:5977727-5981489 REVERSE LENGTH=498;>AT2G14170.1 | Symbols: ALDH6B2 | aldehyde dehydrogenase 6B2 | chr2:5977727-5981899 REVERSE LENGTH=607;>AT2G14170.3 | Symbols: ALDH6B2 | aldehyde dehyd	3	17	17	17	0	0	0	0	1	2	7	0	4	5	2	3	16	17	11	12	12	13	14	12	3	5	0	4	0	0	0	0	0	0	0	0	0	0	0	0	0	0	0	0
AT2G14260.2;AT2G14260.1	AT2G14260.2;AT2G14260.1	15;14	15;14	15;14	>AT2G14260.2 | Symbols: PIP | proline iminopeptidase | chr2:6041441-6043475 REVERSE LENGTH=329;>AT2G14260.1 | Symbols: PIP | proline iminopeptidase | chr2:6041441-6043869 REVERSE LENGTH=380	2	15	15	15	1	2	1	0	0	0	0	0	0	0	0	0	0	0	0	0	0	0	0	0	0	0	0	0	0	0	0	0	0	0	0	0	0	0	0	0	0	0	0	0
AT2G14720.2;AT2G14720.1;AT2G14740.2;AT2G14740.1	AT2G14720.2;AT2G14720.1;AT2G14740.2;AT2G14740.1	9;9;7;7	9;9;7;7	7;7;5;5	>AT2G14720.2 | Symbols: VSR4, VSR2;1, BP80-2;1, MTV4 | vacuolar sorting receptor 4 | chr2:6300878-6304156 REVERSE LENGTH=628;>AT2G14720.1 | Symbols: VSR4, VSR2;1, BP80-2;1, MTV4 | vacuolar sorting receptor 4 | chr2:6300878-6304156 REVERSE LENGTH=628;>AT2G1	4	9	9	7	0	0	0	0	3	1	2	0	2	2	0	0	3	2	2	0	2	1	3	0	1	1	1	0	9	6	8	7	7	6	7	7	4	2	3	3	2	2	2	2
AT2G14750.1	AT2G14750.1	3	3	3	>AT2G14750.1 | Symbols: APK, AKN1, ATAKN1, APK1 | APS kinase | chr2:6314128-6315501 FORWARD LENGTH=276	1	3	3	3	0	0	0	0	0	0	0	0	0	0	0	0	0	0	0	0	0	0	0	0	0	0	0	0	0	0	0	0	0	0	0	0	0	0	0	0	0	0	0	0
AT2G14880.1;AT4G34290.1	AT2G14880.1;AT4G34290.1	2;1	2;1	2;1	>AT2G14880.1 | Symbols: | SWIB/MDM2 domain superfamily protein | chr2:6393686-6394841 REVERSE LENGTH=141;>AT4G34290.1 | Symbols: | SWIB/MDM2 domain superfamily protein | chr4:16410883-16412122 FORWARD LENGTH=144	2	2	2	2	1	1	1	2	0	0	0	0	0	0	0	0	0	0	0	0	0	0	0	0	0	0	0	0	0	0	0	0	0	0	0	0	0	0	0	0	0	0	0	0
AT2G15220.1;AT2G15130.1;AT2G15130.2	AT2G15220.1;AT2G15130.1	13;7;5	13;7;5	13;7;5	>AT2G15220.1 | Symbols: | Plant basic secretory protein (BSP) family protein | chr2:6608689-6609366 FORWARD LENGTH=225;>AT2G15130.1 | Symbols: | Plant basic secretory protein (BSP) family protein | chr2:6565154-6565831 FORWARD LENGTH=225	3	13	13	13	0	0	0	0	0	0	0	0	0	0	0	0	0	0	0	0	0	0	0	0	0	0	0	0	0	0	0	0	0	0	0	0	0	0	0	0	0	0	0	0
AT2G15240.1	AT2G15240.1	1	1	1	>AT2G15240.1 | Symbols: | UNC-50 family protein | chr2:6615980-6618862 REVERSE LENGTH=252	1	1	1	1	1	0	0	0	0	0	0	0	0	0	0	0	0	0	0	0	0	0	0	0	0	0	0	0	0	0	0	0	0	0	0	0	0	0	0	0	0	0	0	0
AT2G15480.1;AT2G15480.2	AT2G15480.1;AT2G15480.2	7;7	3;3	3;3	>AT2G15480.1 | Symbols: UGT73B5 | UDP-glucosyl transferase 73B5 | chr2:6758817-6760452 FORWARD LENGTH=484;>AT2G15480.2 | Symbols: UGT73B5 | UDP-glucosyl transferase 73B5 | chr2:6758817-6763398 FORWARD LENGTH=494	2	7	3	3	0	1	0	1	0	0	0	0	0	0	0	0	0	0	0	0	0	0	0	0	0	0	0	0	0	0	0	0	0	0	0	0	0	0	0	0	0	0	0	0
AT2G15490.3;AT2G15490.1;AT2G15490.2	AT2G15490.3;AT2G15490.1;AT2G15490.2	9;9;5	9;9;5	4;4;3	>AT2G15490.3 | Symbols: UGT73B4 | UDP-glycosyltransferase 73B4 | chr2:6761750-6763398 FORWARD LENGTH=481;>AT2G15490.1 | Symbols: UGT73B4 | UDP-glycosyltransferase 73B4 | chr2:6761750-6763398 FORWARD LENGTH=484;>AT2G15490.2 | Symbols: UGT73B4 | UDP-glycosyl	3	9	9	4	0	1	0	1	0	0	0	0	0	0	0	0	0	0	0	0	0	0	0	0	0	0	0	0	0	0	0	0	0	0	0	0	0	0	0	0	0	0	0	0
AT2G15570.1;AT2G15570.2	AT2G15570.1;AT2G15570.2	2;2	2;2	2;2	>AT2G15570.1 | Symbols: ATHM3, ATM3, TRX-M3, GAT1 | Thioredoxin superfamily protein | chr2:6791556-6792902 REVERSE LENGTH=173;>AT2G15570.2 | Symbols: ATHM3, ATM3, TRX-M3, GAT1 | Thioredoxin superfamily protein | chr2:6791556-6792902 REVERSE LENGTH=174	2	2	2	2	2	1	2	2	0	0	0	0	0	0	0	0	0	0	0	0	0	0	0	0	0	0	0	0	0	0	0	0	0	0	0	0	0	0	0	0	0	0	0	0
AT2G15620.1	AT2G15620.1	37	37	37	>AT2G15620.1 | Symbols: NIR1, NIR, ATHNIR | nitrite reductase 1 | chr2:6810552-6812666 FORWARD LENGTH=586	1	37	37	37	5	5	4	3	1	1	0	0	1	0	0	0	0	0	2	0	0	0	0	0	0	0	0	0	0	0	0	0	0	0	0	0	0	0	0	0	0	0	0	0
AT2G15860.1;AT2G15860.2	AT2G15860.1;AT2G15860.2	5;4	5;4	5;4	>AT2G15860.1 | Symbols: | unknown protein; FUNCTIONS IN: molecular_function unknown; INVOLVED IN: biological_process unknown; LOCATED IN: cellular_component unknown; EXPRESSED IN: 24 plant structures; EXPRESSED DURING: 13 growth stages; Has 30201 Blast hi	2	5	5	5	0	0	0	0	1	1	0	0	0	0	1	0	0	0	1	0	0	0	0	0	0	0	0	0	0	0	0	0	0	0	0	0	0	0	0	0	0	0	0	0
AT2G16060.1	AT2G16060.1	10	10	10	>AT2G16060.1 | Symbols: GLB1, AHB1, ARATH GLB1, NSHB1, ATGLB1, HB1 | hemoglobin 1 | chr2:6982782-6983522 REVERSE LENGTH=160	1	10	10	10	8	8	7	9	1	0	1	0	0	0	1	0	0	1	1	0	0	1	0	1	0	0	1	1	1	0	0	1	0	0	0	1	0	0	0	1	0	0	0	1
AT2G16370.1;AT4G34570.1	AT2G16370.1;AT4G34570.1	3;2	3;2	3;2	>AT2G16370.1 | Symbols: THY-1 | thymidylate synthase 1 | chr2:7082038-7084333 REVERSE LENGTH=519;>AT4G34570.1 | Symbols: THY-2 | thymidylate synthase 2 | chr4:16511129-16514110 REVERSE LENGTH=565	2	3	3	3	0	0	0	0	1	1	1	0	1	1	1	0	1	1	1	0	0	0	0	1	0	0	0	0	0	0	0	0	0	0	0	0	0	0	0	0	0	0	0	0
AT2G16600.1;AT2G16600.2	AT2G16600.1;AT2G16600.2	10;8	7;5	7;5	>AT2G16600.1 | Symbols: ROC3 | rotamase CYP 3 | chr2:7200862-7201383 FORWARD LENGTH=173;>AT2G16600.2 | Symbols: ROC3 | rotamase CYP 3 | chr2:7200862-7201383 FORWARD LENGTH=151	2	10	7	7	6	8	8	8	2	3	2	1	2	1	2	0	1	1	2	0	2	2	2	1	1	1	2	0	2	1	1	1	0	0	0	0	0	0	0	0	0	0	0	0
AT2G16760.1	AT2G16760.1	3	3	3	>AT2G16760.1 | Symbols: | Calcium-dependent phosphotriesterase superfamily protein | chr2:7275739-7277122 FORWARD LENGTH=327	1	3	3	3	0	0	0	0	0	0	0	0	0	0	0	0	0	0	0	0	0	0	0	0	0	0	0	0	0	0	0	0	0	0	0	0	0	0	0	0	0	0	0	0
AT2G16810.1	AT2G16810.1	1	1	1	>AT2G16810.1 | Symbols: | F-box and associated interaction domains-containing protein | chr2:7287944-7288831 REVERSE LENGTH=295	1	1	1	1	1	0	0	1	0	0	0	0	0	0	0	0	0	0	0	0	0	0	0	0	0	0	0	0	0	0	0	0	0	0	0	0	0	0	0	0	0	0	0	0
AT2G16950.2;AT2G16950.1	AT2G16950.2;AT2G16950.1	14;14	14;14	14;14	>AT2G16950.2 | Symbols: TRN1, ATTRN1 | transportin 1 | chr2:7353939-7360637 FORWARD LENGTH=891;>AT2G16950.1 | Symbols: TRN1, ATTRN1 | transportin 1 | chr2:7353939-7360637 FORWARD LENGTH=895	2	14	14	14	0	0	0	0	10	10	10	8	10	10	9	9	9	9	7	6	6	5	7	5	4	2	2	6	4	3	2	3	1	0	2	1	2	0	1	2	2	0	2	1
AT2G17120.1	AT2G17120.1	4	4	4	>AT2G17120.1 | Symbols: LYM2 | lysm domain GPI-anchored protein 2 precursor | chr2:7459156-7460648 FORWARD LENGTH=350	1	4	4	4	0	0	0	0	0	0	0	0	0	0	0	0	0	1	0	0	0	1	0	0	0	0	1	0	0	2	2	2	2	2	1	3	4	2	3	3	4	2	2	2
AT2G17130.2;AT2G17130.1;AT1G32480.1	AT2G17130.2;AT2G17130.1	13;13;1	7;7;0	7;7;0	>AT2G17130.2 | Symbols: IDH2, IDH-II | isocitrate dehydrogenase subunit 2 | chr2:7461062-7462466 REVERSE LENGTH=363;>AT2G17130.1 | Symbols: IDH2, IDH-II | isocitrate dehydrogenase subunit 2 | chr2:7461062-7462466 REVERSE LENGTH=367	3	13	7	7	6	4	4	3	3	3	3	1	1	3	3	2	1	3	2	1	0	1	2	3	0	0	0	3	0	0	1	0	0	0	0	1	0	0	0	0	0	0	0	0
AT2G17200.1;AT2G17190.1	AT2G17200.1;AT2G17190.1	6;3	6;3	6;3	>AT2G17200.1 | Symbols: DSK2 | ubiquitin family protein | chr2:7482133-7485090 REVERSE LENGTH=551;>AT2G17190.1 | Symbols: | ubiquitin family protein | chr2:7478272-7481361 REVERSE LENGTH=538	2	6	6	6	0	0	0	0	0	0	0	0	0	0	0	0	0	0	0	0	0	0	0	0	0	0	0	0	0	0	0	0	0	0	0	0	0	0	0	0	0	0	0	0
AT2G17265.1	AT2G17265.1	8	8	8	>AT2G17265.1 | Symbols: HSK, DMR1 | homoserine kinase | chr2:7508606-7509718 FORWARD LENGTH=370	1	8	8	8	1	0	0	1	3	2	3	1	1	1	2	2	1	1	2	0	0	0	0	1	0	0	0	0	0	0	0	0	0	0	0	0	0	0	0	0	0	0	0	0
AT2G17280.2;AT2G17280.1	AT2G17280.2;AT2G17280.1	2;2	2;2	2;2	>AT2G17280.2 | Symbols: | Phosphoglycerate mutase family protein | chr2:7513274-7514844 FORWARD LENGTH=271;>AT2G17280.1 | Symbols: | Phosphoglycerate mutase family protein | chr2:7513274-7514844 FORWARD LENGTH=271	2	2	2	2	0	1	1	2	0	0	0	0	0	0	0	0	0	0	0	0	0	0	0	0	0	0	0	0	0	0	0	0	0	0	0	0	0	0	0	0	0	0	0	0
AT2G17290.1;AT4G38230.3;AT4G38230.2;AT4G38230.1	AT2G17290.1;AT4G38230.3;AT4G38230.2	9;5;5;3	2;0;0;0	2;0;0;0	>AT2G17290.1 | Symbols: CPK6, ATCDPK3, ATCPK6 | Calcium-dependent protein kinase family protein | chr2:7517005-7519239 FORWARD LENGTH=544;>AT4G38230.3 | Symbols: CPK26 | calcium-dependent protein kinase 26 | chr4:17928994-17930918 REVERSE LENGTH=484;>AT4G3	4	9	2	2	0	0	0	0	1	0	0	0	0	0	0	0	0	0	0	0	0	0	0	0	0	0	0	0	0	0	0	0	0	0	0	0	0	0	0	0	0	0	0	0
AT2G17340.1	AT2G17340.1	7	7	5	>AT2G17340.1 | Symbols: | Uncharacterised conserved protein (UCP030210) | chr2:7541615-7544089 REVERSE LENGTH=367	1	7	7	5	5	1	1	0	0	1	1	0	1	1	1	1	1	1	1	1	0	1	1	1	1	0	0	1	1	0	0	1	1	0	0	0	1	0	1	0	0	0	0	0
AT5G07090.2;AT2G17360.1;AT5G07090.1;AT2G17360.2	AT5G07090.2;AT2G17360.1;AT5G07090.1;AT2G17360.2	23;23;23;16	23;23;23;16	2;2;2;2	>AT5G07090.2 | Symbols: | Ribosomal protein S4 (RPS4A) family protein | chr5:2202783-2203805 FORWARD LENGTH=244;>AT2G17360.1 | Symbols: | Ribosomal protein S4 (RPS4A) family protein | chr2:7546598-7548138 FORWARD LENGTH=261;>AT5G07090.1 | Symbols: | Rib	4	23	23	2	8	10	4	5	17	18	18	14	18	20	18	17	20	20	19	13	20	17	18	13	16	14	15	15	12	10	12	10	13	11	11	9	11	8	10	7	9	9	8	9
AT2G17390.1	AT2G17390.1	9	6	6	>AT2G17390.1 | Symbols: AKR2B | ankyrin repeat-containing 2B | chr2:7555870-7557743 FORWARD LENGTH=344	1	9	6	6	2	4	2	1	0	0	1	0	0	1	1	0	0	0	0	0	0	0	0	0	0	0	0	0	0	0	0	0	0	0	0	0	0	0	0	0	0	0	0	0
AT2G17420.1	AT2G17420.1	15	15	9	>AT2G17420.1 | Symbols: NTRA, ATNTRA, NTR2 | NADPH-dependent thioredoxin reductase A | chr2:7564357-7566219 FORWARD LENGTH=378	1	15	15	9	1	2	2	1	1	1	0	1	0	0	0	0	0	0	0	0	0	0	0	0	0	0	0	0	0	0	0	0	0	0	0	0	0	0	0	0	0	0	0	0
AT2G17630.1	AT2G17630.1	15	6	6	>AT2G17630.1 | Symbols: | Pyridoxal phosphate (PLP)-dependent transferases superfamily protein | chr2:7666637-7667905 FORWARD LENGTH=422	1	15	6	6	12	11	10	10	0	0	1	0	0	0	0	0	0	0	0	0	0	0	0	0	0	0	0	0	0	0	0	0	0	0	0	0	0	0	0	0	0	0	0	0
AT2G17720.1;AT1G20270.1	AT2G17720.1	3;1	3;1	3;1	>AT2G17720.1 | Symbols: | 2-oxoglutarate (2OG) and Fe(II)-dependent oxygenase superfamily protein | chr2:7697513-7699174 FORWARD LENGTH=291	2	3	3	3	0	0	0	1	1	1	1	1	1	1	1	1	1	1	1	0	1	0	1	1	1	1	0	1	1	1	1	1	0	0	0	0	1	1	0	1	1	0	1	1
AT2G17790.1	AT2G17790.1	9	9	9	>AT2G17790.1 | Symbols: VPS35A, ZIP3 | VPS35 homolog A | chr2:7733685-7739344 FORWARD LENGTH=787	1	9	9	9	0	0	0	0	7	7	6	3	4	4	4	3	3	2	4	0	1	1	3	0	1	0	0	0	1	0	0	0	0	0	0	1	0	0	0	0	0	0	0	0
AT2G17840.1;AT4G35985.1	AT2G17840.1	12;1	12;1	12;1	>AT2G17840.1 | Symbols: ERD7 | Senescence/dehydration-associated protein-related | chr2:7755923-7757798 REVERSE LENGTH=452	2	12	12	12	0	0	0	0	1	1	2	1	0	1	1	0	1	1	1	0	1	1	0	1	0	0	0	0	0	0	0	0	0	0	0	0	0	0	0	0	0	0	0	0
AT2G17850.1	AT2G17850.1	1	1	1	>AT2G17850.1 | Symbols: | Rhodanese/Cell cycle control phosphatase superfamily protein | chr2:7760005-7760787 REVERSE LENGTH=156	1	1	1	1	0	0	0	1	0	0	0	0	0	0	0	0	0	0	0	0	0	0	0	0	0	0	0	0	0	0	0	0	0	0	0	0	0	0	0	0	0	0	0	0
AT2G17980.1	AT2G17980.1	16	16	16	>AT2G17980.1 | Symbols: ATSLY1 | Sec1/munc18-like (SM) proteins superfamily | chr2:7824352-7826404 FORWARD LENGTH=627	1	16	16	16	0	0	0	0	6	2	1	0	1	1	5	1	1	1	5	1	1	1	1	1	0	0	0	0	0	0	0	0	0	0	0	0	0	0	0	0	0	0	0	0
AT2G18020.1	AT2G18020.1	14	14	3	>AT2G18020.1 | Symbols: EMB2296 | Ribosomal protein L2 family | chr2:7837151-7838160 FORWARD LENGTH=258	1	14	14	3	5	4	4	2	10	9	10	7	10	11	9	10	10	10	10	9	11	10	10	7	10	10	10	10	11	11	11	11	11	11	10	10	11	8	11	11	10	11	9	9
AT2G18040.1	AT2G18040.1	10	10	10	>AT2G18040.1 | Symbols: PIN1AT | peptidylprolyl cis/trans isomerase, NIMA-interacting 1 | chr2:7842346-7843537 FORWARD LENGTH=119	1	10	10	10	6	6	7	4	0	0	0	0	0	0	0	0	0	0	0	0	0	0	0	0	0	0	0	0	0	0	0	0	0	0	0	0	0	0	0	0	0	0	0	0
AT2G18110.1	AT2G18110.1	9	2	2	>AT2G18110.1 | Symbols: | Translation elongation factor EF1B/ribosomal protein S6 family protein | chr2:7872636-7873713 FORWARD LENGTH=231	1	9	2	2	5	6	4	6	2	3	3	1	2	3	2	1	2	4	3	0	4	5	4	4	7	5	6	4	8	5	5	6	5	4	4	7	8	8	6	8	8	7	8	7
AT4G36450.1;AT2G18170.1;AT1G10210.2;AT1G10210.1;AT1G59580.2;AT1G59580.1;AT3G18040.2;AT3G18040.1;AT2G42880.1;AT1G67580.2;AT1G67580.1	AT4G36450.1;AT2G18170.1;AT1G10210.2;AT1G10210.1;AT1G59580.2;AT1G59580.1;AT3G18040.2;AT3G18040.1;AT2G42880.1;AT1G67580.2;AT1G67580.1	2;2;1;1;1;1;1;1;1;1;1	1;1;0;0;0;0;0;0;0;0;0	1;1;0;0;0;0;0;0;0;0;0	>AT4G36450.1 | Symbols: ATMPK14, MPK14 | mitogen-activated protein kinase 14 | chr4:17210245-17211413 REVERSE LENGTH=361;>AT2G18170.1 | Symbols: ATMPK7, MPK7 | MAP kinase 7 | chr2:7908178-7909374 REVERSE LENGTH=368;>AT1G10210.2 | Symbols: ATMPK1, MPK1 | mi	11	2	1	1	2	2	1	1	0	0	0	0	0	0	0	0	0	0	0	0	0	0	0	0	0	0	0	0	0	0	0	0	0	0	0	0	0	0	0	0	0	0	0	0
AT2G18230.1;AT3G53620.1	AT2G18230.1	8;3	5;0	5;0	>AT2G18230.1 | Symbols: AtPPa2, PPa2 | pyrophosphorylase 2 | chr2:7932139-7933560 REVERSE LENGTH=218	2	8	5	5	2	2	2	1	0	0	0	1	0	0	0	0	0	0	0	0	0	0	0	0	0	0	0	0	0	0	0	0	0	0	0	0	0	0	0	0	0	0	0	0
AT2G18250.1	AT2G18250.1	1	1	1	>AT2G18250.1 | Symbols: ATCOAD, COAD | 4-phosphopantetheine adenylyltransferase | chr2:7940025-7941499 FORWARD LENGTH=176	1	1	1	1	0	1	1	1	0	0	0	0	0	0	0	0	0	0	0	0	0	0	0	0	0	0	0	0	0	0	0	0	0	0	0	0	0	0	0	0	0	0	0	0
AT2G18690.1;AT2G18690.2	AT2G18690.1	5;2	5;2	5;2	>AT2G18690.1 | Symbols: | unknown protein; FUNCTIONS IN: molecular_function unknown; INVOLVED IN: biological_process unknown; LOCATED IN: membrane; EXPRESSED IN: 17 plant structures; EXPRESSED DURING: 9 growth stages; CONTAINS InterPro DOMAIN/s: Protein o	2	5	5	5	0	0	0	0	3	3	0	2	0	1	3	3	0	0	3	1	0	0	0	0	0	0	0	0	0	0	0	0	0	0	0	0	0	0	0	0	0	0	0	0
AT2G18710.1	AT2G18710.1	4	4	4	>AT2G18710.1 | Symbols: SCY1 | SECY homolog 1 | chr2:8112231-8114452 REVERSE LENGTH=551	1	4	4	4	0	0	0	0	1	0	0	0	0	0	0	0	0	0	0	0	0	0	0	0	0	0	0	0	0	0	0	0	0	0	0	0	0	0	0	0	0	0	0	0
AT2G18740.2;AT4G30330.1;AT2G18740.1	AT2G18740.2;AT4G30330.1;AT2G18740.1	1;1;1	1;1;1	1;1;1	>AT2G18740.2 | Symbols: | Small nuclear ribonucleoprotein family protein | chr2:8123334-8124581 FORWARD LENGTH=78;>AT4G30330.1 | Symbols: | Small nuclear ribonucleoprotein family protein | chr4:14836773-14837919 REVERSE LENGTH=88;>AT2G18740.1 | Symbols:	3	1	1	1	0	0	0	0	1	1	1	0	1	1	1	0	0	0	0	0	0	0	0	0	0	0	0	0	0	0	0	0	0	0	0	0	0	0	0	0	0	0	0	0
AT2G18770.1	AT2G18770.1	4	4	3	>AT2G18770.1 | Symbols: | P-loop containing nucleoside triphosphate hydrolases superfamily protein | chr2:8134984-8136360 FORWARD LENGTH=260	1	4	4	3	2	2	1	1	0	0	0	0	0	0	0	0	0	0	0	0	0	0	0	0	0	0	0	0	0	0	0	0	0	0	0	0	0	0	0	0	0	0	0	0
AT2G18790.1;AT4G16250.1	AT2G18790.1;AT4G16250.1	4;2	4;2	4;2	>AT2G18790.1 | Symbols: PHYB, HY3, OOP1 | phytochrome B | chr2:8140079-8144151 FORWARD LENGTH=1172;>AT4G16250.1 | Symbols: PHYD | phytochrome D | chr4:9195602-9199486 REVERSE LENGTH=1164	2	4	4	4	0	0	0	0	0	0	0	0	0	0	0	0	0	0	0	0	0	0	0	0	0	0	0	0	3	2	3	1	1	1	2	1	3	1	3	3	2	1	3	2
AT2G18960.1;AT4G11730.1	AT2G18960.1	54;1	16;0	15;0	>AT2G18960.1 | Symbols: AHA1, PMA, OST2, HA1 | H(+)-ATPase 1 | chr2:8221858-8227268 FORWARD LENGTH=949	2	54	16	15	0	1	2	2	53	52	51	39	47	49	52	43	49	51	47	33	42	39	36	39	34	32	28	35	30	20	28	25	19	13	16	21	24	13	19	21	21	12	20	19
AT2G19080.1	AT2G19080.1	2	2	2	>AT2G19080.1 | Symbols: | metaxin-related | chr2:8262818-8264746 FORWARD LENGTH=315	1	2	2	2	0	0	0	0	2	1	1	1	2	1	1	1	0	1	1	0	1	1	1	1	1	1	1	1	1	0	1	1	1	0	1	0	1	1	1	1	1	1	1	1
AT2G19480.3;AT2G19480.2;AT2G19480.1	AT2G19480.3;AT2G19480.2;AT2G19480.1	9;9;9	7;7;7	6;6;6	>AT2G19480.3 | Symbols: NAP1;2 | nucleosome assembly protein 1;2 | chr2:8438601-8441040 FORWARD LENGTH=372;>AT2G19480.2 | Symbols: NFA02, NFA2, NAP1;2 | nucleosome assembly protein 1;2 | chr2:8438601-8441040 FORWARD LENGTH=373;>AT2G19480.1 | Symbols: NFA02	3	9	7	6	0	0	1	0	0	2	1	0	0	0	0	0	0	0	0	0	0	0	0	1	0	0	1	1	1	1	0	0	1	0	0	0	0	0	0	0	0	0	0	0
AT2G19520.1;AT4G29730.1	AT2G19520.1;AT4G29730.1	2;1	2;1	2;1	>AT2G19520.1 | Symbols: FVE, ACG1, MSI4, NFC4, NFC04, ATMSI4 | Transducin family protein / WD-40 repeat family protein | chr2:8456006-8459235 FORWARD LENGTH=507;>AT4G29730.1 | Symbols: NFC5, MSI5 | nucleosome/chromatin assembly factor group C5 | chr4:14559	2	2	2	2	0	0	0	0	0	0	0	0	0	0	0	0	0	0	0	0	0	0	0	0	0	0	0	0	1	0	0	0	0	0	0	0	0	0	0	0	0	0	0	0
AT2G19570.1	AT2G19570.1	12	12	12	>AT2G19570.1 | Symbols: CDA1, AT-CDA1, DESZ | cytidine deaminase 1 | chr2:8470598-8471503 REVERSE LENGTH=301	1	12	12	12	1	1	0	1	0	0	0	0	0	0	0	0	0	0	0	0	0	0	0	0	0	0	0	0	0	0	0	0	0	0	0	0	0	0	0	0	0	0	0	0
AT2G19590.1	AT2G19590.1	3	3	3	>AT2G19590.1 | Symbols: ACO1, ATACO1 | ACC oxidase 1 | chr2:8476239-8477354 REVERSE LENGTH=310	1	3	3	3	2	2	2	3	0	0	0	0	0	0	0	0	0	0	0	0	0	0	0	0	0	0	0	0	0	0	0	0	0	0	0	0	0	0	0	0	0	0	0	0
AT2G19730.3;AT2G19730.2;AT2G19730.1	AT2G19730.3;AT2G19730.2;AT2G19730.1	9;9;9	6;6;6	6;6;6	>AT2G19730.3 | Symbols: | Ribosomal L28e protein family | chr2:8511752-8512995 FORWARD LENGTH=143;>AT2G19730.2 | Symbols: | Ribosomal L28e protein family | chr2:8511752-8512995 FORWARD LENGTH=143;>AT2G19730.1 | Symbols: | Ribosomal L28e protein family |	3	9	6	6	8	8	8	8	0	0	0	0	0	0	0	0	0	0	0	0	0	0	0	0	0	0	0	0	0	0	0	0	0	0	0	0	0	0	0	0	0	0	0	0
AT5G56670.1;AT4G29390.1;AT2G19750.1	AT5G56670.1;AT4G29390.1;AT2G19750.1	5;5;5	5;5;5	5;5;5	>AT5G56670.1 | Symbols: | Ribosomal protein S30 family protein | chr5:22935413-22935981 REVERSE LENGTH=62;>AT4G29390.1 | Symbols: | Ribosomal protein S30 family protein | chr4:14465212-14465902 REVERSE LENGTH=62;>AT2G19750.1 | Symbols: | Ribosomal prote	3	5	5	5	4	4	3	3	3	2	2	1	2	3	3	1	2	3	3	1	2	1	2	1	2	1	1	1	2	1	1	1	1	1	1	1	1	0	1	1	1	1	1	1
AT2G19760.1	AT2G19760.1	2	2	2	>AT2G19760.1 | Symbols: PFN1, PRF1 | profilin 1 | chr2:8517074-8518067 REVERSE LENGTH=131	1	2	2	2	2	1	1	1	0	0	0	0	0	0	0	0	0	0	0	0	0	0	0	0	0	0	0	0	0	0	0	0	0	0	0	0	0	0	0	0	0	0	0	0
AT4G29160.2;AT2G19830.1;AT4G29160.3;AT4G29160.1	AT4G29160.2;AT2G19830.1;AT4G29160.3;AT4G29160.1	1;1;1;1	1;1;1;1	1;1;1;1	>AT4G29160.2 | Symbols: SNF7.1 | SNF7 family protein | chr4:14381350-14382342 FORWARD LENGTH=192;>AT2G19830.1 | Symbols: SNF7.2, VPS32 | SNF7 family protein | chr2:8558101-8559389 REVERSE LENGTH=213;>AT4G29160.3 | Symbols: SNF7.1 | SNF7 family protein | ch	4	1	1	1	0	0	0	0	0	0	0	1	0	0	0	1	0	0	0	0	0	0	0	0	0	0	0	0	0	0	0	0	0	0	0	0	0	0	0	0	0	0	0	0
AT2G19860.1;AT2G19860.2	AT2G19860.1;AT2G19860.2	8;7	3;2	3;2	>AT2G19860.1 | Symbols: ATHXK2, HXK2 | hexokinase 2 | chr2:8570818-8573762 FORWARD LENGTH=502;>AT2G19860.2 | Symbols: ATHXK2, HXK2 | hexokinase 2 | chr2:8571949-8573762 FORWARD LENGTH=393	2	8	3	3	0	0	0	0	3	1	2	0	2	1	1	1	2	1	2	0	0	0	1	1	1	0	0	0	1	0	0	0	1	0	1	1	0	0	0	0	0	0	0	0
AT2G19900.1	AT2G19900.1	13	9	8	>AT2G19900.1 | Symbols: ATNADP-ME1, NADP-ME1 | NADP-malic enzyme 1 | chr2:8592106-8595403 REVERSE LENGTH=581	1	13	9	8	0	0	0	0	1	1	0	0	0	0	1	0	0	0	0	0	1	2	2	3	5	3	5	5	10	5	7	9	2	3	4	5	0	1	0	1	0	0	0	0
AT2G19940.2;AT2G19940.1	AT2G19940.2;AT2G19940.1	18;18	18;18	18;18	>AT2G19940.2 | Symbols: | oxidoreductases, acting on the aldehyde or oxo group of donors, NAD or NADP as acceptor;copper ion binding | chr2:8613168-8615649 FORWARD LENGTH=401;>AT2G19940.1 | Symbols: | oxidoreductases, acting on the aldehyde or oxo group	2	18	18	18	3	2	1	1	1	1	1	0	0	1	0	0	1	1	1	0	1	0	0	0	1	0	0	1	1	1	0	0	0	0	0	0	0	0	0	0	0	0	0	0
AT2G19950.1;AT2G19950.2	AT2G19950.1;AT2G19950.2	2;2	2;2	2;2	>AT2G19950.1 | Symbols: GC1 | golgin candidate 1 | chr2:8616341-8621219 REVERSE LENGTH=707;>AT2G19950.2 | Symbols: GC1 | golgin candidate 1 | chr2:8616341-8621219 REVERSE LENGTH=710	2	2	2	2	0	0	0	0	1	0	0	0	0	0	0	0	0	0	0	0	0	0	0	0	0	0	0	0	0	0	0	0	0	0	0	0	0	0	0	0	0	0	0	0
AT2G20050.2;AT2G20050.1	AT2G20050.2;AT2G20050.1	3;3	3;3	3;3	>AT2G20050.2 | Symbols: | protein serine/threonine phosphatases;protein kinases;catalytics;cAMP-dependent protein kinase regulators;ATP binding;protein serine/threonine phosphatases | chr2:8649779-8654193 REVERSE LENGTH=1091;>AT2G20050.1 | Symbols: | pro	2	3	3	3	0	0	0	0	0	0	0	0	0	1	1	0	0	0	1	0	1	1	1	1	2	1	0	1	2	1	1	1	0	1	2	1	1	0	2	0	2	0	0	1
AT2G20190.1	AT2G20190.1	1	1	1	>AT2G20190.1 | Symbols: ATCLASP, CLASP | CLIP-associated protein | chr2:8711862-8718813 REVERSE LENGTH=1439	1	1	1	1	1	0	0	0	0	0	0	0	0	0	0	0	0	0	0	0	0	0	0	0	0	0	0	0	0	0	0	0	0	0	0	0	0	0	0	0	0	0	0	0
AT2G20230.1	AT2G20230.1	3	3	3	>AT2G20230.1 | Symbols: | Tetraspanin family protein | chr2:8725762-8727388 FORWARD LENGTH=270	1	3	3	3	0	0	0	0	0	0	0	0	0	0	0	0	0	0	0	0	0	0	0	0	0	0	0	0	0	0	0	0	0	0	0	0	0	0	0	0	0	0	0	0
AT2G20260.1	AT2G20260.1	6	4	4	>AT2G20260.1 | Symbols: PSAE-2 | photosystem I subunit E-2 | chr2:8736780-8737644 FORWARD LENGTH=145	1	6	4	4	3	3	3	1	0	0	0	0	0	0	0	0	0	0	0	0	0	0	0	0	3	2	3	3	3	3	3	3	3	3	3	3	5	3	3	2	5	5	5	4
AT2G20270.1;AT2G20270.2	AT2G20270.1;AT2G20270.2	2;2	2;2	2;2	>AT2G20270.1 | Symbols: | Thioredoxin superfamily protein | chr2:8738001-8739617 REVERSE LENGTH=179;>AT2G20270.2 | Symbols: | Thioredoxin superfamily protein | chr2:8738001-8739617 REVERSE LENGTH=206	2	2	2	2	2	2	2	2	0	0	1	0	0	1	0	0	1	1	0	0	1	1	1	0	0	0	0	0	1	1	1	1	1	1	1	1	1	1	1	1	1	1	1	1
AT2G20280.1	AT2G20280.1	4	4	4	>AT2G20280.1 | Symbols: | Zinc finger C-x8-C-x5-C-x3-H type family protein | chr2:8740054-8742349 REVERSE LENGTH=371	1	4	4	4	0	0	0	0	1	0	0	0	0	1	0	0	0	0	1	0	0	0	1	0	0	0	0	0	0	0	0	0	0	0	0	0	0	0	0	0	0	0	0	0
AT2G20360.1	AT2G20360.1	17	17	17	>AT2G20360.1 | Symbols: | NAD(P)-binding Rossmann-fold superfamily protein | chr2:8786070-8789098 FORWARD LENGTH=402	1	17	17	17	1	2	1	0	0	0	0	0	0	0	0	0	0	0	0	0	0	0	0	0	0	0	0	0	4	2	4	2	6	5	6	5	4	1	4	3	4	3	4	3
AT2G20420.1	AT2G20420.1	32	32	32	>AT2G20420.1 | Symbols: | ATP citrate lyase (ACL) family protein | chr2:8805574-8807858 FORWARD LENGTH=421	1	32	32	32	5	7	4	1	11	12	10	10	7	9	11	8	6	9	12	3	4	6	5	6	2	1	1	1	2	0	0	0	1	1	1	1	0	0	0	0	0	0	0	0
AT2G20450.1	AT2G20450.1	8	2	2	>AT2G20450.1 | Symbols: | Ribosomal protein L14 | chr2:8813923-8815071 FORWARD LENGTH=134	1	8	2	2	8	6	4	4	4	1	2	1	3	1	2	1	3	2	4	0	3	2	2	2	2	2	2	2	2	2	1	2	3	4	4	4	2	2	2	2	2	2	2	2
AT2G20520.1	AT2G20520.1	1	1	1	>AT2G20520.1 | Symbols: FLA6 | FASCICLIN-like arabinogalactan 6 | chr2:8840663-8841406 FORWARD LENGTH=247	1	1	1	1	0	0	0	0	0	0	0	0	1	0	0	0	0	0	0	0	0	0	0	0	0	0	0	0	0	0	0	0	0	0	0	0	0	0	0	0	0	0	0	0
AT2G20530.2;AT2G20530.1	AT2G20530.2;AT2G20530.1	13;13	9;9	7;7	>AT2G20530.2 | Symbols: ATPHB6, PHB6 | prohibitin 6 | chr2:8842300-8843787 FORWARD LENGTH=286;>AT2G20530.1 | Symbols: ATPHB6, PHB6 | prohibitin 6 | chr2:8842300-8843787 FORWARD LENGTH=286	2	13	9	7	0	0	0	0	0	0	0	0	0	0	0	0	0	0	0	0	0	0	0	0	0	0	0	0	0	0	0	0	0	0	0	0	0	0	0	0	0	0	0	0
AT2G20580.1;AT4G08140.1	AT2G20580.1	35;1	35;1	21;1	>AT2G20580.1 | Symbols: RPN1A, ATRPN1A | 26S proteasome regulatory subunit S2 1A | chr2:8859211-8864699 FORWARD LENGTH=891	2	35	35	21	0	0	0	0	5	5	2	0	2	2	2	1	3	1	1	0	2	0	1	0	1	1	1	1	3	2	3	2	2	1	2	3	7	3	4	4	7	4	5	4
AT2G20610.1;AT2G20610.2	AT2G20610.1;AT2G20610.2	25;21	25;21	23;19	>AT2G20610.1 | Symbols: SUR1, HLS3, RTY, ALF1, RTY1 | Tyrosine transaminase family protein | chr2:8878150-8880298 REVERSE LENGTH=462;>AT2G20610.2 | Symbols: SUR1, HLS3, RTY, ALF1, RTY1 | Tyrosine transaminase family protein | chr2:8878308-8880298 REVERSE L	2	25	25	23	1	0	0	1	1	1	1	0	0	0	1	0	0	0	2	0	0	0	0	0	0	0	0	0	0	0	0	0	0	0	0	0	0	0	0	0	0	0	0	0
AT2G20630.1;AT2G20630.2	AT2G20630.1;AT2G20630.2	8;8	8;8	5;5	>AT2G20630.1 | Symbols: PIA1 | PP2C induced by AVRRPM1 | chr2:8897826-8899648 REVERSE LENGTH=279;>AT2G20630.2 | Symbols: PIA1 | PP2C induced by AVRRPM1 | chr2:8897335-8899648 REVERSE LENGTH=290	2	8	8	5	6	4	5	6	0	0	0	0	0	0	0	0	0	0	0	0	0	0	0	0	0	0	0	0	0	0	0	0	0	0	0	0	0	0	0	0	0	0	0	0
AT2G20690.1	AT2G20690.1	7	7	7	>AT2G20690.1 | Symbols: | lumazine-binding family protein | chr2:8923342-8924621 FORWARD LENGTH=271	1	7	7	7	2	2	3	1	0	0	0	0	0	0	0	0	0	0	0	0	0	0	0	0	0	0	0	0	0	0	0	0	0	0	0	0	0	0	0	0	0	0	0	0
AT2G20760.1;AT3G51890.1	AT2G20760.1	7;1	7;1	7;1	>AT2G20760.1 | Symbols: | Clathrin light chain protein | chr2:8943279-8945108 REVERSE LENGTH=338	2	7	7	7	0	1	0	0	2	2	1	1	0	1	2	2	1	2	2	0	0	0	0	0	0	0	0	0	0	0	0	0	0	0	0	0	0	0	0	0	0	0	0	0
AT2G20810.1	AT2G20810.1	1	1	1	>AT2G20810.1 | Symbols: GAUT10, LGT4 | galacturonosyltransferase 10 | chr2:8957927-8959610 FORWARD LENGTH=536	1	1	1	1	0	0	0	0	0	0	0	0	0	0	0	0	0	0	0	0	0	0	0	0	0	0	0	0	0	0	0	0	0	0	0	0	0	0	0	0	0	0	0	0
AT2G20890.1	AT2G20890.1	9	9	9	>AT2G20890.1 | Symbols: PSB29, THF1 | photosystem II reaction center PSB29 protein | chr2:8987783-8989185 FORWARD LENGTH=300	1	9	9	9	8	8	9	7	2	1	0	0	2	1	0	0	0	1	0	0	1	1	0	0	0	0	0	0	0	0	0	0	0	0	0	0	0	0	0	0	0	0	0	0
AT2G20990.1;AT2G20990.2;AT2G20990.3;AT2G21010.1;AT2G34240.1	AT2G20990.1;AT2G20990.2;AT2G20990.3	10;10;10;3;1	10;10;10;3;1	10;10;10;3;1	>AT2G20990.1 | Symbols: SYTA, NTMC2TYPE1.1, ATSYTA, NTMC2T1.1, SYT1 | synaptotagmin A | chr2:9014827-9017829 FORWARD LENGTH=541;>AT2G20990.2 | Symbols: SYTA | synaptotagmin A | chr2:9014827-9017829 FORWARD LENGTH=565;>AT2G20990.3 | Symbols: SYTA | synaptot	5	10	10	10	0	0	0	0	2	3	2	0	5	4	1	2	5	3	0	1	2	0	1	1	2	0	0	0	5	5	3	1	4	5	6	3	8	3	6	7	7	6	4	7
AT2G21060.1	AT2G21060.1	1	1	1	>AT2G21060.1 | Symbols: ATGRP2B, ATCSP4, GRP2B | glycine-rich protein 2B | chr2:9036983-9037588 REVERSE LENGTH=201	1	1	1	1	1	1	1	1	0	0	0	0	0	0	0	0	0	0	0	0	0	0	0	0	0	0	0	0	0	0	0	0	0	0	0	0	0	0	0	0	0	0	0	0
AT2G21130.1	AT2G21130.1	9	3	3	>AT2G21130.1 | Symbols: | Cyclophilin-like peptidyl-prolyl cis-trans isomerase family protein | chr2:9055619-9056143 REVERSE LENGTH=174	1	9	3	3	2	5	5	5	5	2	2	1	4	1	2	0	3	2	3	1	2	0	0	0	0	0	0	0	0	1	0	1	1	0	1	1	1	0	1	0	1	1	1	1
AT2G21150.1	AT2G21150.1	1	1	1	>AT2G21150.1 | Symbols: XCT | XAP5 family protein | chr2:9065397-9067921 FORWARD LENGTH=337	1	1	1	1	0	0	0	0	0	0	0	0	0	0	0	0	0	0	0	0	0	0	0	0	0	0	0	0	0	0	0	0	0	0	0	0	0	0	0	0	0	0	0	0
AT2G21160.1;AT2G21160.2	AT2G21160.1;AT2G21160.2	5;4	5;4	5;4	>AT2G21160.1 | Symbols: | Translocon-associated protein (TRAP), alpha subunit | chr2:9068428-9070207 FORWARD LENGTH=258;>AT2G21160.2 | Symbols: | Translocon-associated protein (TRAP), alpha subunit | chr2:9068428-9070310 FORWARD LENGTH=188	2	5	5	5	1	0	0	0	3	3	3	2	3	3	3	3	3	3	3	1	1	1	3	2	3	1	1	2	2	1	1	1	0	0	0	0	1	0	0	0	1	0	1	1
AT2G21170.1;AT2G21170.2	AT2G21170.1;AT2G21170.2	22;21	22;21	21;21	>AT2G21170.1 | Symbols: TIM, PDTPI | triosephosphate isomerase | chr2:9071047-9073106 REVERSE LENGTH=315;>AT2G21170.2 | Symbols: TIM, PDTPI | triosephosphate isomerase | chr2:9071047-9073106 REVERSE LENGTH=306	2	22	22	21	5	5	3	6	0	0	0	0	0	0	0	0	0	0	0	0	0	0	0	0	0	0	0	0	0	0	0	0	0	0	0	0	0	0	0	0	0	0	0	0
AT2G21250.1;AT2G21250.2;AT2G21260.1	AT2G21250.1;AT2G21250.2	16;13;7	16;13;7	16;13;7	>AT2G21250.1 | Symbols: | NAD(P)-linked oxidoreductase superfamily protein | chr2:9103408-9105116 REVERSE LENGTH=309;>AT2G21250.2 | Symbols: | NAD(P)-linked oxidoreductase superfamily protein | chr2:9103703-9105116 REVERSE LENGTH=238	3	16	16	16	1	1	0	1	0	0	0	0	0	0	0	0	0	0	0	0	0	0	0	0	0	0	0	0	0	0	0	0	0	0	0	0	0	0	0	0	0	0	0	0
AT2G21270.2;AT2G21270.1;AT2G21270.3;AT4G38930.1;AT4G38930.2	AT2G21270.2;AT2G21270.1;AT2G21270.3;AT4G38930.1;AT4G38930.2	4;4;4;2;2	4;4;4;2;2	4;4;4;2;2	>AT2G21270.2 | Symbols: UFD1 | ubiquitin fusion degradation 1 | chr2:9108126-9110012 FORWARD LENGTH=319;>AT2G21270.1 | Symbols: UFD1 | ubiquitin fusion degradation 1 | chr2:9108126-9110012 FORWARD LENGTH=319;>AT2G21270.3 | Symbols: UFD1 | ubiquitin fusion	5	4	4	4	1	3	1	1	1	0	0	0	0	0	0	0	0	0	0	0	0	0	0	0	0	0	0	0	0	0	0	0	0	0	0	0	0	0	0	0	0	0	0	0
AT2G21330.1;AT2G21330.3;AT2G21330.2	AT2G21330.1;AT2G21330.3;AT2G21330.2	21;20;15	9;9;8	9;9;8	>AT2G21330.1 | Symbols: FBA1 | fructose-bisphosphate aldolase 1 | chr2:9128416-9130152 REVERSE LENGTH=399;>AT2G21330.3 | Symbols: FBA1 | fructose-bisphosphate aldolase 1 | chr2:9128416-9130152 REVERSE LENGTH=389;>AT2G21330.2 | Symbols: FBA1 | fructose-bisp	3	21	9	9	0	1	0	0	18	18	15	13	10	12	17	10	11	12	19	6	7	7	9	5	6	4	4	3	4	0	0	1	1	1	1	0	0	0	0	0	0	0	0	0
AT2G21370.2;AT2G21370.1	AT2G21370.2;AT2G21370.1	1;1	1;1	1;1	>AT2G21370.2 | Symbols: XK-1, XK1 | xylulose kinase-1 | chr2:9137582-9139573 REVERSE LENGTH=385;>AT2G21370.1 | Symbols: XK-1, XK1 | xylulose kinase-1 | chr2:9137582-9140050 REVERSE LENGTH=478	2	1	1	1	1	1	1	0	0	0	0	0	0	0	0	0	0	0	0	0	0	0	0	0	0	0	0	0	0	0	0	0	0	0	0	0	0	0	0	0	0	0	0	0
AT2G21385.2;AT2G21385.1;AT2G21385.3;AT2G21385.4	AT2G21385.2;AT2G21385.1;AT2G21385.3;AT2G21385.4	7;7;7;7	7;7;7;7	7;7;7;7	>AT2G21385.2 | Symbols: | unknown protein; FUNCTIONS IN: molecular_function unknown; INVOLVED IN: biological_process unknown; LOCATED IN: chloroplast; EXPRESSED IN: 22 plant structures; EXPRESSED DURING: 13 growth stages; Has 49 Blast hits to 49 proteins	4	7	7	7	6	5	6	4	0	0	0	0	0	0	0	0	0	0	0	0	0	0	0	0	0	0	0	0	0	0	0	0	0	0	0	0	0	0	0	0	0	0	0	0
AT2G21390.1	AT2G21390.1	45	45	16	>AT2G21390.1 | Symbols: | Coatomer, alpha subunit | chr2:9152428-9156577 FORWARD LENGTH=1218	1	45	45	16	0	0	0	0	10	10	9	1	6	12	2	4	19	27	16	14	32	27	30	31	35	32	31	33	36	25	31	26	25	20	16	20	30	16	26	22	27	22	23	23
AT2G21410.1	AT2G21410.1	20	7	7	>AT2G21410.1 | Symbols: VHA-A2 | vacuolar proton ATPase A2 | chr2:9162703-9168141 FORWARD LENGTH=821	1	20	7	7	0	0	0	0	1	0	1	0	1	0	0	0	0	1	1	0	0	0	0	1	0	0	0	0	15	13	15	13	14	16	15	14	13	9	8	8	7	6	7	6
AT2G21470.1;AT2G21470.3;AT2G21470.2	AT2G21470.1;AT2G21470.3;AT2G21470.2	4;4;4	4;4;4	4;4;4	>AT2G21470.1 | Symbols: SAE2, ATSAE2, EMB2764 | SUMO-activating enzyme 2 | chr2:9198752-9202136 FORWARD LENGTH=625;>AT2G21470.3 | Symbols: SAE2 | SUMO-activating enzyme 2 | chr2:9198752-9202136 FORWARD LENGTH=628;>AT2G21470.2 | Symbols: SAE2, ATSAE2, EMB27	3	4	4	4	0	0	0	0	3	3	1	2	1	1	1	0	0	1	2	0	0	0	0	0	0	0	0	0	0	0	0	0	0	0	0	0	0	0	0	0	0	0	0	0
AT2G21530.1	AT2G21530.1	5	5	5	>AT2G21530.1 | Symbols: | SMAD/FHA domain-containing protein | chr2:9219372-9220464 FORWARD LENGTH=209	1	5	5	5	4	3	2	5	0	0	0	0	0	0	0	0	0	0	0	0	0	0	0	0	0	0	0	0	0	0	0	0	0	0	0	0	0	0	0	0	0	0	0	0
AT2G21540.3;AT2G21540.2;AT2G21540.1	AT2G21540.3;AT2G21540.2;AT2G21540.1	1;1;1	1;1;1	1;1;1	>AT2G21540.3 | Symbols: SFH3 | SEC14-like 3 | chr2:9220831-9223737 REVERSE LENGTH=542;>AT2G21540.2 | Symbols: ATSFH3, SFH3 | SEC14-like 3 | chr2:9220831-9223737 REVERSE LENGTH=548;>AT2G21540.1 | Symbols: ATSFH3, SFH3 | SEC14-like 3 | chr2:9220831-9223737 R	3	1	1	1	0	0	0	0	0	0	1	0	0	0	0	0	1	1	0	0	0	0	0	0	0	0	0	0	0	0	0	0	0	0	0	0	0	0	0	0	0	0	0	0
AT2G21580.2;AT2G21580.1	AT2G21580.2;AT2G21580.1	9;9	9;9	3;3	>AT2G21580.2 | Symbols: | Ribosomal protein S25 family protein | chr2:9236629-9237510 FORWARD LENGTH=107;>AT2G21580.1 | Symbols: | Ribosomal protein S25 family protein | chr2:9236629-9237510 FORWARD LENGTH=108	2	9	9	3	7	8	8	8	1	1	1	1	1	1	1	1	1	1	1	1	1	1	1	1	1	1	1	1	1	1	1	1	1	1	1	1	1	1	1	1	1	1	1	1
AT2G21590.2;AT2G21590.1	AT2G21590.2;AT2G21590.1	5;5	2;2	2;2	>AT2G21590.2 | Symbols: APL4 | Glucose-1-phosphate adenylyltransferase family protein | chr2:9239362-9242150 FORWARD LENGTH=523;>AT2G21590.1 | Symbols: APL4 | Glucose-1-phosphate adenylyltransferase family protein | chr2:9239362-9242150 FORWARD LENGTH=523	2	5	2	2	0	0	0	0	5	4	1	3	1	1	2	1	0	1	3	1	1	0	0	0	0	0	1	0	0	0	0	0	0	0	0	0	0	0	0	0	0	0	0	0
AT2G21600.1;AT4G39220.1	AT2G21600.1;AT4G39220.1	2;1	2;1	2;1	>AT2G21600.1 | Symbols: ATRER1B, RER1B | endoplasmatic reticulum retrieval protein 1B | chr2:9243550-9244579 FORWARD LENGTH=195;>AT4G39220.1 | Symbols: ATRER1A | Rer1 family protein | chr4:18264280-18265531 FORWARD LENGTH=191	2	2	2	2	0	1	1	0	1	2	0	2	1	1	1	1	1	1	1	0	1	1	1	0	1	1	1	0	1	0	1	0	0	0	0	0	1	0	0	0	1	0	0	0
AT2G21620.1;AT2G21620.2	AT2G21620.1;AT2G21620.2	12;11	12;11	12;11	>AT2G21620.1 | Symbols: RD2 | Adenine nucleotide alpha hydrolases-like superfamily protein | chr2:9248749-9249986 FORWARD LENGTH=187;>AT2G21620.2 | Symbols: RD2 | Adenine nucleotide alpha hydrolases-like superfamily protein | chr2:9248749-9249986 FORWARD L	2	12	12	12	9	10	7	8	0	0	0	0	0	0	0	0	0	0	0	0	0	0	0	0	0	0	0	0	0	0	0	0	0	0	0	0	0	0	0	0	0	0	0	0
AT2G21660.1;AT2G21660.2	AT2G21660.1;AT2G21660.2	8;7	5;4	5;4	>AT2G21660.1 | Symbols: ATGRP7, CCR2, GR-RBP7, GRP7 | cold, circadian rhythm, and rna binding 2 | chr2:9265477-9266316 REVERSE LENGTH=176;>AT2G21660.2 | Symbols: ATGRP7, CCR2 | cold, circadian rhythm, and rna binding 2 | chr2:9265477-9266316 REVERSE LENGTH	2	8	5	5	6	6	7	6	2	2	3	1	2	3	3	2	2	3	3	0	2	2	3	2	3	2	3	0	3	1	3	0	1	1	1	0	3	0	2	0	3	0	2	0
AT2G21870.1;AT2G21870.2	AT2G21870.1;AT2G21870.2	20;19	20;19	20;19	>AT2G21870.1 | Symbols: MGP1 | copper ion binding;cobalt ion binding;zinc ion binding | chr2:9320456-9322618 REVERSE LENGTH=240;>AT2G21870.2 | Symbols: MGP1 | copper ion binding;cobalt ion binding;zinc ion binding | chr2:9320612-9322618 REVERSE LENGTH=220	2	20	20	20	17	17	14	13	0	0	0	0	0	0	0	0	0	0	0	0	0	0	0	0	1	1	1	0	2	2	1	2	2	3	2	1	3	2	1	3	6	2	2	3
AT2G22125.1;AT1G77460.2;AT1G77460.1	AT2G22125.1	27;1;1	27;1;1	27;1;1	>AT2G22125.1 | Symbols: CSI1 | binding | chr2:9406793-9414223 FORWARD LENGTH=2150	3	27	27	27	0	0	0	0	0	0	0	0	0	0	0	0	0	0	0	0	0	0	0	0	3	1	0	2	15	12	6	0	20	12	12	4	22	14	20	9	20	14	16	11
AT2G22170.1	AT2G22170.1	5	5	4	>AT2G22170.1 | Symbols: | Lipase/lipooxygenase, PLAT/LH2 family protein | chr2:9427010-9427742 REVERSE LENGTH=183	1	5	5	4	1	1	2	2	1	2	1	1	1	1	1	1	1	1	1	0	0	1	1	1	0	0	0	0	0	0	0	0	0	0	0	0	0	0	0	0	0	0	0	0
AT2G22230.1	AT2G22230.1	5	2	2	>AT2G22230.1 | Symbols: | Thioesterase superfamily protein | chr2:9450042-9451427 FORWARD LENGTH=220	1	5	2	2	0	0	0	0	1	1	1	0	1	1	1	0	1	1	1	0	0	0	0	0	0	0	0	0	0	0	0	0	0	0	0	0	0	0	0	0	0	0	0	0
AT2G22240.1;AT2G22240.2	AT2G22240.1;AT2G22240.2	11;6	1;0	1;0	>AT2G22240.1 | Symbols: ATMIPS2, MIPS2, ATIPS2 | myo-inositol-1-phosphate synthase 2 | chr2:9451901-9453938 REVERSE LENGTH=510;>AT2G22240.2 | Symbols: ATMIPS2, MIPS2, ATIPS2 | myo-inositol-1-phosphate synthase 2 | chr2:9451901-9453375 REVERSE LENGTH=380	2	11	1	1	0	0	0	0	11	11	8	9	4	8	10	4	2	3	7	1	1	1	2	1	1	1	1	1	1	1	1	1	1	1	1	1	0	0	0	1	0	0	1	1
AT2G22250.1;AT2G22250.3;AT2G22250.2	AT2G22250.1;AT2G22250.3;AT2G22250.2	12;12;12	12;12;12	12;12;12	>AT2G22250.1 | Symbols: ATAAT, AAT, MEE17 | aspartate aminotransferase | chr2:9458011-9460028 REVERSE LENGTH=428;>AT2G22250.3 | Symbols: ATAAT, AAT, MEE17 | aspartate aminotransferase | chr2:9458011-9460297 REVERSE LENGTH=475;>AT2G22250.2 | Symbols: ATAAT,	3	12	12	12	2	0	0	0	2	3	3	0	1	2	2	1	2	2	1	0	1	1	1	1	0	0	0	0	0	0	0	0	0	0	0	0	0	0	0	0	0	0	0	0
AT2G22400.1	AT2G22400.1	3	3	3	>AT2G22400.1 | Symbols: | S-adenosyl-L-methionine-dependent methyltransferases superfamily protein | chr2:9504823-9508788 REVERSE LENGTH=808	1	3	3	3	0	0	0	0	2	2	2	0	3	3	2	0	3	2	3	0	1	0	0	2	1	1	1	1	1	1	1	1	0	0	0	0	0	0	0	0	0	0	0	0
AT2G22420.1	AT2G22420.1	6	6	6	>AT2G22420.1 | Symbols: | Peroxidase superfamily protein | chr2:9513341-9514484 FORWARD LENGTH=329	1	6	6	6	0	0	0	0	3	4	0	0	0	1	2	0	0	0	2	0	0	0	0	0	0	0	0	0	0	0	0	0	0	0	0	0	0	0	0	0	0	0	0	0
AT2G22450.1	AT2G22450.1	4	4	4	>AT2G22450.1 | Symbols: | riboflavin biosynthesis protein, putative | chr2:9530654-9532691 FORWARD LENGTH=476	1	4	4	4	0	1	0	1	1	0	1	0	0	0	0	0	0	0	0	0	0	0	0	0	0	0	0	0	0	0	0	0	0	0	0	0	0	0	0	0	0	0	0	0
AT2G22475.1;AT2G22475.2	AT2G22475.1;AT2G22475.2	4;2	4;2	4;2	>AT2G22475.1 | Symbols: GEM | GRAM domain family protein | chr2:9541523-9544778 FORWARD LENGTH=299;>AT2G22475.2 | Symbols: GEM | GRAM domain family protein | chr2:9541523-9544242 FORWARD LENGTH=248	2	4	4	4	0	0	0	1	0	0	0	0	0	0	0	0	0	0	0	0	0	0	0	0	0	0	0	0	0	0	0	0	0	0	0	0	0	0	0	0	0	0	0	0
AT2G22480.1	AT2G22480.1	18	18	17	>AT2G22480.1 | Symbols: PFK5 | phosphofructokinase 5 | chr2:9545670-9548414 FORWARD LENGTH=537	1	18	18	17	0	0	0	0	17	18	13	17	5	5	16	8	5	6	8	1	2	1	2	1	0	0	1	0	1	0	1	0	0	0	0	1	0	0	0	0	0	0	0	0
AT2G22500.1;AT4G24570.1	AT2G22500.1	7;1	7;1	7;1	>AT2G22500.1 | Symbols: UCP5, ATPUMP5, DIC1 | uncoupling protein 5 | chr2:9563531-9564472 REVERSE LENGTH=313	2	7	7	7	3	3	2	4	0	0	0	0	0	0	0	0	0	0	0	0	0	0	0	0	0	0	0	0	0	0	0	0	0	0	0	0	0	0	0	0	0	0	0	0
AT2G22570.1;AT2G22570.2	AT2G22570.1;AT2G22570.2	2;1	2;1	2;1	>AT2G22570.1 | Symbols: ATNIC1, NIC1 | nicotinamidase 1 | chr2:9589604-9590846 REVERSE LENGTH=244;>AT2G22570.2 | Symbols: ATNIC1, NIC1 | nicotinamidase 1 | chr2:9590021-9590846 REVERSE LENGTH=175	2	2	2	2	2	2	2	2	0	0	0	0	0	0	0	0	0	0	0	0	0	0	0	0	0	0	0	0	0	0	0	0	0	0	0	0	0	0	0	0	0	0	0	0
AT2G22780.1	AT2G22780.1	8	7	7	>AT2G22780.1 | Symbols: PMDH1 | peroxisomal NAD-malate dehydrogenase 1 | chr2:9689995-9691923 REVERSE LENGTH=354	1	8	7	7	7	7	5	5	3	2	2	1	2	2	2	2	2	2	2	1	1	1	1	3	2	2	1	2	1	2	1	1	1	0	2	1	1	0	1	0	0	0	0	0
AT2G22970.2;AT2G22970.1;AT2G22970.3	AT2G22970.2;AT2G22970.1;AT2G22970.3	2;2;2	2;2;2	2;2;2	>AT2G22970.2 | Symbols: SCPL11 | serine carboxypeptidase-like 11 | chr2:9774875-9777146 FORWARD LENGTH=320;>AT2G22970.1 | Symbols: SCPL11 | serine carboxypeptidase-like 11 | chr2:9774875-9778224 FORWARD LENGTH=433;>AT2G22970.3 | Symbols: SCPL11 | serine ca	3	2	2	2	0	0	0	0	0	0	0	0	0	0	0	0	0	0	0	0	0	0	0	0	0	0	0	0	0	0	0	0	0	0	0	0	1	0	2	0	0	0	0	0
AT2G22990.6;AT2G22990.2;AT2G22990.4;AT2G22990.1;AT2G22990.3;AT2G22990.5	AT2G22990.6;AT2G22990.2;AT2G22990.4;AT2G22990.1;AT2G22990.3;AT2G22990.5	2;2;2;2;2;1	2;2;2;2;2;1	2;2;2;2;2;1	>AT2G22990.6 | Symbols: | sinapoylglucose 1 | chr2:9787071-9789925 FORWARD LENGTH=319;>AT2G22990.2 | Symbols: SNG1, SCPL8 | sinapoylglucose 1 | chr2:9787071-9789925 FORWARD LENGTH=319;>AT2G22990.4 | Symbols: SNG1, SCPL8 | sinapoylglucose 1 | chr2:9786393-	6	2	2	2	0	0	0	0	0	0	0	0	0	1	0	0	2	2	0	0	1	0	0	0	0	0	0	0	0	0	0	0	0	0	0	0	0	0	0	0	0	0	0	0
AT5G67380.2;AT3G50000.1;AT5G67380.1;AT2G23070.1	AT5G67380.2;AT3G50000.1;AT5G67380.1;AT2G23070.1	1;1;1;1	1;1;1;1	1;1;1;1	>AT5G67380.2 | Symbols: CKA1, ATCKA1 | casein kinase alpha 1 | chr5:26881156-26883383 REVERSE LENGTH=376;>AT3G50000.1 | Symbols: CKA2, ATCKA2 | casein kinase II, alpha chain 2 | chr3:18534487-18536743 FORWARD LENGTH=403;>AT5G67380.1 | Symbols: CKA1, ATCKA1	4	1	1	1	0	0	0	0	0	0	0	0	0	0	0	0	0	0	0	0	0	0	0	0	0	0	0	0	0	0	0	0	0	0	0	0	0	0	0	0	0	0	0	0
AT2G23170.1;AT4G37390.1	AT2G23170.1;AT4G37390.1	3;3	1;1	1;1	>AT2G23170.1 | Symbols: GH3.3 | Auxin-responsive GH3 family protein | chr2:9864125-9866502 REVERSE LENGTH=595;>AT4G37390.1 | Symbols: YDK1, GH3.2, BRU6, GH3-2, AUR3 | Auxin-responsive GH3 family protein | chr4:17579722-17581768 FORWARD LENGTH=603	2	3	1	1	0	0	0	0	1	1	1	1	0	1	1	0	1	1	1	0	1	0	1	0	0	0	0	0	0	0	0	0	0	0	0	0	0	0	0	0	0	0	0	0
AT2G23350.1;AT1G22760.1;AT1G71770.2;AT1G71770.1	AT2G23350.1	14;2;2;2	12;1;1;1	12;1;1;1	>AT2G23350.1 | Symbols: PAB4, PABP4 | poly(A) binding protein 4 | chr2:9943209-9946041 FORWARD LENGTH=662	4	14	12	12	0	1	1	0	8	3	4	1	3	3	3	2	2	2	3	1	1	1	1	0	0	0	0	0	0	0	0	0	0	0	0	0	0	0	0	0	0	0	0	0
AT2G23420.1	AT2G23420.1	11	4	4	>AT2G23420.1 | Symbols: NAPRT2 | nicotinate phosphoribosyltransferase 2 | chr2:9971819-9974909 FORWARD LENGTH=557	1	11	4	4	0	0	0	0	1	1	1	0	2	2	2	0	2	1	2	0	0	0	0	0	0	0	0	0	0	0	0	0	0	0	0	0	0	0	0	0	0	0	0	0
AT2G23600.1	AT2G23600.1	6	6	6	>AT2G23600.1 | Symbols: ACL, ATMES2, MES2, ATME8, ME8 | acetone-cyanohydrin lyase | chr2:10042325-10043641 REVERSE LENGTH=263	1	6	6	6	5	6	6	4	0	0	0	0	0	0	0	0	0	0	0	0	0	0	0	0	0	0	0	0	0	0	0	0	0	0	0	0	0	0	0	0	0	0	0	0
AT2G23610.1;AT2G23550.2;AT2G23580.1;AT2G23550.1	AT2G23610.1	4;1;1;1	4;1;1;1	4;1;1;1	>AT2G23610.1 | Symbols: ATMES3, MES3 | methyl esterase 3 | chr2:10044410-10046403 REVERSE LENGTH=263	4	4	4	4	3	4	4	4	0	0	0	0	0	0	0	0	0	0	0	0	0	0	0	0	0	0	0	0	0	0	0	0	0	0	0	0	0	0	0	0	0	0	0	0
AT2G23620.1	AT2G23620.1	1	1	1	>AT2G23620.1 | Symbols: ATMES1, MES1 | methyl esterase 1 | chr2:10047462-10049248 REVERSE LENGTH=263	1	1	1	1	1	0	1	1	0	0	0	0	0	0	0	0	0	0	0	0	0	0	0	0	0	0	0	0	0	0	0	0	0	0	0	0	0	0	0	0	0	0	0	0
AT2G23810.1	AT2G23810.1	4	4	4	>AT2G23810.1 | Symbols: TET8 | tetraspanin8 | chr2:10135859-10137352 REVERSE LENGTH=273	1	4	4	4	0	0	0	0	1	0	0	0	0	0	0	0	0	0	0	0	0	0	0	0	0	0	0	0	0	0	0	0	0	0	0	0	0	0	0	0	0	0	0	0
AT2G23930.2;AT3G11500.1;AT2G23930.1	AT2G23930.2;AT3G11500.1;AT2G23930.1	1;1;1	1;1;1	1;1;1	>AT2G23930.2 | Symbols: SNRNP-G | probable small nuclear ribonucleoprotein G | chr2:10182496-10183026 FORWARD LENGTH=67;>AT3G11500.1 | Symbols: | Small nuclear ribonucleoprotein family protein | chr3:3621626-3622474 REVERSE LENGTH=79;>AT2G23930.1 | Symbol	3	1	1	1	0	0	0	0	1	0	0	0	1	1	0	1	0	1	1	0	1	1	1	1	1	1	1	0	0	0	0	0	0	0	0	0	0	0	0	0	0	0	0	0
AT2G24020.2;AT2G24020.1;AT4G30620.1	AT2G24020.2;AT2G24020.1;AT4G30620.1	2;2;1	2;2;1	2;2;1	>AT2G24020.2 | Symbols: | Uncharacterised BCR, YbaB family COG0718 | chr2:10217869-10219269 REVERSE LENGTH=180;>AT2G24020.1 | Symbols: | Uncharacterised BCR, YbaB family COG0718 | chr2:10217869-10219269 REVERSE LENGTH=182;>AT4G30620.1 | Symbols: | Uncha	3	2	2	2	2	1	1	0	0	0	0	0	0	0	0	0	0	0	0	0	0	0	0	0	0	0	0	0	0	0	0	0	0	0	0	0	0	0	0	0	0	0	0	0
AT2G24050.1	AT2G24050.1	3	3	3	>AT2G24050.1 | Symbols: eIFiso4G2 | MIF4G domain-containing protein / MA3 domain-containing protein | chr2:10225500-10228456 REVERSE LENGTH=747	1	3	3	3	3	3	2	1	0	0	0	0	0	0	0	0	0	0	0	0	0	0	0	0	0	0	0	0	0	0	0	0	0	0	0	0	0	0	0	0	0	0	0	0
AT4G30690.2;AT4G30690.1;AT2G24060.1	AT4G30690.2;AT4G30690.1;AT2G24060.1	1;1;1	1;1;1	1;1;1	>AT4G30690.2 | Symbols: | Translation initiation factor 3 protein | chr4:14960742-14962328 FORWARD LENGTH=253;>AT4G30690.1 | Symbols: | Translation initiation factor 3 protein | chr4:14960742-14962328 FORWARD LENGTH=281;>AT2G24060.1 | Symbols: | Transla	3	1	1	1	1	1	1	0	0	0	0	0	0	0	0	0	0	0	0	0	0	0	0	0	0	0	0	0	0	0	0	0	0	0	0	0	0	0	0	0	0	0	0	0
AT2G24090.1	AT2G24090.1	1	1	1	>AT2G24090.1 | Symbols: | Ribosomal protein L35 | chr2:10242038-10243416 FORWARD LENGTH=145	1	1	1	1	1	1	1	1	1	1	1	0	1	1	0	0	1	1	1	0	0	0	1	0	0	0	0	0	1	0	1	0	0	0	0	0	0	0	0	0	0	0	0	0
AT2G24170.1	AT2G24170.1	4	2	2	>AT2G24170.1 | Symbols: | Endomembrane protein 70 protein family | chr2:10274307-10276894 REVERSE LENGTH=637	1	4	2	2	0	0	0	0	1	1	0	0	0	0	0	0	0	0	0	0	0	0	0	0	0	0	0	0	0	0	0	0	0	0	0	0	0	0	0	0	0	0	0	0
AT2G24180.1	AT2G24180.1	17	17	17	>AT2G24180.1 | Symbols: CYP71B6 | cytochrome p450 71b6 | chr2:10281890-10283589 FORWARD LENGTH=503	1	17	17	17	1	1	1	0	3	2	0	3	0	2	2	6	0	0	0	1	0	0	0	1	0	0	0	1	0	0	0	1	0	0	0	0	0	0	0	0	0	0	0	0
AT2G24200.2;AT2G24200.1;AT2G24200.3	AT2G24200.2;AT2G24200.1;AT2G24200.3	35;35;31	35;35;31	23;23;19	>AT2G24200.2 | Symbols: | Cytosol aminopeptidase family protein | chr2:10287017-10289450 REVERSE LENGTH=520;>AT2G24200.1 | Symbols: | Cytosol aminopeptidase family protein | chr2:10287017-10289450 REVERSE LENGTH=520;>AT2G24200.3 | Symbols: | Cytosol ami	3	35	35	23	0	0	0	0	6	6	5	0	4	6	5	2	12	9	7	2	30	24	33	28	27	27	23	27	7	4	3	3	2	2	1	2	1	0	0	2	1	0	0	0
AT2G24270.3;AT2G24270.2;AT2G24270.1;AT2G24270.4	AT2G24270.3;AT2G24270.2;AT2G24270.1;AT2G24270.4	31;31;31;30	31;31;31;30	31;31;31;30	>AT2G24270.3 | Symbols: ALDH11A3 | aldehyde dehydrogenase 11A3 | chr2:10327325-10329601 REVERSE LENGTH=496;>AT2G24270.2 | Symbols: ALDH11A3 | aldehyde dehydrogenase 11A3 | chr2:10327325-10329601 REVERSE LENGTH=496;>AT2G24270.1 | Symbols: ALDH11A3 | aldehyd	4	31	31	31	1	1	1	1	25	18	26	12	28	27	23	18	16	22	10	8	7	7	7	4	0	2	0	1	0	0	1	0	0	0	1	0	0	0	1	0	1	0	0	0
AT2G24420.2;AT2G24420.1	AT2G24420.2;AT2G24420.1	3;3	3;3	3;3	>AT2G24420.2 | Symbols: | DNA repair ATPase-related | chr2:10380147-10382624 FORWARD LENGTH=440;>AT2G24420.1 | Symbols: | DNA repair ATPase-related | chr2:10380147-10382624 FORWARD LENGTH=440	2	3	3	3	0	0	0	0	0	0	0	0	0	0	0	0	1	1	0	0	0	0	0	0	0	0	0	0	0	0	0	0	0	0	0	0	0	0	0	0	0	0	0	0
AT2G24490.2;AT2G24490.1	AT2G24490.2;AT2G24490.1	2;2	2;2	2;2	>AT2G24490.2 | Symbols: RPA2, ATRPA2, ROR1, ATRPA32A, RPA32A | replicon protein A2 | chr2:10398651-10400416 REVERSE LENGTH=279;>AT2G24490.1 | Symbols: RPA2, ATRPA2, ROR1, ATRPA32A, RPA32A | replicon protein A2 | chr2:10398651-10400416 REVERSE LENGTH=279	2	2	2	2	1	2	1	1	0	0	0	0	0	0	0	0	0	0	0	0	0	0	0	0	0	0	0	0	0	0	0	0	0	0	0	0	0	0	0	0	0	0	0	0
AT2G24520.1	AT2G24520.1	12	1	1	>AT2G24520.1 | Symbols: AHA5, HA5 | H(+)-ATPase 5 | chr2:10415522-10419730 FORWARD LENGTH=931	1	12	1	1	0	1	1	1	11	10	10	9	11	10	9	9	9	9	9	8	10	8	8	8	7	7	6	7	7	7	6	7	3	4	5	5	6	5	5	6	5	4	5	6
AT2G24580.1	AT2G24580.1	5	5	5	>AT2G24580.1 | Symbols: | FAD-dependent oxidoreductase family protein | chr2:10444928-10446178 REVERSE LENGTH=416	1	5	5	5	1	3	2	1	0	0	0	0	0	0	0	0	0	0	0	0	0	0	0	0	0	0	0	0	0	0	0	0	0	0	0	0	0	0	0	0	0	0	0	0
AT2G24690.1	AT2G24690.1	1	1	1	>AT2G24690.1 | Symbols: | Transcriptional factor B3 family protein | chr2:10499551-10503110 REVERSE LENGTH=777	1	1	1	1	0	0	0	0	0	0	0	0	0	0	0	0	0	0	0	0	0	0	0	0	0	0	0	0	0	0	0	0	1	1	0	1	0	0	0	0	0	0	0	0
AT2G24765.2;AT2G24765.1	AT2G24765.2;AT2G24765.1	1;1	1;1	1;1	>AT2G24765.2 | Symbols: ARF3, ARL1, ATARL1 | ADP-ribosylation factor 3 | chr2:10562822-10564742 FORWARD LENGTH=135;>AT2G24765.1 | Symbols: ARF3, ARL1, ATARL1 | ADP-ribosylation factor 3 | chr2:10562822-10564961 FORWARD LENGTH=182	2	1	1	1	0	0	0	0	1	1	1	0	0	1	1	1	1	1	1	0	1	0	1	0	0	1	0	0	1	0	1	0	0	0	0	0	0	0	0	0	0	0	0	0
AT2G24820.1	AT2G24820.1	16	16	16	>AT2G24820.1 | Symbols: TIC55-II | translocon at the inner envelope membrane of chloroplasts 55-II | chr2:10575038-10576829 FORWARD LENGTH=539	1	16	16	16	0	0	0	0	8	8	11	8	15	15	8	10	3	7	2	2	1	0	2	0	0	0	0	0	0	0	0	0	0	0	0	0	0	0	0	0	0	0	0	0
AT2G25060.1	AT2G25060.1	5	5	5	>AT2G25060.1 | Symbols: ENODL14, AtENODL14 | early nodulin-like protein 14 | chr2:10662308-10662930 FORWARD LENGTH=182	1	5	5	5	0	0	0	0	4	3	4	2	3	3	3	3	4	4	4	3	2	3	4	3	4	3	3	3	2	2	2	1	1	2	1	0	0	0	0	0	0	0	0	0
AT2G25070.1;AT4G31860.2;AT4G31860.1	AT2G25070.1	4;1;1	4;1;1	4;1;1	>AT2G25070.1 | Symbols: | Protein phosphatase 2C family protein | chr2:10663517-10665366 REVERSE LENGTH=355	3	4	4	4	1	2	1	0	0	0	0	0	0	0	0	0	0	0	0	0	0	0	0	0	0	0	0	0	0	0	0	0	0	0	0	0	0	0	0	0	0	0	0	0
AT2G25080.1;AT4G31870.1	AT2G25080.1	5;2	4;1	4;1	>AT2G25080.1 | Symbols: ATGPX1, GPX1 | glutathione peroxidase 1 | chr2:10668134-10669828 FORWARD LENGTH=236	2	5	4	4	5	4	5	4	0	0	0	0	0	0	0	0	0	0	0	0	0	0	0	0	0	0	0	0	0	0	0	0	0	0	0	0	0	0	0	0	0	0	0	0
AT2G25110.1	AT2G25110.1	1	1	1	>AT2G25110.1 | Symbols: SDF2, ATSDL, AtSDF2 | stromal cell-derived factor 2-like protein precursor | chr2:10684428-10685838 FORWARD LENGTH=218	1	1	1	1	0	0	0	0	0	0	0	0	0	0	0	0	0	0	0	0	0	0	0	0	0	0	0	0	0	0	0	0	0	0	0	0	0	0	0	0	0	0	0	0
AT2G25140.1	AT2G25140.1	4	2	2	>AT2G25140.1 | Symbols: HSP98.7, CLPB-M, CLPB4 | casein lytic proteinase B4 | chr2:10697877-10701998 REVERSE LENGTH=964	1	4	2	2	0	0	0	0	3	2	2	1	1	3	1	2	2	2	1	1	1	1	1	1	1	1	1	1	1	1	1	1	1	1	1	1	1	1	1	1	1	1	1	1
AT2G25210.1;AT4G31985.1	AT2G25210.1;AT4G31985.1	2;2	2;2	2;2	>AT2G25210.1 | Symbols: | Ribosomal protein L39 family protein | chr2:10740157-10740379 FORWARD LENGTH=44;>AT4G31985.1 | Symbols: | Ribosomal protein L39 family protein | chr4:15469931-15470366 FORWARD LENGTH=51	2	2	2	2	1	1	1	2	0	0	1	0	0	0	1	0	0	0	1	1	1	0	1	1	1	1	0	0	1	1	1	0	0	1	1	0	1	1	1	1	1	1	1	1
AT2G25280.1	AT2G25280.1	7	7	7	>AT2G25280.1 | Symbols: | CONTAINS InterPro DOMAIN/s: UPF0103/Mediator of ErbB2-driven cell motility (Memo), related (InterPro:IPR002737); Has 1074 Blast hits to 1072 proteins in 474 species: Archae - 213; Bacteria - 366; Metazoa - 159; Fungi - 135; Plant	1	7	7	7	2	4	3	2	0	0	0	0	1	0	0	0	1	0	1	1	1	0	0	0	0	0	0	0	0	0	0	0	0	0	0	0	0	0	0	0	0	0	0	0
AT2G25450.1	AT2G25450.1	15	15	15	>AT2G25450.1 | Symbols: | 2-oxoglutarate (2OG) and Fe(II)-dependent oxygenase superfamily protein | chr2:10830286-10831563 REVERSE LENGTH=359	1	15	15	15	9	10	7	8	0	0	0	0	0	0	0	0	0	0	0	0	0	0	0	0	0	0	0	0	0	0	0	0	0	0	0	1	0	0	0	0	0	0	0	0
AT2G25520.1	AT2G25520.1	1	1	1	>AT2G25520.1 | Symbols: | Drug/metabolite transporter superfamily protein | chr2:10860950-10861993 FORWARD LENGTH=347	1	1	1	1	0	0	0	0	0	0	0	0	0	0	0	0	0	0	0	0	0	0	0	0	0	0	0	0	0	0	0	0	0	0	0	0	0	0	0	0	0	0	0	0
AT2G25610.1;AT4G32530.1;AT4G32530.2	AT2G25610.1;AT4G32530.1;AT4G32530.2	2;2;2	2;2;2	2;2;2	>AT2G25610.1 | Symbols: | ATPase, F0/V0 complex, subunit C protein | chr2:10901585-10902494 REVERSE LENGTH=178;>AT4G32530.1 | Symbols: | ATPase, F0/V0 complex, subunit C protein | chr4:15693399-15694958 REVERSE LENGTH=180;>AT4G32530.2 | Symbols: | ATPas	3	2	2	2	0	0	0	0	1	1	1	0	1	0	1	1	1	1	1	0	1	1	0	0	1	1	1	1	2	2	2	2	2	2	2	2	2	1	1	2	0	0	1	0
AT2G25830.1	AT2G25830.1	4	4	4	>AT2G25830.1 | Symbols: | YebC-related | chr2:11019091-11021665 REVERSE LENGTH=331	1	4	4	4	0	0	0	0	0	0	0	0	0	0	0	0	0	0	0	0	0	0	0	0	0	0	0	0	0	0	0	0	0	0	0	0	0	0	0	0	0	0	0	0
AT2G25840.3;AT2G25840.1;AT2G25840.2	AT2G25840.3;AT2G25840.1;AT2G25840.2	4;4;4	4;4;4	4;4;4	>AT2G25840.3 | Symbols: OVA4 | Nucleotidylyl transferase superfamily protein | chr2:11021924-11025158 FORWARD LENGTH=396;>AT2G25840.1 | Symbols: OVA4 | Nucleotidylyl transferase superfamily protein | chr2:11021924-11025158 FORWARD LENGTH=408;>AT2G25840.2 |	3	4	4	4	0	0	0	0	0	0	0	0	0	0	0	0	0	0	0	0	0	0	0	0	0	0	0	0	0	0	0	0	0	0	0	0	0	0	0	0	0	0	0	0
AT2G25870.1	AT2G25870.1	3	3	3	>AT2G25870.1 | Symbols: | haloacid dehalogenase-like hydrolase family protein | chr2:11031159-11034302 FORWARD LENGTH=584	1	3	3	3	0	0	0	0	0	0	0	0	0	0	0	0	0	0	0	0	0	0	0	0	0	0	0	0	0	0	0	0	0	0	0	0	0	0	0	0	0	0	0	0
AT2G25970.1	AT2G25970.1	9	9	9	>AT2G25970.1 | Symbols: | KH domain-containing protein | chr2:11071844-11075604 REVERSE LENGTH=632	1	9	9	9	1	1	0	0	2	4	4	2	0	1	4	0	2	2	3	0	2	1	1	0	0	0	0	0	0	0	0	0	0	0	0	0	0	0	0	0	0	0	0	0
AT2G26060.2;AT2G26060.1	AT2G26060.2;AT2G26060.1	2;2	2;2	2;2	>AT2G26060.2 | Symbols: emb1345 | Transducin/WD40 repeat-like superfamily protein | chr2:11102400-11105081 FORWARD LENGTH=337;>AT2G26060.1 | Symbols: emb1345 | Transducin/WD40 repeat-like superfamily protein | chr2:11102400-11105127 FORWARD LENGTH=352	2	2	2	2	2	2	2	2	0	0	0	0	0	0	0	0	0	0	0	0	0	0	0	0	0	0	0	0	0	0	0	0	0	0	0	0	0	0	0	0	0	0	0	0
AT2G26080.1	AT2G26080.1	35	16	16	>AT2G26080.1 | Symbols: AtGLDP2, GLDP2 | glycine decarboxylase P-protein 2 | chr2:11109330-11113786 REVERSE LENGTH=1044	1	35	16	16	0	0	0	0	28	29	12	12	11	12	20	8	9	9	31	2	5	4	6	3	4	3	2	2	1	0	1	0	0	0	0	0	0	0	0	0	0	0	0	0
AT2G26230.1	AT2G26230.1	7	7	7	>AT2G26230.1 | Symbols: | uricase / urate oxidase / nodulin 35, putative | chr2:11164956-11166968 FORWARD LENGTH=309	1	7	7	7	0	0	0	0	7	6	5	5	2	5	6	3	4	3	6	3	3	1	3	1	3	1	2	3	2	3	2	2	2	1	1	1	1	1	1	1	0	0	0	1
AT2G26250.1	AT2G26250.1	11	11	11	>AT2G26250.1 | Symbols: FDH, KCS10 | 3-ketoacyl-CoA synthase 10 | chr2:11170799-11173059 REVERSE LENGTH=550	1	11	11	11	0	0	0	0	10	7	7	1	4	7	6	2	7	7	7	0	9	3	5	2	5	4	2	2	6	2	4	1	1	1	2	1	4	2	0	1	2	1	3	2
AT2G26340.1;AT2G26340.2	AT2G26340.1;AT2G26340.2	1;1	1;1	1;1	>AT2G26340.1 | Symbols: | unknown protein; FUNCTIONS IN: molecular_function unknown; INVOLVED IN: biological_process unknown; LOCATED IN: chloroplast thylakoid membrane, chloroplast thylakoid lumen, chloroplast; EXPRESSED IN: 22 plant structures; EXPRESSE	2	1	1	1	1	1	1	1	0	0	0	0	0	0	0	0	0	0	0	0	0	0	0	0	0	0	0	0	0	0	0	0	0	0	0	0	0	0	0	0	0	0	0	0
AT2G26400.1	AT2G26400.1	4	4	4	>AT2G26400.1 | Symbols: ARD, ATARD3, ARD3 | acireductone dioxygenase 3 | chr2:11232058-11233274 REVERSE LENGTH=199	1	4	4	4	1	0	0	3	0	0	0	0	0	0	0	0	0	0	0	0	0	0	0	0	0	0	0	0	0	0	0	0	0	0	0	0	0	0	0	0	0	0	0	0
AT2G26440.1	AT2G26440.1	4	3	3	>AT2G26440.1 | Symbols: | Plant invertase/pectin methylesterase inhibitor superfamily | chr2:11247407-11249407 FORWARD LENGTH=547	1	4	3	3	0	0	0	0	1	1	1	0	1	1	1	0	1	1	1	0	1	1	1	1	0	0	0	0	1	1	1	1	0	0	0	1	0	0	1	1	1	0	1	1
AT2G26540.1	AT2G26540.1	2	2	2	>AT2G26540.1 | Symbols: HEMD, UROS, ATUROS, ATDUF3, DUF3 | uroporphyrinogen-III synthase family protein | chr2:11287666-11290224 REVERSE LENGTH=321	1	2	2	2	1	2	1	1	0	0	0	0	0	0	0	0	0	0	0	0	0	0	0	0	0	0	0	0	0	0	0	0	0	0	0	0	0	0	0	0	0	0	0	0
AT2G26560.1	AT2G26560.1	11	11	11	>AT2G26560.1 | Symbols: PLP2, PLA IIA, PLA2A | phospholipase A 2A | chr2:11293912-11295708 REVERSE LENGTH=407	1	11	11	11	1	1	1	0	0	0	0	0	0	0	0	0	0	0	0	0	0	0	0	0	0	0	0	0	0	0	0	0	0	0	0	0	0	0	0	0	0	0	0	0
AT2G26570.1;AT4G33390.1	AT2G26570.1	7;1	7;1	7;1	>AT2G26570.1 | Symbols: WEB1 | Plant protein of unknown function (DUF827) | chr2:11299565-11302076 FORWARD LENGTH=807	2	7	7	7	0	0	0	0	1	1	1	0	1	1	1	0	1	1	0	0	1	1	1	1	0	0	0	0	1	1	1	1	1	1	1	1	2	1	3	2	3	2	4	6
AT2G26590.3;AT2G26590.2;AT2G26590.1	AT2G26590.3;AT2G26590.2;AT2G26590.1	5;5;5	5;5;5	5;5;5	>AT2G26590.3 | Symbols: RPN13 | regulatory particle non-ATPase 13 | chr2:11311182-11314717 REVERSE LENGTH=300;>AT2G26590.2 | Symbols: RPN13 | regulatory particle non-ATPase 13 | chr2:11311182-11314717 REVERSE LENGTH=300;>AT2G26590.1 | Symbols: RPN13 | regu	3	5	5	5	5	5	4	3	0	0	0	0	0	0	0	0	0	0	0	0	0	0	0	0	0	0	0	0	0	0	0	0	0	0	0	0	0	0	0	0	0	0	0	0
AT2G26670.1;AT2G26670.2	AT2G26670.1;AT2G26670.2	2;1	2;1	2;1	>AT2G26670.1 | Symbols: HY1, ATHO1, HO1, TED4, GUN2, HY6 | Plant haem oxygenase (decyclizing) family protein | chr2:11341816-11343394 FORWARD LENGTH=282;>AT2G26670.2 | Symbols: HY1, ATHO1, HO1, TED4, GUN2, HY6 | Plant haem oxygenase (decyclizing) family pr	2	2	2	2	1	2	2	0	0	0	0	0	0	0	0	0	0	0	0	0	0	0	0	0	0	0	0	0	0	0	0	0	0	0	0	0	0	0	0	0	0	0	0	0
AT2G26740.1;AT2G26750.1;AT4G15955.1;AT4G15955.2;AT4G15955.3	AT2G26740.1	10;4;1;1;1	10;4;1;1;1	9;3;1;1;1	>AT2G26740.1 | Symbols: ATSEH, SEH | soluble epoxide hydrolase | chr2:11393148-11394257 REVERSE LENGTH=321	5	10	10	9	0	0	0	3	0	1	1	0	0	1	0	0	0	1	1	0	0	1	1	1	1	1	0	1	0	0	0	0	0	0	0	0	0	0	0	0	0	0	0	0
AT2G26780.1	AT2G26780.1	4	4	4	>AT2G26780.1 | Symbols: | ARM repeat superfamily protein | chr2:11410125-11423598 FORWARD LENGTH=1826	1	4	4	4	0	0	0	0	0	0	0	0	0	0	0	0	0	0	0	0	0	0	0	0	0	0	0	0	0	1	0	0	1	0	0	0	3	0	1	2	2	0	1	2
AT2G26800.1;AT2G26800.2;AT2G26800.3	AT2G26800.1;AT2G26800.2;AT2G26800.3	4;4;3	4;4;3	4;4;3	>AT2G26800.1 | Symbols: | Aldolase superfamily protein | chr2:11429192-11432185 REVERSE LENGTH=433;>AT2G26800.2 | Symbols: | Aldolase superfamily protein | chr2:11429192-11432290 REVERSE LENGTH=468;>AT2G26800.3 | Symbols: | Aldolase superfamily protein	3	4	4	4	2	2	1	3	0	0	0	0	0	0	0	0	0	0	0	0	0	0	0	0	0	0	0	0	0	0	0	0	0	0	0	0	0	0	0	0	0	0	0	0
AT2G26830.1	AT2G26830.1	2	2	2	>AT2G26830.1 | Symbols: emb1187 | Protein kinase superfamily protein | chr2:11443599-11446958 FORWARD LENGTH=374	1	2	2	2	0	0	1	2	0	0	0	0	0	0	0	0	0	0	0	0	0	0	0	0	0	0	0	0	0	0	0	0	0	0	0	0	0	0	0	0	0	0	0	0
AT2G26890.1	AT2G26890.1	9	9	9	>AT2G26890.1 | Symbols: GRV2, KAM2 | DNAJ heat shock N-terminal domain-containing protein | chr2:11462327-11473841 REVERSE LENGTH=2554	1	9	9	9	0	0	0	0	0	0	0	0	0	0	0	0	0	0	0	0	0	0	0	0	0	0	0	0	0	0	0	0	0	0	0	0	0	0	0	0	0	0	0	0
AT2G26900.1	AT2G26900.1	2	2	2	>AT2G26900.1 | Symbols: | Sodium Bile acid symporter family | chr2:11475156-11477870 REVERSE LENGTH=409	1	2	2	2	0	0	0	0	0	0	0	0	0	0	0	0	0	0	0	0	0	0	0	0	0	0	0	0	0	0	0	0	0	0	0	0	0	0	0	0	0	0	0	0
AT2G26910.1	AT2G26910.1	10	7	7	>AT2G26910.1 | Symbols: PDR4, ATPDR4 | pleiotropic drug resistance 4 | chr2:11481623-11487874 FORWARD LENGTH=1420	1	10	7	7	0	0	0	0	1	3	10	3	8	9	4	3	4	3	2	2	2	2	2	2	2	1	2	2	1	1	1	1	1	1	0	1	1	0	0	0	0	0	0	0
AT2G26930.1	AT2G26930.1	1	1	1	>AT2G26930.1 | Symbols: ATCDPMEK, PDE277, ISPE, CDPMEK | 4-(cytidine 5-phospho)-2-C-methyl-D-erithritol kinase | chr2:11491829-11494229 REVERSE LENGTH=383	1	1	1	1	0	0	0	0	0	0	0	0	0	0	0	0	0	0	0	0	0	0	0	0	0	0	0	0	0	0	0	0	0	0	0	0	0	0	0	0	0	0	0	0
AT2G26960.1	AT2G26960.1	1	1	1	>AT2G26960.1 | Symbols: AtMYB81, MYB81 | myb domain protein 81 | chr2:11506065-11507425 REVERSE LENGTH=427	1	1	1	1	0	0	0	0	0	0	0	0	0	0	0	0	1	0	0	0	0	0	0	0	0	0	0	0	0	0	0	0	0	0	0	0	0	0	0	0	0	0	0	0
AT2G26990.1	AT2G26990.1	9	9	9	>AT2G26990.1 | Symbols: FUS12, ATCSN2, COP12, CSN2 | proteasome family protein | chr2:11519684-11522412 REVERSE LENGTH=439	1	9	9	9	0	0	0	0	0	0	0	0	0	0	0	0	0	0	0	0	0	0	0	0	0	0	0	0	0	0	0	0	0	0	0	0	5	0	3	1	7	5	8	7
AT2G27020.1	AT2G27020.1	21	21	21	>AT2G27020.1 | Symbols: PAG1 | 20S proteasome alpha subunit G1 | chr2:11528515-11530858 REVERSE LENGTH=249	1	21	21	21	0	0	0	0	0	0	0	0	0	0	0	0	0	0	0	0	0	0	0	0	0	0	0	0	0	0	0	0	0	0	0	0	0	0	0	0	8	3	2	1
AT2G27150.2;AT2G27150.1;AT1G04580.1;AT1G02590.1	AT2G27150.2;AT2G27150.1	13;13;2;1	11;11;1;1	11;11;1;1	>AT2G27150.2 | Symbols: AAO3, At-AO3, AOdelta, AtAAO3 | abscisic aldehyde oxidase 3 | chr2:11601952-11607014 FORWARD LENGTH=1332;>AT2G27150.1 | Symbols: AAO3, At-AO3, AOdelta, AtAAO3 | abscisic aldehyde oxidase 3 | chr2:11601952-11607014 FORWARD LENGTH=133	4	13	11	11	0	0	0	0	0	0	2	0	1	1	1	1	4	6	0	2	6	9	10	10	0	0	1	0	0	0	0	0	0	0	0	0	0	0	0	0	0	0	0	0
AT2G27450.1;AT2G27450.2	AT2G27450.1;AT2G27450.2	6;6	6;6	6;6	>AT2G27450.1 | Symbols: NLP1, ATNLP1, CPA | nitrilase-like protein 1 | chr2:11737666-11739577 REVERSE LENGTH=299;>AT2G27450.2 | Symbols: NLP1, ATNLP1, CPA | nitrilase-like protein 1 | chr2:11737666-11739577 REVERSE LENGTH=326	2	6	6	6	0	0	0	0	0	0	2	0	2	3	0	2	5	5	2	3	4	5	3	4	0	0	0	0	0	0	0	0	0	0	0	0	0	0	0	0	0	0	0	0
AT2G27460.1	AT2G27460.1	5	5	5	>AT2G27460.1 | Symbols: | sec23/sec24 transport family protein | chr2:11740670-11744867 FORWARD LENGTH=745	1	5	5	5	0	0	0	0	0	1	0	0	0	0	0	0	0	0	0	0	0	0	0	0	0	0	0	0	0	0	0	0	0	0	0	0	0	0	0	0	0	0	0	0
AT2G27530.2;AT2G27530.1	AT2G27530.2;AT2G27530.1	9;9	3;3	3;3	>AT2G27530.2 | Symbols: PGY1 | Ribosomal protein L1p/L10e family | chr2:11763443-11764570 REVERSE LENGTH=216;>AT2G27530.1 | Symbols: PGY1 | Ribosomal protein L1p/L10e family | chr2:11763443-11764570 REVERSE LENGTH=216	2	9	3	3	4	4	3	4	1	1	1	1	1	1	1	1	2	1	1	1	4	1	3	1	2	1	2	2	5	3	4	4	6	3	3	4	8	4	6	6	9	4	7	5
AT2G27600.1	AT2G27600.1	5	5	5	>AT2G27600.1 | Symbols: SKD1, VPS4, ATSKD1 | AAA-type ATPase family protein | chr2:11781226-11783730 FORWARD LENGTH=435	1	5	5	5	2	1	0	0	0	1	1	0	0	2	1	0	0	1	2	0	0	0	1	0	1	0	0	0	1	0	0	0	0	0	0	0	0	0	0	0	0	0	0	0
AT2G27680.1	AT2G27680.1	9	9	9	>AT2G27680.1 | Symbols: | NAD(P)-linked oxidoreductase superfamily protein | chr2:11803981-11805965 REVERSE LENGTH=384	1	9	9	9	8	6	7	4	0	0	0	0	0	0	0	0	0	0	0	0	0	0	0	0	0	0	0	0	0	0	0	0	0	0	0	0	0	0	0	0	0	0	0	0
AT2G27710.3;AT2G27710.2;AT2G27710.1;AT2G27710.4	AT2G27710.3;AT2G27710.2;AT2G27710.1;AT2G27710.4	9;9;9;6	9;9;9;6	6;6;6;3	>AT2G27710.3 | Symbols: | 60S acidic ribosomal protein family | chr2:11816929-11817670 FORWARD LENGTH=115;>AT2G27710.2 | Symbols: | 60S acidic ribosomal protein family | chr2:11816929-11817670 FORWARD LENGTH=115;>AT2G27710.1 | Symbols: | 60S acidic ribo	4	9	9	6	3	3	3	2	6	4	4	2	6	6	4	4	8	7	4	4	7	3	6	4	4	4	4	4	4	4	4	4	3	2	3	2	3	1	3	3	3	2	2	3
AT2G27720.1;AT2G27720.3;AT2G27720.2	AT2G27720.1;AT2G27720.3;AT2G27720.2	8;6;6	5;3;3	5;3;3	>AT2G27720.1 | Symbols: | 60S acidic ribosomal protein family | chr2:11818696-11819370 FORWARD LENGTH=115;>AT2G27720.3 | Symbols: | 60S acidic ribosomal protein family | chr2:11818696-11819370 FORWARD LENGTH=127;>AT2G27720.2 | Symbols: | 60S acidic ribo	3	8	5	5	2	2	2	2	5	4	4	2	5	4	3	3	6	5	3	4	5	2	4	3	3	3	3	3	4	3	3	4	5	2	2	2	3	1	2	3	3	2	2	3
AT2G27730.1;AT5G04750.2;AT5G04750.1	AT2G27730.1	7;1;1	7;1;1	7;1;1	>AT2G27730.1 | Symbols: | copper ion binding | chr2:11820056-11820867 REVERSE LENGTH=113	3	7	7	7	0	4	3	5	0	0	0	0	0	0	0	0	0	0	0	0	0	0	0	0	0	0	0	0	0	0	0	0	0	0	0	0	1	0	0	0	1	0	1	1
AT2G27860.1	AT2G27860.1	26	26	8	>AT2G27860.1 | Symbols: AXS1 | UDP-D-apiose/UDP-D-xylose synthase 1 | chr2:11864684-11866843 REVERSE LENGTH=389	1	26	26	8	7	5	4	0	0	0	0	0	0	0	0	0	0	0	0	0	0	0	0	0	0	0	0	0	0	0	0	0	0	0	0	0	0	0	0	0	0	0	0	0
AT2G27920.2;AT2G27920.3;AT2G27920.1	AT2G27920.2;AT2G27920.3;AT2G27920.1	2;2;2	2;2;2	2;2;2	>AT2G27920.2 | Symbols: SCPL51 | serine carboxypeptidase-like 51 | chr2:11885777-11888605 REVERSE LENGTH=389;>AT2G27920.3 | Symbols: SCPL51 | serine carboxypeptidase-like 51 | chr2:11885777-11888732 REVERSE LENGTH=394;>AT2G27920.1 | Symbols: SCPL51 | serin	3	2	2	2	0	0	0	0	0	0	0	0	0	0	0	0	0	0	0	0	0	0	0	0	0	0	0	0	0	0	0	0	0	0	0	0	0	0	0	0	0	0	0	0
AT2G27970.1;AT2G27960.1	AT2G27970.1;AT2G27960.1	3;2	3;2	3;2	>AT2G27970.1 | Symbols: CKS2 | CDK-subunit 2 | chr2:11912460-11913112 REVERSE LENGTH=83;>AT2G27960.1 | Symbols: CKS1, CKS1AT | cyclin-dependent kinase-subunit 1 | chr2:11910903-11911543 REVERSE LENGTH=87	2	3	3	3	2	1	2	1	1	0	0	1	1	0	1	1	0	0	1	0	0	0	0	0	0	0	0	0	0	0	0	0	0	0	0	0	0	0	0	0	0	0	0	0
AT2G28000.1;AT5G18820.1	AT2G28000.1	37;1	36;1	36;1	>AT2G28000.1 | Symbols: CPN60A, CH-CPN60A, SLP | chaperonin-60alpha | chr2:11926603-11929184 FORWARD LENGTH=586	2	37	36	36	15	15	10	5	33	30	29	21	29	25	26	20	24	27	33	19	25	19	24	21	23	20	21	20	22	18	23	16	18	22	18	23	19	16	18	15	16	19	20	14
AT2G28080.1	AT2G28080.1	3	3	3	>AT2G28080.1 | Symbols: | UDP-Glycosyltransferase superfamily protein | chr2:11960774-11963227 REVERSE LENGTH=482	1	3	3	3	0	0	0	0	0	0	0	0	0	0	0	0	0	0	0	0	0	0	0	0	0	0	0	0	0	0	0	0	0	0	0	0	0	0	0	0	0	0	0	0
AT2G28100.1	AT2G28100.1	3	3	3	>AT2G28100.1 | Symbols: ATFUC1, FUC1 | alpha-L-fucosidase 1 | chr2:11974803-11976489 FORWARD LENGTH=506	1	3	3	3	0	0	0	0	2	2	1	0	0	3	2	0	0	1	1	0	0	0	0	0	0	0	0	0	0	0	0	0	0	0	0	0	0	0	0	0	0	0	0	0
AT2G28190.1	AT2G28190.1	2	2	2	>AT2G28190.1 | Symbols: CSD2, CZSOD2 | copper/zinc superoxide dismutase 2 | chr2:12014548-12016303 FORWARD LENGTH=216	1	2	2	2	1	1	1	0	0	0	0	0	0	0	0	0	0	0	0	0	0	0	0	0	0	0	0	0	0	0	0	0	0	0	0	0	0	0	0	0	0	0	0	0
AT2G28430.1	AT2G28430.1	1	1	1	>AT2G28430.1 | Symbols: | unknown protein; Has 28 Blast hits to 28 proteins in 12 species: Archae - 0; Bacteria - 0; Metazoa - 0; Fungi - 0; Plants - 28; Viruses - 0; Other Eukaryotes - 0 (source: NCBI BLink). | chr2:12159736-12160387 REVERSE LENGTH=85	1	1	1	1	1	1	0	1	0	0	0	0	0	0	0	0	0	0	0	0	0	0	0	0	0	0	0	0	0	0	0	0	0	0	0	0	0	0	0	0	0	0	0	0
AT2G28470.2;AT2G28470.1	AT2G28470.2;AT2G28470.1	1;1	1;1	1;1	>AT2G28470.2 | Symbols: BGAL8 | beta-galactosidase 8 | chr2:12169047-12173146 REVERSE LENGTH=846;>AT2G28470.1 | Symbols: BGAL8 | beta-galactosidase 8 | chr2:12169047-12173164 REVERSE LENGTH=852	2	1	1	1	0	0	0	0	0	0	0	0	0	0	0	0	0	0	0	0	0	0	0	0	0	0	0	0	0	0	0	0	0	0	0	0	0	0	0	0	0	0	0	0
AT2G28520.1	AT2G28520.1	4	4	4	>AT2G28520.1 | Symbols: VHA-A1 | vacuolar proton ATPase A1 | chr2:12210026-12215532 FORWARD LENGTH=817	1	4	4	4	0	0	0	0	0	0	0	0	0	0	0	0	0	0	0	0	0	0	0	0	0	0	0	0	2	1	2	1	4	2	2	2	1	0	0	0	0	0	0	1
AT2G28760.3;AT2G28760.2;AT2G28760.1	AT2G28760.3;AT2G28760.2;AT2G28760.1	13;13;13	1;1;1	1;1;1	>AT2G28760.3 | Symbols: UXS6 | UDP-XYL synthase 6 | chr2:12336469-12338642 REVERSE LENGTH=343;>AT2G28760.2 | Symbols: UXS6 | UDP-XYL synthase 6 | chr2:12336469-12338642 REVERSE LENGTH=343;>AT2G28760.1 | Symbols: UXS6 | UDP-XYL synthase 6 | chr2:12336469-12	3	13	1	1	5	4	3	2	5	4	7	2	4	6	6	3	12	12	7	10	12	11	10	10	6	6	6	5	5	2	3	3	2	0	0	1	1	1	1	2	1	1	1	1
AT2G28900.1	AT2G28900.1	8	8	8	>AT2G28900.1 | Symbols: OEP16, ATOEP16-L, ATOEP16-1, OEP16-1 | outer plastid envelope protein 16-1 | chr2:12414423-12415459 REVERSE LENGTH=148	1	8	8	8	0	0	0	3	0	0	0	0	0	0	0	0	0	0	0	0	0	0	0	0	0	0	0	0	0	0	0	0	0	0	0	0	0	0	0	0	0	0	0	0
AT2G29060.1	AT2G29060.1	1	1	1	>AT2G29060.1 | Symbols: | GRAS family transcription factor | chr2:12481991-12484075 FORWARD LENGTH=694	1	1	1	1	0	0	1	0	0	0	0	0	0	0	0	0	0	0	0	0	0	0	0	0	0	0	0	0	0	0	0	0	0	0	0	0	0	0	0	0	0	0	0	0
AT2G29080.1;AT1G07510.1	AT2G29080.1;AT1G07510.1	6;3	6;3	6;3	>AT2G29080.1 | Symbols: ftsh3 | FTSH protease 3 | chr2:12489911-12492999 REVERSE LENGTH=809;>AT1G07510.1 | Symbols: ftsh10 | FTSH protease 10 | chr1:2305689-2309380 FORWARD LENGTH=813	2	6	6	6	1	1	1	1	0	0	0	0	0	0	0	0	0	0	0	0	0	0	0	0	0	0	0	0	0	0	0	0	0	0	0	0	0	0	0	0	0	0	0	0
AT2G29330.1	AT2G29330.1	3	3	2	>AT2G29330.1 | Symbols: TRI | tropinone reductase | chr2:12594604-12596196 FORWARD LENGTH=260	1	3	3	2	0	0	0	0	0	0	0	0	0	0	0	0	0	0	0	0	0	0	0	0	0	0	0	0	0	0	0	0	0	0	0	0	0	0	0	0	0	0	0	0
AT2G29340.2;AT2G29340.1;AT2G29340.3	AT2G29340.2;AT2G29340.1;AT2G29340.3	5;5;4	5;5;4	5;5;4	>AT2G29340.2 | Symbols: | NAD-dependent epimerase/dehydratase family protein | chr2:12597131-12598306 FORWARD LENGTH=262;>AT2G29340.1 | Symbols: | NAD-dependent epimerase/dehydratase family protein | chr2:12597131-12599009 FORWARD LENGTH=307;>AT2G29340.3	3	5	5	5	2	3	4	2	0	0	0	0	0	0	0	0	0	0	0	0	0	0	0	0	0	0	0	0	0	0	0	0	0	0	0	0	0	0	0	0	0	0	0	0
AT2G29350.2;AT2G29350.1;AT2G29350.3;AT2G29170.1;AT2G29290.1;AT2G29290.2;AT2G29150.1	AT2G29350.2;AT2G29350.1;AT2G29350.3	4;4;2;1;1;1;1	4;4;2;1;1;1;1	4;4;2;1;1;1;1	>AT2G29350.2 | Symbols: SAG13 | senescence-associated gene 13 | chr2:12601036-12601992 FORWARD LENGTH=225;>AT2G29350.1 | Symbols: SAG13 | senescence-associated gene 13 | chr2:12601036-12602222 FORWARD LENGTH=269;>AT2G29350.3 | Symbols: SAG13 | senescence-a	7	4	4	4	0	1	1	1	0	0	0	0	0	0	0	0	0	0	0	0	0	0	0	0	0	0	0	0	0	0	0	0	0	0	0	0	0	0	0	0	0	0	0	0
AT2G29360.1	AT2G29360.1	1	1	1	>AT2G29360.1 | Symbols: | NAD(P)-binding Rossmann-fold superfamily protein | chr2:12603849-12605121 FORWARD LENGTH=271	1	1	1	1	0	1	0	0	0	0	0	0	0	0	0	0	0	0	0	0	0	0	0	0	0	0	0	0	0	0	0	0	0	0	0	0	0	0	0	0	0	0	0	0
AT2G29420.1	AT2G29420.1	6	6	6	>AT2G29420.1 | Symbols: ATGSTU7, GST25, GSTU7 | glutathione S-transferase tau 7 | chr2:12618111-12618871 REVERSE LENGTH=227	1	6	6	6	2	4	5	6	0	0	0	0	0	0	0	0	0	0	0	0	0	0	0	0	0	0	0	0	0	0	0	0	0	0	0	0	0	0	0	0	0	0	0	0
AT2G29450.1	AT2G29450.1	8	8	7	>AT2G29450.1 | Symbols: ATGSTU5, ATGSTU1, AT103-1A, GSTU5 | glutathione S-transferase tau 5 | chr2:12624774-12625566 REVERSE LENGTH=224	1	8	8	7	7	8	7	6	0	0	0	0	0	0	0	0	0	0	0	0	0	0	0	0	0	0	0	0	0	0	0	0	0	0	0	0	0	0	0	0	0	0	0	0
AT2G29460.1	AT2G29460.1	1	1	1	>AT2G29460.1 | Symbols: ATGSTU4, GST22, GSTU4 | glutathione S-transferase tau 4 | chr2:12626689-12627600 REVERSE LENGTH=224	1	1	1	1	0	0	0	1	0	0	0	0	0	0	0	0	0	0	0	0	0	0	0	0	0	0	0	0	0	0	0	0	0	0	0	0	0	0	0	0	0	0	0	0
AT2G29490.1	AT2G29490.1	4	4	4	>AT2G29490.1 | Symbols: ATGSTU1, GST19, GSTU1 | glutathione S-transferase TAU 1 | chr2:12631593-12632360 REVERSE LENGTH=224	1	4	4	4	1	3	2	4	0	0	0	0	0	0	0	0	0	0	0	0	0	0	0	0	0	0	0	0	0	0	0	0	0	0	0	0	0	0	0	0	0	0	0	0
AT2G29550.1	AT2G29550.1	22	3	1	>AT2G29550.1 | Symbols: TUB7 | tubulin beta-7 chain | chr2:12644258-12645932 REVERSE LENGTH=449	1	22	3	1	10	9	4	6	18	16	16	7	17	16	12	12	15	15	18	8	16	13	14	10	15	14	14	13	14	11	11	7	13	13	11	12	13	9	12	10	12	11	10	8
AT2G29560.1	AT2G29560.1	4	4	4	>AT2G29560.1 | Symbols: ENOC | cytosolic enolase | chr2:12646635-12649694 FORWARD LENGTH=475	1	4	4	4	0	0	0	0	0	0	0	0	0	0	0	0	0	0	0	0	0	0	0	0	0	0	0	0	0	0	0	0	0	0	0	0	0	0	0	0	0	0	0	0
[truncated: 2,675 more rows]
[truncated: 773 more columns]
